# Supplementary material for: Diethyl [(2,5-di­iodo-4-methyl­phen­yl)meth­yl]phospho­nate
Source: IUCrdata. 2021 Jun 30;6(Pt 6):x210654. doi: 10.1107/S2414314621006544 (PMC9462347; doi:10.1107/S2414314621006544)
Supplement: Supplementary file 1 [file x-06-x210654-sup1.cif]

##############################################################################
#                                                                            #
# This CIF contains the data for a data article accepted for                 #
# publication in IUCrData. It conforms to the requirements of                #
# Notes for Authors for IUCrData, and has been                               #
# peer reviewed under the auspices of IUCrData.                              #
#                                                                            #
# Full details of the Crystallographic Information File format               #
# are given in the paper "The Crystallographic Information File (CIF):       #
# a New Standard Archive File for Crystallography" by S. R. Hall, F. H.      #
# Allen and I. D. Brown [Acta Cryst. (1991), A47, 655-685].                  #
#                                                                            #
# The current version of the core CIF dictionary is obtainable from          #
# ftp://ftp.iucr.org/pub/cif_core.dic.                                       #
#                                                                            #
# Software is freely available for graphical display of the structure(s)     #
# in this CIF. For information consult the CIF software page                 #
# http://www.iucr.org/resources/cif/software.                                #
#                                                                            #
# This file may be used for bona fide research purposes within the           #
# scientific community so long as proper attribution is given to the data    # 
# article from which it was obtained.                                        #
#                                                                            #
##############################################################################
data_I
_database_code_depnum_ccdc_archive 'CCDC 2091488'
_audit_creation_method     'SHELXL-2018/3'
_chemical_name_systematic
;
Diethyl [(2,5-diiodo-4-methylphenyl)methyl]phosphonate
;
_chemical_name_common     ?
_chemical_formula_moiety     'C12 H17 I2 O3 P'
_chemical_formula_sum     'C12 H17 I2 O3 P'
_chemical_formula_iupac     'C12 H17 I2 O3 P'
_chemical_formula_weight     494.02
_chemical_melting_point     ?
_space_group_crystal_system     triclinic
_space_group_name_H-M_alt     'P -1'
_space_group_name_Hall     '-P 1'
loop_
    _space_group_symop_operation_xyz
    'x, y, z'
    '-x, -y, -z'
_cell_length_a     7.4909(6)
_cell_length_b     10.9201(9)
_cell_length_c     20.4720(17)
_cell_angle_alpha     89.070(7)
_cell_angle_beta     80.799(6)
_cell_angle_gamma     71.451(6)
_cell_volume     1566.1(2)
_cell_formula_units_Z     4
_cell_measurement_reflns_used     14985
_cell_measurement_theta_min     2.92
_cell_measurement_theta_max     28.27
_cell_measurement_temperature     120(2)
_exptl_crystal_description     column
_exptl_crystal_colour     colourless
_exptl_crystal_size_max     0.110
_exptl_crystal_size_mid     0.100
_exptl_crystal_size_min     0.040
_exptl_crystal_density_diffrn     2.095
_exptl_crystal_density_meas     ?
_exptl_crystal_density_method     ?
_exptl_crystal_F_000     936
loop_
    _exptl_crystal_face_index_h
    _exptl_crystal_face_index_k
    _exptl_crystal_face_index_l
    _exptl_crystal_face_perp_dist
    0 1 -2 0.0209
    0 -1 1 0.0228
    -1 -1 -3 0.0585
    1 1 3 0.0495
    1 0 -1 0.0593
    -1 0 1 0.0517
_exptl_absorpt_coefficient_mu     4.116
_exptl_absorpt_correction_type     integration
_exptl_absorpt_process_details
;
(X-Red32; Stoe & Cie, 2019)
;
_exptl_absorpt_correction_T_min     0.6505
_exptl_absorpt_correction_T_max     0.8197
_diffrn_ambient_temperature     120(2)
_diffrn_source     'sealed X-ray tube, 12 x 0.4 mm long-fine focus'
_diffrn_radiation_type     MoK\a
_diffrn_radiation_wavelength     0.71073
_diffrn_measurement_device_type     'Stoe IPDS 2T'
_diffrn_measurement_method     'rotation method'
_diffrn_detector_area_resol_mean     6.67
_diffrn_reflns_number     22662
_diffrn_reflns_av_R_equivalents     ?
_diffrn_reflns_av_unetI/netI     0.0511
_diffrn_reflns_theta_min     2.766
_diffrn_reflns_theta_max     28.039
_diffrn_reflns_theta_full     25.242
_diffrn_measured_fraction_theta_max     0.966
_diffrn_measured_fraction_theta_full     0.983
_diffrn_reflns_limit_h_min     -9
_diffrn_reflns_limit_h_max     9
_diffrn_reflns_limit_k_min     -14
_diffrn_reflns_limit_k_max     14
_diffrn_reflns_limit_l_min     -26
_diffrn_reflns_limit_l_max     26
_refine_special_details
;
Hydrogen atoms were placed at calculated positions and were refined
in the riding-model approximation with C~aromatic~--H = 0.95 \%A,
C~methylene~--H = 0.99 \%A, C~methyl~--H = 0.98 \%A, and with <i>U</i>~iso~(H)
= 1.2 <i>U</i>~eq~(C~aromatic~, C~methylene~) or with <i>U</i>~iso~(H) = 1.5
<i>U</i>~eq~(C~methyl~).
 Refined as a 2-component twin.
 Twin law for transforming hkl(1) to hkl(2):    0.97100  0.03900  0.01800
                                                0.98600 -0.98000  0.00900
                                                0.98600  0.02000 -0.99100
;
_reflns_number_total     22662
_reflns_number_gt     15127
_reflns_threshold_expression     'I > 2\s(I)'
_refine_ls_structure_factor_coef     Fsqd
_refine_ls_matrix_type     full
_refine_ls_R_factor_all     0.1265
_refine_ls_R_factor_gt     0.0754
_refine_ls_wR_factor_gt     0.1534
_refine_ls_wR_factor_ref     0.1857
_refine_ls_goodness_of_fit_ref     1.085
_refine_ls_restrained_S_all     1.085
_refine_ls_number_reflns     22662
_refine_ls_number_parameters     332
_refine_ls_number_restraints     0
_refine_ls_hydrogen_treatment     constr
_refine_ls_weighting_scheme     calc
_refine_ls_weighting_details
             'w=1/[\s^2^(Fo^2^)+(0.0494P)^2^+24.3530P] where P=(Fo^2^+2Fc^2^)/3'
_atom_sites_solution_hydrogens     geom
_atom_sites_solution_primary     direct
_atom_sites_solution_secondary     ?
_refine_ls_shift/su_max     0.000
_refine_ls_shift/su_mean     0.000
_refine_diff_density_max     1.688
_refine_diff_density_min     -1.258
_refine_ls_extinction_method     none
_refine_ls_extinction_coef     .
loop_
    _atom_type_symbol
    _atom_type_description
    _atom_type_scat_dispersion_real
    _atom_type_scat_dispersion_imag
    _atom_type_scat_source
    'C' 'C' 0.0033 0.0016
                         'International Tables Vol C Tables 4.2.6.8 and 6.1.1.4'
    'H' 'H' 0.0000 0.0000
                         'International Tables Vol C Tables 4.2.6.8 and 6.1.1.4'
    'O' 'O' 0.0106 0.0060
                         'International Tables Vol C Tables 4.2.6.8 and 6.1.1.4'
    'P' 'P' 0.1023 0.0942
                         'International Tables Vol C Tables 4.2.6.8 and 6.1.1.4'
    'I' 'I' -0.4742 1.8119
                         'International Tables Vol C Tables 4.2.6.8 and 6.1.1.4'
_computing_data_collection
;
X-Area WinXpose 2.0.22.0 (Stoe & Cie, 2019)
;
_computing_cell_refinement
;
X-Area Recipe 1.36.0 (Stoe & Cie, 2019)
;
_computing_data_reduction
;
X-Area Integrate 1.78.3 (Stoe & Cie, 2019)
;
_computing_structure_solution
;
<i>SHELXT2014</i> (Sheldrick, 2015<i>a</i>)
;
_computing_structure_refinement
;
<i>SHELXL2018/3</i> (Sheldrick, 2015<i>b</i>)
;
_computing_molecular_graphics
;
PLATON (Spek, 2020)
;
_computing_publication_material     ?
loop_
    _atom_site_type_symbol
    _atom_site_label
    _atom_site_fract_x
    _atom_site_fract_y
    _atom_site_fract_z
    _atom_site_U_iso_or_equiv
    _atom_site_adp_type
    _atom_site_calc_flag
    _atom_site_occupancy
    _atom_site_disorder_assembly
    _atom_site_disorder_group
    I I1A 0.75872(15) -0.26269(8) 0.13371(5) 0.0327(2) Uani d 1 . .
    I I2A 0.68923(17) 0.33082(9) -0.00063(5) 0.0394(3) Uani d 1 . .
    C C1A 0.6926(18) 0.0275(12) 0.1389(6) 0.023(3) Uani d 1 . .
    C C2A 0.7307(18) -0.0795(11) 0.0976(6) 0.021(2) Uani d 1 . .
    C C3A 0.749(2) -0.0701(13) 0.0282(7) 0.028(3) Uani d 1 . .
    H H3A 0.768361 -0.144994 0.001490 0.033 Uiso calc 1 . .
    C C4A 0.739(2) 0.0447(13) -0.0017(6) 0.027(3) Uani d 1 . .
    C C5A 0.701(2) 0.1543(12) 0.0394(7) 0.028(3) Uani d 1 . .
    C C6A 0.6802(19) 0.1462(11) 0.1077(6) 0.023(3) Uani d 1 . .
    H H6A 0.656970 0.221900 0.134250 0.028 Uiso calc 1 . .
    C C7A 0.6757(18) 0.0270(12) 0.2123(6) 0.022(2) Uani d 1 . .
    H H7A 0.748898 0.080342 0.226169 0.026 Uiso calc 1 . .
    H H7B 0.734980 -0.062605 0.225433 0.026 Uiso calc 1 . .
    P P8A 0.4346(5) 0.0866(3) 0.25589(16) 0.0222(6) Uani d 1 . .
    O O9A 0.3240(14) 0.2183(8) 0.2406(5) 0.030(2) Uani d 1 . .
    O O10A 0.3510(13) -0.0234(8) 0.2415(4) 0.0245(19) Uani d 1 . .
    C C11A 0.147(2) -0.0070(14) 0.2546(8) 0.035(3) Uani d 1 . .
    H H11A 0.115876 -0.058664 0.221468 0.042 Uiso calc 1 . .
    H H11B 0.072998 0.084949 0.250701 0.042 Uiso calc 1 . .
    C C12A 0.093(2) -0.0489(17) 0.3216(8) 0.043(4) Uani d 1 . .
    H H12A -0.040769 -0.045706 0.328067 0.064 Uiso calc 1 . .
    H H12B 0.110157 0.008676 0.354638 0.064 Uiso calc 1 . .
    H H12C 0.174274 -0.137581 0.326763 0.064 Uiso calc 1 . .
    O O13A 0.4539(15) 0.0703(9) 0.3315(4) 0.028(2) Uani d 1 . .
    C C14A 0.495(2) 0.1709(14) 0.3673(7) 0.031(3) Uani d 1 . .
    H H14A 0.374929 0.242258 0.382349 0.038 Uiso calc 1 . .
    H H14B 0.582833 0.206435 0.337867 0.038 Uiso calc 1 . .
    C C15A 0.583(3) 0.1122(17) 0.4254(9) 0.053(5) Uani d 1 . .
    H H15A 0.486186 0.093330 0.458543 0.080 Uiso calc 1 . .
    H H15B 0.633866 0.172867 0.444834 0.080 Uiso calc 1 . .
    H H15C 0.686594 0.031969 0.411094 0.080 Uiso calc 1 . .
    C C16A 0.764(2) 0.0499(15) -0.0766(7) 0.034(3) Uani d 1 . .
    H H16A 0.771780 -0.033817 -0.095456 0.051 Uiso calc 1 . .
    H H16B 0.881793 0.069548 -0.093195 0.051 Uiso calc 1 . .
    H H16C 0.654934 0.117414 -0.089395 0.051 Uiso calc 1 . .
    I I1B 0.63866(15) 0.75758(9) 0.36179(5) 0.0338(2) Uani d 1 . .
    I I2B 1.01458(17) 0.17183(9) 0.50120(5) 0.0397(3) Uani d 1 . .
    C C1B 0.868(2) 0.4691(13) 0.3608(7) 0.026(3) Uani d 1 . .
    C C2B 0.752(2) 0.5771(13) 0.4004(7) 0.027(3) Uani d 1 . .
    C C3B 0.713(2) 0.5666(13) 0.4682(6) 0.027(3) Uani d 1 . .
    H H3B 0.635236 0.641517 0.494047 0.032 Uiso calc 1 . .
    C C4B 0.782(2) 0.4539(13) 0.5001(7) 0.026(3) Uani d 1 . .
    C C5B 0.896(2) 0.3482(12) 0.4599(6) 0.024(3) Uani d 1 . .
    C C6B 0.9378(18) 0.3541(13) 0.3916(7) 0.025(3) Uani d 1 . .
    H H6B 1.014923 0.278705 0.365942 0.030 Uiso calc 1 . .
    C C7B 0.9231(19) 0.4726(12) 0.2861(6) 0.026(3) Uani d 1 . .
    H H7C 1.060215 0.423153 0.273632 0.031 Uiso calc 1 . .
    H H7D 0.905885 0.563363 0.274129 0.031 Uiso calc 1 . .
    P P8B 0.7894(5) 0.4086(3) 0.23870(16) 0.0238(7) Uani d 1 . .
    O O9B 0.7928(15) 0.2762(8) 0.2537(5) 0.030(2) Uani d 1 . .
    O O10B 0.5903(14) 0.5151(9) 0.2494(5) 0.031(2) Uani d 1 . .
    C C11B 0.442(2) 0.5089(14) 0.2103(9) 0.040(4) Uani d 1 . .
    H H11C 0.495951 0.496176 0.162590 0.048 Uiso calc 1 . .
    H H11D 0.395726 0.435547 0.224232 0.048 Uiso calc 1 . .
    C C12B 0.282(2) 0.6327(16) 0.2225(10) 0.049(4) Uani d 1 . .
    H H12D 0.332262 0.705147 0.213715 0.073 Uiso calc 1 . .
    H H12E 0.219332 0.639049 0.268695 0.073 Uiso calc 1 . .
    H H12F 0.189932 0.635602 0.193100 0.073 Uiso calc 1 . .
    O O13B 0.8694(15) 0.4266(9) 0.1634(4) 0.030(2) Uani d 1 . .
    C C14B 1.036(2) 0.3272(14) 0.1298(7) 0.035(3) Uani d 1 . .
    H H14C 0.997241 0.264028 0.106133 0.042 Uiso calc 1 . .
    H H14D 1.116079 0.280608 0.162241 0.042 Uiso calc 1 . .
    C C15B 1.146(3) 0.3913(18) 0.0819(10) 0.051(5) Uani d 1 . .
    H H15D 1.256681 0.325726 0.057019 0.076 Uiso calc 1 . .
    H H15E 1.189278 0.450408 0.106048 0.076 Uiso calc 1 . .
    H H15F 1.063975 0.440126 0.051230 0.076 Uiso calc 1 . .
    C C16B 0.736(2) 0.4469(16) 0.5744(7) 0.036(3) Uani d 1 . .
    H H16D 0.684167 0.375599 0.585012 0.053 Uiso calc 1 . .
    H H16E 0.640661 0.528407 0.592605 0.053 Uiso calc 1 . .
    H H16F 0.851940 0.432194 0.593624 0.053 Uiso calc 1 . .
loop_
    _atom_site_aniso_label
    _atom_site_aniso_U_11
    _atom_site_aniso_U_22
    _atom_site_aniso_U_33
    _atom_site_aniso_U_12
    _atom_site_aniso_U_13
    _atom_site_aniso_U_23
    I1A 0.0344(5) 0.0278(4) 0.0367(5) -0.0107(4) -0.0074(4) 0.0072(4)
    I2A 0.0430(6) 0.0349(5) 0.0403(5) -0.0136(4) -0.0055(4) 0.0130(4)
    C1A 0.016(6) 0.029(6) 0.025(6) -0.008(5) -0.005(5) 0.013(5)
    C2A 0.016(6) 0.021(5) 0.028(6) -0.005(5) -0.005(5) 0.010(5)
    C3A 0.027(7) 0.025(6) 0.031(6) -0.007(5) -0.007(5) -0.006(5)
    C4A 0.025(7) 0.036(7) 0.027(6) -0.016(6) -0.006(5) 0.001(6)
    C5A 0.032(8) 0.025(6) 0.028(6) -0.011(5) -0.007(5) 0.015(5)
    C6A 0.025(6) 0.018(5) 0.024(6) -0.004(5) -0.002(5) 0.006(5)
    C7A 0.024(6) 0.024(6) 0.020(5) -0.008(5) -0.012(5) 0.003(5)
    P8A 0.0215(16) 0.0229(14) 0.0223(14) -0.0073(12) -0.0043(12) 0.0062(12)
    O9A 0.026(5) 0.024(4) 0.038(5) -0.007(4) -0.005(4) 0.008(4)
    O10A 0.019(4) 0.026(4) 0.030(4) -0.010(3) -0.003(4) 0.004(4)
    C11A 0.025(7) 0.032(7) 0.053(9) -0.015(6) -0.011(6) 0.015(6)
    C12A 0.041(9) 0.057(9) 0.040(8) -0.031(8) -0.007(7) 0.013(7)
    O13A 0.040(6) 0.026(4) 0.017(4) -0.010(4) -0.004(4) 0.004(4)
    C14A 0.034(8) 0.040(7) 0.025(6) -0.018(6) -0.002(5) 0.002(6)
    C15A 0.056(11) 0.044(9) 0.056(10) 0.001(8) -0.031(9) -0.007(8)
    C16A 0.026(7) 0.047(8) 0.025(6) -0.007(6) -0.005(5) 0.005(6)
    I1B 0.0360(5) 0.0285(4) 0.0367(5) -0.0093(4) -0.0080(4) 0.0068(4)
    I2B 0.0475(6) 0.0346(5) 0.0398(5) -0.0125(4) -0.0172(4) 0.0130(4)
    C1B 0.024(7) 0.027(6) 0.028(6) -0.011(5) -0.005(5) -0.002(6)
    C2B 0.025(7) 0.025(6) 0.033(7) -0.008(5) -0.005(5) -0.006(6)
    C3B 0.026(7) 0.029(6) 0.027(6) -0.008(5) -0.009(5) 0.003(5)
    C4B 0.025(7) 0.031(6) 0.031(6) -0.019(6) -0.008(5) 0.004(6)
    C5B 0.024(7) 0.027(6) 0.028(6) -0.017(5) -0.009(5) 0.009(5)
    C6B 0.017(6) 0.028(6) 0.033(6) -0.008(5) -0.007(5) 0.001(5)
    C7B 0.022(6) 0.026(6) 0.030(6) -0.008(5) -0.005(5) 0.006(5)
    P8B 0.0235(17) 0.0233(14) 0.0260(15) -0.0078(12) -0.0074(13) 0.0034(13)
    O9B 0.034(5) 0.027(5) 0.033(5) -0.014(4) -0.011(4) 0.008(4)
    O10B 0.024(5) 0.033(5) 0.037(5) -0.009(4) -0.009(4) 0.005(4)
    C11B 0.024(7) 0.032(7) 0.070(10) -0.009(6) -0.021(7) 0.003(7)
    C12B 0.027(8) 0.049(9) 0.073(11) -0.014(7) -0.017(8) 0.010(9)
    O13B 0.033(6) 0.030(5) 0.025(4) -0.007(4) -0.001(4) 0.004(4)
    C14B 0.040(9) 0.034(7) 0.026(6) -0.006(6) -0.003(6) 0.003(6)
    C15B 0.042(10) 0.051(9) 0.059(10) -0.023(8) 0.010(8) -0.005(9)
    C16B 0.043(9) 0.048(8) 0.024(6) -0.025(7) -0.008(6) -0.001(6)
_geom_special_details
;
 All esds (except the esd in the dihedral angle between two l.s. planes)
 are estimated using the full covariance matrix.  The cell esds are taken
 into account individually in the estimation of esds in distances, angles
 and torsion angles; correlations between esds in cell parameters are only
 used when they are defined by crystal symmetry.  An approximate (isotropic)
 treatment of cell esds is used for estimating esds involving l.s. planes.
;
loop_
    _geom_bond_atom_site_label_1
    _geom_bond_atom_site_label_2
    _geom_bond_site_symmetry_2
    _geom_bond_distance
    _geom_bond_publ_flag
    I1A C2A . 2.080(12) ?
    I2A C5A . 2.064(13) ?
    C1A C2A . 1.380(17) ?
    C1A C6A . 1.418(18) ?
    C1A C7A . 1.487(16) ?
    C2A C3A . 1.410(18) ?
    C3A C4A . 1.37(2) ?
    C3A H3A . 0.9500 ?
    C4A C5A . 1.400(18) ?
    C4A C16A . 1.517(18) ?
    C5A C6A . 1.386(18) ?
    C6A H6A . 0.9500 ?
    C7A P8A . 1.799(13) ?
    C7A H7A . 0.9900 ?
    C7A H7B . 0.9900 ?
    P8A O9A . 1.471(9) ?
    P8A O10A . 1.572(9) ?
    P8A O13A . 1.579(9) ?
    O10A C11A . 1.462(17) ?
    C11A C12A . 1.47(2) ?
    C11A H11A . 0.9900 ?
    C11A H11B . 0.9900 ?
    C12A H12A . 0.9800 ?
    C12A H12B . 0.9800 ?
    C12A H12C . 0.9800 ?
    O13A C14A . 1.465(16) ?
    C14A C15A . 1.49(2) ?
    C14A H14A . 0.9900 ?
    C14A H14B . 0.9900 ?
    C15A H15A . 0.9800 ?
    C15A H15B . 0.9800 ?
    C15A H15C . 0.9800 ?
    C16A H16A . 0.9800 ?
    C16A H16B . 0.9800 ?
    C16A H16C . 0.9800 ?
    I1B C2B . 2.082(15) ?
    I2B C5B . 2.077(14) ?
    C1B C6B . 1.38(2) ?
    C1B C2B . 1.398(17) ?
    C1B C7B . 1.521(18) ?
    C2B C3B . 1.382(19) ?
    C3B C4B . 1.37(2) ?
    C3B H3B . 0.9500 ?
    C4B C5B . 1.385(18) ?
    C4B C16B . 1.510(19) ?
    C5B C6B . 1.388(19) ?
    C6B H6B . 0.9500 ?
    C7B P8B . 1.792(14) ?
    C7B H7C . 0.9900 ?
    C7B H7D . 0.9900 ?
    P8B O9B . 1.466(9) ?
    P8B O10B . 1.558(10) ?
    P8B O13B . 1.595(10) ?
    O10B C11B . 1.487(18) ?
    C11B C12B . 1.49(2) ?
    C11B H11C . 0.9900 ?
    C11B H11D . 0.9900 ?
    C12B H12D . 0.9800 ?
    C12B H12E . 0.9800 ?
    C12B H12F . 0.9800 ?
    O13B C14B . 1.450(17) ?
    C14B C15B . 1.49(2) ?
    C14B H14C . 0.9900 ?
    C14B H14D . 0.9900 ?
    C15B H15D . 0.9800 ?
    C15B H15E . 0.9800 ?
    C15B H15F . 0.9800 ?
    C16B H16D . 0.9800 ?
    C16B H16E . 0.9800 ?
    C16B H16F . 0.9800 ?
loop_
    _geom_angle_atom_site_label_1
    _geom_angle_atom_site_label_2
    _geom_angle_atom_site_label_3
    _geom_angle_site_symmetry_1
    _geom_angle_site_symmetry_3
    _geom_angle
    _geom_angle_publ_flag
    C2A C1A C6A . . 116.4(11) ?
    C2A C1A C7A . . 125.6(12) ?
    C6A C1A C7A . . 117.8(11) ?
    C1A C2A C3A . . 121.6(12) ?
    C1A C2A I1A . . 122.2(9) ?
    C3A C2A I1A . . 116.1(9) ?
    C4A C3A C2A . . 121.6(11) ?
    C4A C3A H3A . . 119.2 ?
    C2A C3A H3A . . 119.2 ?
    C3A C4A C5A . . 117.6(12) ?
    C3A C4A C16A . . 119.8(12) ?
    C5A C4A C16A . . 122.6(13) ?
    C6A C5A C4A . . 121.2(12) ?
    C6A C5A I2A . . 118.2(9) ?
    C4A C5A I2A . . 120.6(10) ?
    C5A C6A C1A . . 121.6(11) ?
    C5A C6A H6A . . 119.2 ?
    C1A C6A H6A . . 119.2 ?
    C1A C7A P8A . . 114.5(9) ?
    C1A C7A H7A . . 108.6 ?
    P8A C7A H7A . . 108.6 ?
    C1A C7A H7B . . 108.6 ?
    P8A C7A H7B . . 108.6 ?
    H7A C7A H7B . . 107.6 ?
    O9A P8A O10A . . 116.1(6) ?
    O9A P8A O13A . . 113.4(5) ?
    O10A P8A O13A . . 102.7(5) ?
    O9A P8A C7A . . 115.6(6) ?
    O10A P8A C7A . . 102.7(5) ?
    O13A P8A C7A . . 104.8(6) ?
    C11A O10A P8A . . 123.0(8) ?
    O10A C11A C12A . . 110.5(13) ?
    O10A C11A H11A . . 109.6 ?
    C12A C11A H11A . . 109.6 ?
    O10A C11A H11B . . 109.6 ?
    C12A C11A H11B . . 109.6 ?
    H11A C11A H11B . . 108.1 ?
    C11A C12A H12A . . 109.5 ?
    C11A C12A H12B . . 109.5 ?
    H12A C12A H12B . . 109.5 ?
    C11A C12A H12C . . 109.5 ?
    H12A C12A H12C . . 109.5 ?
    H12B C12A H12C . . 109.5 ?
    C14A O13A P8A . . 119.4(9) ?
    O13A C14A C15A . . 108.4(13) ?
    O13A C14A H14A . . 110.0 ?
    C15A C14A H14A . . 110.0 ?
    O13A C14A H14B . . 110.0 ?
    C15A C14A H14B . . 110.0 ?
    H14A C14A H14B . . 108.4 ?
    C14A C15A H15A . . 109.5 ?
    C14A C15A H15B . . 109.5 ?
    H15A C15A H15B . . 109.5 ?
    C14A C15A H15C . . 109.5 ?
    H15A C15A H15C . . 109.5 ?
    H15B C15A H15C . . 109.5 ?
    C4A C16A H16A . . 109.5 ?
    C4A C16A H16B . . 109.5 ?
    H16A C16A H16B . . 109.5 ?
    C4A C16A H16C . . 109.5 ?
    H16A C16A H16C . . 109.5 ?
    H16B C16A H16C . . 109.5 ?
    C6B C1B C2B . . 117.9(12) ?
    C6B C1B C7B . . 118.8(11) ?
    C2B C1B C7B . . 123.4(13) ?
    C3B C2B C1B . . 119.8(14) ?
    C3B C2B I1B . . 117.6(9) ?
    C1B C2B I1B . . 122.6(10) ?
    C4B C3B C2B . . 123.5(12) ?
    C4B C3B H3B . . 118.2 ?
    C2B C3B H3B . . 118.2 ?
    C3B C4B C5B . . 115.7(12) ?
    C3B C4B C16B . . 121.7(12) ?
    C5B C4B C16B . . 122.6(13) ?
    C4B C5B C6B . . 122.8(13) ?
    C4B C5B I2B . . 120.1(9) ?
    C6B C5B I2B . . 117.1(9) ?
    C1B C6B C5B . . 120.4(12) ?
    C1B C6B H6B . . 119.8 ?
    C5B C6B H6B . . 119.8 ?
    C1B C7B P8B . . 114.7(10) ?
    C1B C7B H7C . . 108.6 ?
    P8B C7B H7C . . 108.6 ?
    C1B C7B H7D . . 108.6 ?
    P8B C7B H7D . . 108.6 ?
    H7C C7B H7D . . 107.6 ?
    O9B P8B O10B . . 116.8(6) ?
    O9B P8B O13B . . 114.2(5) ?
    O10B P8B O13B . . 101.9(6) ?
    O9B P8B C7B . . 114.9(6) ?
    O10B P8B C7B . . 102.5(6) ?
    O13B P8B C7B . . 104.8(6) ?
    C11B O10B P8B . . 120.1(8) ?
    C12B C11B O10B . . 107.8(12) ?
    C12B C11B H11C . . 110.1 ?
    O10B C11B H11C . . 110.1 ?
    C12B C11B H11D . . 110.1 ?
    O10B C11B H11D . . 110.1 ?
    H11C C11B H11D . . 108.5 ?
    C11B C12B H12D . . 109.5 ?
    C11B C12B H12E . . 109.5 ?
    H12D C12B H12E . . 109.5 ?
    C11B C12B H12F . . 109.5 ?
    H12D C12B H12F . . 109.5 ?
    H12E C12B H12F . . 109.5 ?
    C14B O13B P8B . . 118.9(9) ?
    O13B C14B C15B . . 107.8(12) ?
    O13B C14B H14C . . 110.2 ?
    C15B C14B H14C . . 110.2 ?
    O13B C14B H14D . . 110.2 ?
    C15B C14B H14D . . 110.2 ?
    H14C C14B H14D . . 108.5 ?
    C14B C15B H15D . . 109.5 ?
    C14B C15B H15E . . 109.5 ?
    H15D C15B H15E . . 109.5 ?
    C14B C15B H15F . . 109.5 ?
    H15D C15B H15F . . 109.5 ?
    H15E C15B H15F . . 109.5 ?
    C4B C16B H16D . . 109.5 ?
    C4B C16B H16E . . 109.5 ?
    H16D C16B H16E . . 109.5 ?
    C4B C16B H16F . . 109.5 ?
    H16D C16B H16F . . 109.5 ?
    H16E C16B H16F . . 109.5 ?
loop_
    _geom_torsion_atom_site_label_1
    _geom_torsion_atom_site_label_2
    _geom_torsion_atom_site_label_3
    _geom_torsion_atom_site_label_4
    _geom_torsion_site_symmetry_1
    _geom_torsion_site_symmetry_2
    _geom_torsion_site_symmetry_3
    _geom_torsion_site_symmetry_4
    _geom_torsion
    _geom_torsion_publ_flag
    C6A C1A C2A C3A . . . . -2.4(19) ?
    C7A C1A C2A C3A . . . . -178.4(13) ?
    C6A C1A C2A I1A . . . . 179.0(10) ?
    C7A C1A C2A I1A . . . . 3.0(18) ?
    C1A C2A C3A C4A . . . . 3(2) ?
    I1A C2A C3A C4A . . . . -177.9(11) ?
    C2A C3A C4A C5A . . . . -3(2) ?
    C2A C3A C4A C16A . . . . 178.6(13) ?
    C3A C4A C5A C6A . . . . 2(2) ?
    C16A C4A C5A C6A . . . . -179.6(14) ?
    C3A C4A C5A I2A . . . . 178.7(11) ?
    C16A C4A C5A I2A . . . . -3.0(19) ?
    C4A C5A C6A C1A . . . . -1(2) ?
    I2A C5A C6A C1A . . . . -178.0(10) ?
    C2A C1A C6A C5A . . . . 1(2) ?
    C7A C1A C6A C5A . . . . 177.7(13) ?
    C2A C1A C7A P8A . . . . -104.0(13) ?
    C6A C1A C7A P8A . . . . 80.1(14) ?
    C1A C7A P8A O9A . . . . -56.9(11) ?
    C1A C7A P8A O10A . . . . 70.5(10) ?
    C1A C7A P8A O13A . . . . 177.4(9) ?
    O9A P8A O10A C11A . . . . -39.4(12) ?
    O13A P8A O10A C11A . . . . 84.9(11) ?
    C7A P8A O10A C11A . . . . -166.5(10) ?
    P8A O10A C11A C12A . . . . -91.8(13) ?
    O9A P8A O13A C14A . . . . -42.8(12) ?
    O10A P8A O13A C14A . . . . -168.8(10) ?
    C7A P8A O13A C14A . . . . 84.3(11) ?
    P8A O13A C14A C15A . . . . -157.0(12) ?
    C6B C1B C2B C3B . . . . 1(2) ?
    C7B C1B C2B C3B . . . . -178.3(13) ?
    C6B C1B C2B I1B . . . . 179.4(10) ?
    C7B C1B C2B I1B . . . . 0.2(19) ?
    C1B C2B C3B C4B . . . . -1(2) ?
    I1B C2B C3B C4B . . . . -179.1(11) ?
    C2B C3B C4B C5B . . . . 0(2) ?
    C2B C3B C4B C16B . . . . 179.9(14) ?
    C3B C4B C5B C6B . . . . -1(2) ?
    C16B C4B C5B C6B . . . . 179.8(13) ?
    C3B C4B C5B I2B . . . . 178.6(10) ?
    C16B C4B C5B I2B . . . . -0.9(18) ?
    C2B C1B C6B C5B . . . . -1(2) ?
    C7B C1B C6B C5B . . . . 178.0(12) ?
    C4B C5B C6B C1B . . . . 1(2) ?
    I2B C5B C6B C1B . . . . -178.2(10) ?
    C6B C1B C7B P8B . . . . 79.6(14) ?
    C2B C1B C7B P8B . . . . -101.3(14) ?
    C1B C7B P8B O9B . . . . -55.2(11) ?
    C1B C7B P8B O10B . . . . 72.5(11) ?
    C1B C7B P8B O13B . . . . 178.6(9) ?
    O9B P8B O10B C11B . . . . -62.1(12) ?
    O13B P8B O10B C11B . . . . 63.0(12) ?
    C7B P8B O10B C11B . . . . 171.3(11) ?
    P8B O10B C11B C12B . . . . -170.5(12) ?
    O9B P8B O13B C14B . . . . -40.2(13) ?
    O10B P8B O13B C14B . . . . -167.0(11) ?
    C7B P8B O13B C14B . . . . 86.4(11) ?
    P8B O13B C14B C15B . . . . -147.0(12) ?
loop_
    _geom_hbond_atom_site_label_D
    _geom_hbond_atom_site_label_H
    _geom_hbond_atom_site_label_A
    _geom_hbond_site_symmetry_A
    _geom_hbond_distance_DH
    _geom_hbond_distance_HA
    _geom_hbond_distance_DA
    _geom_hbond_angle_DHA
    _geom_hbond_publ_flag
    C7A H7A O9B . 0.99 2.36 3.275(15) 154.3 yes
    C11A H11B O9B 1_455 0.99 2.44 3.377(17) 157.9 yes
    C14A H14B O9B . 0.99 2.42 3.407(18) 172.2 yes
    C7B H7C O9A 1_655 0.99 2.48 3.388(15) 151.6 yes
    C11B H11D O9A . 0.99 2.60 3.575(18) 168.5 yes
    C14B H14D O9A 1_655 0.99 2.36 3.324(19) 165.6 yes
_shelx_space_group_comment
;
The symmetry employed for this shelxl refinement is uniquely defined
by the following loop, which should always be used as a source of
symmetry information in preference to the above space-group names.
They are only intended as comments.
;
_shelx_estimated_absorpt_T_min     0.660
_shelx_estimated_absorpt_T_max     0.853
_shelx_hkl_file
;
  -6   4  11   -1.46    6.11   1
  -6   4  12    1.88    6.38   1
  -6   4  13   45.63    7.40   1
  -6   5   9   14.27    5.86   1
  -6   6   8   16.52    5.59   1
  -5   1  10   38.53    4.91   1
  -5   1  11   15.69    6.12   1
  -5   1  12    4.13    5.96   1
  -5   1  17   16.30    6.97   1
  -5   1  18   10.75    7.62   1
  -5   1  19   13.53    6.12   1
  -5   2   7   12.56    4.84   1
  -5   4   3  103.63    5.17   1
  -5   5   2    8.23    4.00   1
  -4   0  22   20.86    6.99   1
  -3  -2  16  159.49    5.97   1
  -2  -2  23   21.16    6.55   1
  -1  -3  16    9.33    3.83   1
  -1  -3  17    6.66    4.20   1
  -1  -3  18  242.86    5.98   1
  -1  10  -9   68.19    3.53   1
   0  -3  21   26.14    5.52   1
   0  11 -10   -0.38    3.83   1
   1  -3  23    1.98    4.79   1
   2  -3  22   11.66    4.22   1
   5  -2  20   82.57    2.68   1
   5  12 -10    3.19    6.73   1
  -6   5  10   40.42    6.86   1
  -6   5  11    8.28    6.60   1
  -6   6   9   35.44    6.37   1
  -5   1  13  -10.95    5.13   1
  -5   1  14   10.95    5.46   1
  -5   1  15   75.15    6.31   1
  -5   1  16   37.08    5.89   1
  -5   2   8    4.13    5.19   1
  -5   3   5   34.76    4.79   1
  -5   7   1   56.34    4.24   1
  -5   9   1   62.95    4.16   1
  -4   0   9   -0.57    5.14   1
  -4   0  21    2.58    5.70   1
  -4   1   5  153.04    5.12   1
  -3  -1  22    2.82    6.61   1
  -3   4  -3  183.93    2.36   1
  -2  -2  21   78.78    7.05   1
  -2  -2  22   43.59    5.71   1
  -2  10  -8    4.12    2.59   1
  -1  -2  25   19.19    6.33   1
  -1   9  -9   32.24    3.19   1
  -1  12  -9   -2.68    3.24   1
   0  -3  18    4.08    4.41   1
   0  -3  19    0.85    4.61   1
   0  -3  20   -5.51    4.03   1
   0  10 -10   46.21    3.74   1
   1  -3  21   -3.71    4.55   1
   1  -3  22  165.62    5.43   1
   2  -3  20   19.25    3.64   1
   2  -3  21   12.98    3.92   1
   3  12 -11    7.85    5.00   1
  -5   2   9   18.79    5.71   1
  -5   2  18    6.37    7.35   1
  -5   3   6  118.11    5.70   1
  -5   4   4    6.54    4.52   1
  -5   8   1   -3.47    3.33   1
  -4   0  10  253.87    6.12   1
  -4   0  18   67.36    7.00   1
  -4   0  19   44.27    5.92   1
  -4   0  20    7.26    5.66   1
  -4   2   3  502.48    5.90   1
  -4   3   1  208.13    4.26   1
  -3  -1   9  114.41    4.54   1
  -3  -1  20   58.43    7.03   1
  -3  -1  21   10.81    5.31   1
  -2  -2  12   76.88    5.22   1
  -2  -2  20   19.34    5.12   1
  -2  -1  25   12.86    6.83   1
  -1   8  -9  352.84    4.59   1
   0  -3  17  570.44    7.14   1
   0  -2  26   -0.12    6.03   1
   1  -3  18   11.14    4.13   1
   1  -3  19  120.00    5.18   1
   1  -3  20  123.58    4.68   1
   1  10 -11    1.85    4.35   1
   2  10 -11    1.77    3.45   1
  -5   2  10   91.54    5.50   1
  -5   2  11   13.09    4.94   1
  -5   2  12    7.72    6.02   1
  -5   2  13   -0.93    6.14   1
  -5   2  14   61.11    7.15   1
  -5   2  15  -20.06    6.86   1
  -5   2  16    5.00    5.81   1
  -5   2  17   10.96    6.02   1
  -5   3   7   53.60    5.27   1
  -5   5   3    3.37    3.92   1
  -5   6   2   92.60    4.70   1
  -4   0  11  496.61    7.67   1
  -4   0  12   -8.74    4.68   1
  -4   0  13    6.21    4.85   1
  -4   0  14   30.67    6.28   1
  -4   0  15   20.35    5.16   1
  -4   0  16   32.83    5.44   1
  -4   0  17   27.43    5.42   1
  -4   1   6  213.47    5.01   1
  -4   6  -2   94.01    2.87   1
  -3  -1  10   15.94    4.09   1
  -3  -1  11  425.27    7.09   1
  -3   0   5   27.59    3.64   1
  -3   1   2  274.31    4.34   1
  -3   2   0  403.73    4.20   1
  -2  -2  14   42.78    4.33   1
  -2  -2  15  231.99    6.65   1
  -2  -2  16  287.21    6.57   1
  -2  -2  17    9.75    4.60   1
  -1  -2  22    3.94    5.78   1
   0  -2  25  -10.80    6.10   1
   5  12 -11   64.62    7.40   1
  -5   3   8   34.52    5.48   1
  -5   4   5   -6.65    4.80   1
  -5   7   2   29.52    4.03   1
  -5   8   2    7.08    4.36   1
  -5   9   2   10.94    4.17   1
  -4   1   7  156.37    5.68   1
  -4   1  20   21.10    7.10   1
  -4   1  21   54.90    6.54   1
  -4   4   0  394.38    4.70   1
  -4   5  -1   17.82    2.86   1
  -3  -1  12  179.10    5.51   1
  -3  -1  13   -1.28    4.27   1
  -3  -1  14   60.48    4.92   1
  -3  -1  15    9.12    4.71   1
  -3  -1  16   15.93    4.76   1
  -2  -1  23    2.41    5.27   1
  -2   8  -8   -4.86    2.21   1
  -2  12  -8   11.11    2.66   1
   0  -2  24   12.23    6.00   1
   1  -2  25   14.07    5.57   1
   2  -2  26    5.36    5.22   1
   3  -2  25   27.78    4.68   1
   3  11 -12   66.32    5.98   1
   4  12 -12    8.88    5.75   1
  -5   3   9   81.64    5.38   1
  -5   3  10  138.98    6.68   1
  -5   3  11  108.75    6.69   1
  -5   3  14   55.67    6.97   1
  -5   3  15   35.99    6.76   1
  -5   3  16    8.61    5.88   1
  -5   3  17    7.69    5.96   1
  -5   4   6  127.05    5.71   1
  -5   5   4   -8.03    4.14   1
  -5   6   3   27.88    4.66   1
  -4   1   8   22.50    5.15   1
  -4   1  18    0.06    6.80   1
  -4   1  19   -6.71    5.47   1
  -4   2   4   16.00    3.33   1
  -4   3   2  290.30    5.06   1
  -3   0   6   54.00    3.86   1
  -3   0  21   -4.97    6.52   1
  -3   0  22   42.62    5.98   1
  -2  -1  22   -1.38    5.17   1
  -1  -2  19    1.52    5.38   1
  -1  -2  20   57.30    5.14   1
  -1  10 -10   43.58    3.64   1
  -1  11 -10  239.64    5.07   1
   0  -2  23   12.07    4.84   1
   0  10 -11    0.75    3.75   1
   1  -2  24   14.03    5.44   1
  -5   3  12   -2.96    5.10   1
  -5   3  13    1.91    5.06   1
  -5   4   7   56.49    5.50   1
  -5   5   5  119.25    5.42   1
  -5   6   4    0.41    4.93   1
  -5   7   3   23.79    4.40   1
  -5   9   3   -9.23    4.59   1
  -4   1   9  273.50    6.01   1
  -4   1  10   19.66    5.51   1
  -4   1  11    6.76    5.73   1
  -4   1  15  107.31    6.86   1
  -4   1  16   50.09    5.61   1
  -4   1  17   30.62    5.74   1
  -4   2   5  361.41    6.03   1
  -4   2  21  -10.96    5.76   1
  -3   0   7  235.12    4.96   1
  -3   0  19   11.67    6.50   1
  -3   0  20   -2.84    5.23   1
  -3   1   3   -5.91    3.49   1
  -2  -1  21  109.40    6.26   1
  -2   0   3   66.41    3.24   1
  -2   0  25   -2.48    5.59   1
  -1  -2  18   44.64    4.76   1
  -1  -1  24   -9.41    5.99   1
  -1   9 -10  509.75    5.77   1
  -1  12 -10   36.63    3.81   1
   0  -2  22  203.29    6.25   1
   0   9 -11  600.36    7.35   1
   1  10 -12   36.47    4.37   1
   1  11 -12   15.04    4.05   1
   2  -2  24   48.21    5.48   1
   3  -2  23    8.95    4.47   1
   4  -2  21   -6.66    2.83   1
   6  -1  22   33.29    2.79   1
  -5   4   8    1.56    4.28   1
  -5   4   9   20.54    5.82   1
  -5   4  10   73.16    6.20   1
  -5   4  11   21.80    6.25   1
  -5   4  12    1.81    6.29   1
  -5   4  13    2.21    6.37   1
  -5   4  14   28.66    6.86   1
  -5   4  15   35.54    5.91   1
  -5   4  16    4.83    5.93   1
  -5   5   6   -9.75    4.80   1
  -5   8   3    6.14    4.33   1
  -4   1  12   79.84    5.35   1
  -4   1  13   77.44    5.39   1
  -4   1  14   32.69    5.05   1
  -4   2   6  167.53    5.46   1
  -4   2  19   39.85    7.42   1
  -4   2  20   -1.73    5.89   1
  -4   3   3   32.06    4.30   1
  -4   4   1  144.77    4.13   1
  -4   7  -2  108.97    3.05   1
  -3   0   8  787.37    7.45   1
  -3   0  18   38.65    5.46   1
  -3   1  22   -2.73    6.83   1
  -2  -1  18   30.34    5.90   1
  -2   0  24   12.70    5.77   1
  -1  -2  14   24.44    3.94   1
  -1  -2  15    4.83    3.92   1
  -1  -1  23    3.57    6.21   1
   0  -2  20    5.47    5.01   1
   0  -1  26    6.60    5.14   1
   2  -2  23   19.32    4.80   1
   4  -2  20    8.63    2.69   1
  -5   5   7   38.88    5.46   1
  -5   5   8    4.32    5.40   1
  -5   5  15   23.49    7.22   1
  -5   6   5   61.40    4.90   1
  -5   7   4   20.02    4.10   1
  -5   8   4    4.98    4.61   1
  -4   2   7   39.10    4.88   1
  -4   2  17   44.18    6.96   1
  -4   2  18    4.92    5.66   1
  -4  10  -2   16.45    2.66   1
  -3   0   9  134.01    4.67   1
  -3   0  10  693.90    8.10   1
  -3   0  14   68.27    6.01   1
  -3   0  15   65.86    5.97   1
  -3   0  16  275.12    6.71   1
  -3   0  17   40.14    5.10   1
  -3   1   4  496.21    5.83   1
  -3   1  21   13.10    6.70   1
  -3   2   1   25.06    2.77   1
  -3   3  -1  595.67    4.10   1
  -2  -1  16   83.54    5.95   1
  -2  -1  17   34.96    4.88   1
  -2   0  22   28.25    6.85   1
  -2   0  23   14.26    5.50   1
  -1  -1  22   -0.64    4.78   1
   0  -2  19    7.02    4.07   1
   1  -2  21   86.10    5.42   1
   2  -2  22    0.49    4.21   1
   4  -2  19   88.51    3.15   1
   6  -1  21   43.80    2.58   1
  -5   5   9   16.89    5.71   1
  -5   5  10    7.51    5.74   1
  -5   5  11   22.52    6.25   1
  -5   5  12    1.12    6.40   1
  -5   5  13   23.90    5.77   1
  -5   5  14   -2.52    5.29   1
  -5   6   6   48.74    5.22   1
  -5   6   7    8.61    5.36   1
  -5   7   5   72.73    4.94   1
  -5   8   5    8.70    5.07   1
  -4   2   8   25.63    5.02   1
  -4   2  15   16.12    6.51   1
  -4   2  16   25.76    5.75   1
  -4   3   4   21.54    4.10   1
  -4   3  19   17.97    7.37   1
  -4   3  20   22.67    6.19   1
  -4   5   0   22.33    3.06   1
  -4   6  -1   46.76    3.00   1
  -4   8  -2   25.01    2.74   1
  -4   9  -2   63.30    3.09   1
  -3   0  11   31.38    4.17   1
  -3   0  12   -3.78    4.12   1
  -3   0  13   -5.46    4.48   1
  -3   1  20   89.23    6.12   1
  -2  -1  11   68.00    4.16   1
  -2  -1  12   -6.39    3.71   1
  -2  -1  13  388.56    6.21   1
  -2  -1  14    2.46    3.76   1
  -2  -1  15   31.60    4.51   1
  -2   0   4  393.91    4.48   1
  -2   0  21  122.43    7.49   1
  -2   7  -8   66.05    2.15   1
  -1  -1  21   -1.35    4.77   1
  -1   0  25   17.48    5.64   1
   0  -2  16  114.07    5.09   1
   0  -2  17    9.05    3.75   1
   1  -2  20    5.31    4.49   1
   2  -2  21    1.91    4.11   1
   3  -2  21    9.70    3.57   1
  -5   6   8   43.89    5.36   1
  -5   6   9   30.74    5.86   1
  -5   6  10   82.51    6.38   1
  -5   6  11    1.86    5.91   1
  -5   6  12    3.79    6.20   1
  -5   6  13   16.93    6.44   1
  -5   7   6    9.84    4.94   1
  -5   7   7   49.74    5.49   1
  -5   8   6   27.84    5.10   1
  -4   2   9   19.31    4.29   1
  -4   2  10   35.59    4.68   1
  -4   2  11  256.75    6.58   1
  -4   2  12   27.76    4.91   1
  -4   2  13   47.70    5.23   1
  -4   2  14   92.76    5.90   1
  -4   3  18   -0.23    5.64   1
  -4   4   2    3.25    3.39   1
  -3   1   5   15.72    3.35   1
  -3   1  18   12.50    6.22   1
  -3   1  19    2.52    5.21   1
  -3   2  22    8.38    5.71   1
  -2   0  20   27.70    5.47   1
  -2  10  -9   61.93    2.60   1
  -2  11  -9   14.99    2.42   1
  -1  -1  20  107.27    5.58   1
  -1   0  24    1.81    5.24   1
   0  -2  15    6.02    3.50   1
   0  -1  23  101.81    5.54   1
   0  10 -12    1.15    3.29   1
   1  -2  18   -0.09    4.04   1
   1  -2  19  263.36    5.54   1
   1  -1  25   18.84    5.20   1
   1  10 -13    5.51    3.72   1
   1  11 -13   -0.96    3.92   1
   2  -2  20   -5.86    4.06   1
   2  -1  26   37.06    4.99   1
   3  -2  19   26.25    3.53   1
   3  -2  20  126.05    4.24   1
   3  -1  26   11.73    4.84   1
   6  -1  20    7.94    2.12   1
  -5   7   8   19.68    5.57   1
  -5   7   9    2.69    5.69   1
  -5   7  10   -3.21    5.80   1
  -5   8   7    5.82    5.06   1
  -4   3   5   25.64    3.49   1
  -4   3   6   62.32    4.70   1
  -4   3  16   77.84    7.32   1
  -4   3  17   13.58    5.51   1
  -4   4  19   -5.63    6.14   1
  -3   1   6  101.22    4.77   1
  -3   1  17    6.26    4.93   1
  -3   2   2  929.50    6.06   1
  -3   2  21   -4.97    5.41   1
  -2   0   5 1126.07    6.76   1
  -2   0  19   16.67    4.85   1
  -2   1   1   -3.29    2.64   1
  -2   1  23    5.97    5.47   1
  -2   9  -9   31.14    2.42   1
  -1  -1  18  540.71    8.75   1
  -1   0  23   59.72    5.80   1
  -1  10 -11    9.32    3.32   1
  -1  11 -11   10.01    3.50   1
   0  -1  22   13.07    4.52   1
   0   0  26    4.51    5.29   1
   1  -2  17   -8.75    3.70   1
   2  -2  19   76.24    4.45   1
   2  -1  25    4.23    5.26   1
   2  12 -14   13.09    4.74   1
   3  -1  25   -9.97    4.61   1
   5  -1  23    3.36    3.55   1
   6  -1  19    0.38    1.98   1
  -4   3   7  149.05    5.45   1
  -4   3  13   24.44    6.17   1
  -4   3  14    0.43    4.88   1
  -4   3  15   51.82    5.65   1
  -4   4   3  131.35    4.36   1
  -4   4  17   12.39    6.62   1
  -4   4  18  -13.35    5.63   1
  -4   5   1   -1.68    2.85   1
  -4   6   0   23.43    3.25   1
  -4   7  -1  118.07    3.56   1
  -3   1   7  565.61    6.40   1
  -3   1  14   26.87    5.63   1
  -3   1  15  172.21    5.99   1
  -3   1  16   11.75    4.81   1
  -3   2  19    3.87    6.47   1
  -3   2  20   -0.68    5.16   1
  -3   3  22    6.02    5.80   1
  -3   4  -2  665.87    4.05   1
  -2   0  17   46.67    6.00   1
  -2   0  18   18.98    4.84   1
  -1  -1  16    7.83    5.02   1
  -1  -1  17   21.09    4.70   1
  -1   0  22   13.53    6.31   1
  -1   1  25   -0.68    6.58   1
  -1   9 -11   -4.85    3.13   1
  -1  12 -11   93.87    4.17   1
   0  -1  21   -3.07    4.22   1
   0   0  25    8.73    4.97   1
   1  -2  16    5.22    3.04   1
   2  -2  18   75.10    4.14   1
   2  -1  24  148.35    6.20   1
   4  -1  24   24.86    4.37   1
  -4   3   8   92.73    4.61   1
  -4   3   9   53.29    4.56   1
  -4   3  10  128.09    5.42   1
  -4   3  11    9.26    4.60   1
  -4   3  12    4.36    4.65   1
  -4   4   4  153.04    4.77   1
  -4   4  16    4.48    5.50   1
  -4   5  18   31.88    7.22   1
  -4   8  -1   59.83    3.50   1
  -4  10  -1    1.55    3.04   1
  -3   1   8   12.36    3.82   1
  -3   1   9    5.39    3.91   1
  -3   1  10   44.63    4.18   1
  -3   1  11  -11.18    3.85   1
  -3   1  12  347.57    6.51   1
  -3   1  13   12.03    4.39   1
  -3   2   3  327.23    4.80   1
  -3   2  18   30.69    6.72   1
  -3   3   0   47.02    2.86   1
  -3   3  21   34.38    6.01   1
  -3   7  -5   91.97    1.76   1
  -2   0   7  632.40    6.63   1
  -2   0  15   59.51    5.55   1
  -2   0  16   49.27    4.80   1
  -2   1  21   67.63    6.04   1
  -1  -1   8   99.67    3.74   1
  -1  -1  15   -1.14    3.78   1
  -1   0   2  229.03    2.74   1
  -1   0  21    2.01    5.97   1
  -1   1  24    8.81    6.43   1
   0  -1  20    2.32    4.25   1
   1   0  26   36.49    6.43   1
   3  -1  24   12.25    4.80   1
  -4   4   5   65.19    4.45   1
  -4   4  14   22.21    6.12   1
  -4   5   2  431.21    5.60   1
  -4   5  17   -4.92    5.74   1
  -4   9  -1   10.43    3.00   1
  -3   2  17   46.33    5.48   1
  -3   3  20   21.94    6.05   1
  -2   0   8  420.50    5.40   1
  -2   0  13  571.88    7.70   1
  -2   0  14   25.00    4.21   1
  -2   1  19   -6.55    5.87   1
  -2   1  20   29.22    5.37   1
  -2   2  22    3.44    6.46   1
  -2   8  -9   23.77    2.17   1
  -1  -1  10  361.55    4.96   1
  -1  -1  11   -1.39    3.50   1
  -1  -1  12  561.04    6.41   1
  -1  -1  13   32.10    3.93   1
  -1   0  20   11.24    5.80   1
   0  -1  19   -0.08    3.94   1
   0   0  23    9.15    5.70   1
   0  10 -13    3.99    3.65   1
   0  11 -13  213.66    5.57   1
   1   0  25    6.61    6.02   1
   2  -1  23   16.07    4.11   1
   3  -1  23   94.42    5.75   1
   7   4  -6   16.31    5.25   1
   8   4  -4   -7.52    4.94   1
  -4   4   6  121.54    5.05   1
  -4   4   7   61.40    4.92   1
  -4   4   8  128.72    5.69   1
  -4   4   9    5.43    5.24   1
  -4   4  10  -11.83    5.37   1
  -4   4  11   95.12    6.22   1
  -4   4  12   56.33    5.24   1
  -4   4  13    3.21    4.77   1
  -4   5   3    9.76    3.72   1
  -4   5  15   15.70    6.28   1
  -4   5  16   41.73    5.85   1
  -4   6   1  179.65    4.42   1
  -4   7   0    4.56    3.04   1
  -3   2   4   10.78    3.68   1
  -3   2  15   29.56    6.10   1
  -3   2  16  100.27    5.76   1
  -3   3  19    4.14    5.31   1
  -3   4  21   10.50    5.77   1
  -2   0   9  340.91    5.18   1
  -2   0  10   -9.68    3.41   1
  -2   0  11    6.37    3.47   1
  -2   0  12  227.36    5.17   1
  -2   1   2  337.37    3.68   1
  -2   1  18   92.89    6.51   1
  -1   0  19   29.45    4.85   1
  -1   1  23    1.92    5.21   1
  -1   2  25   84.71    6.49   1
   0  -1  17  495.46    7.45   1
   0  -1  18   18.69    4.16   1
   0   0  22  194.27    6.98   1
   0   1  25    5.67    6.14   1
   1  -1  20   -4.04    4.65   1
   2  -1  22    5.81    4.70   1
   5  -1  21   -1.36    3.07   1
   6   2  -4   46.60    5.43   1
   6   3  -6   22.19    5.25   1
   6   4  -8   26.66    5.31   1
   8   6  -8   10.76    5.95   1
  -4   5   4   52.70    4.37   1
  -4   5  13   19.58    6.09   1
  -4   5  14    6.99    5.06   1
  -4   6   2   12.96    3.90   1
  -4   6  15   26.45    7.05   1
  -4   6  16    6.93    5.58   1
  -4   8   0    1.25    3.34   1
  -4   9   0   84.79    4.17   1
  -4  10   0    1.47    3.53   1
  -3   2   5   53.65    4.15   1
  -3   2  13    6.49    5.51   1
  -3   2  14   52.12    4.96   1
  -3   3   1 1076.22    6.33   1
  -3   3  17   34.73    6.64   1
  -3   3  18    5.08    5.39   1
  -3   4  20    3.94    5.81   1
  -3   5  -3    2.01    1.77   1
  -2   1  17   85.48    6.07   1
  -2   2  -1  383.21    2.81   1
  -2   2  21   12.74    5.18   1
  -2   3  23  -12.74    5.30   1
  -1   0  18   29.84    4.59   1
  -1   1  22   48.61    5.51   1
  -1   2  24    8.46    6.62   1
   0  -1  16    6.44    4.60   1
   1   0  24   -2.03    4.66   1
   2   0  25   20.78    5.45   1
   3  -1  22    7.65    4.17   1
   3   0  26   11.92    5.31   1
   4  -1  22    7.51    3.29   1
   6   5 -10  122.56    6.52   1
   7   3  -5  151.05    6.89   1
   7   4  -7   -0.07    6.23   1
   7   6 -10   18.27    5.77   1
   8   3  -3  -14.14    5.52   1
   8   4  -5   25.28    5.19   1
   8   5  -7   -0.32    5.66   1
   8   7 -10   -2.52    7.48   1
   9   5  -5    6.95    6.89   1
  -4   5   5   79.33    4.82   1
  -4   5   6   22.73    4.54   1
  -4   5  10  129.84    6.43   1
  -4   5  11   26.66    5.66   1
  -4   5  12   13.46    4.71   1
  -4   6  14   33.80    6.53   1
  -4   7   1    9.78    3.67   1
  -3   2   6    2.29    3.42   1
  -3   2   7  102.83    4.87   1
  -3   2   8  411.53    6.69   1
  -3   2   9   60.48    5.03   1
  -3   2  10  181.30    5.92   1
  -3   2  11   90.75    5.67   1
  -3   2  12    8.71    4.43   1
  -3   3  16   49.91    6.58   1
  -3   4  -1    0.57    2.49   1
  -3   4  19   30.90    5.96   1
  -3   5  20   33.17    7.50   1
  -3   6  -4  120.59    2.12   1
  -2   1   3  492.01    4.85   1
  -2   1  16    5.11    4.40   1
  -2   2  20   36.54    5.49   1
  -2   3  22   -5.32    5.27   1
  -1   0   3 3492.25    7.75   1
  -1   1  21   14.37    5.19   1
  -1  10 -12   47.96    3.53   1
  -1  11 -12   18.39    3.39   1
   0  -1  15  231.61    5.66   1
   0   0  21   -0.60    4.42   1
   0   1  24   -2.65    5.03   1
   1  -1  19  111.50    4.49   1
   1   0  23   -7.98    5.30   1
   1   1  26   22.23    5.27   1
   1  11 -15   33.75    5.13   1
   3  -1  21   49.94    4.75   1
   4  -1  21   33.70    3.74   1
   5  -1  20    8.35    2.51   1
   5   2  -6  249.71    6.67   1
   5   3  -8  214.31    6.07   1
   5   4 -10   51.05    6.10   1
   6   1  -2   11.71    4.20   1
   6   3  -7   42.85    6.18   1
   6   4  -9  194.12    7.68   1
   7   2  -3   15.99    5.39   1
   7   5  -9   24.90    5.82   1
   7   7 -12   25.18    7.30   1
   7   8 -13    4.83    7.27   1
   8   6  -9   67.98    6.85   1
   9   4  -3   57.35    5.94   1
  -4   5   7   29.05    3.92   1
  -4   5   8   73.74    4.80   1
  -4   5   9   -2.84    4.31   1
  -4   6   3   17.86    3.64   1
  -4   6   4   22.09    4.72   1
  -4   6  12   32.72    6.26   1
  -4   6  13   11.46    5.09   1
  -4   7   2  130.50    4.82   1
  -4   7  13   -5.68    6.15   1
  -4   7  14   -8.24    5.17   1
  -4   8   1  102.77    4.25   1
  -4   9   1    1.72    4.00   1
  -4  10   1   52.19    3.93   1
  -3   3   2   22.11    3.12   1
  -3   3  15  167.92    6.39   1
  -3   4  18    3.95    5.37   1
  -3   5  19    1.46    6.83   1
  -2   1  14  126.22    5.78   1
  -2   1  15   84.75    4.95   1
  -2   2  19   -2.22    4.89   1
  -2   3  21   20.53    5.47   1
  -1   0  16   16.01    4.06   1
  -1   9 -12   16.87    3.22   1
   0  -1  13   58.64    4.42   1
   0  -1  14   -1.83    3.42   1
   0   1  23   36.66    6.22   1
   0  10 -14  149.71    5.11   1
   0  11 -14   -1.02    3.73   1
   1   0  22    0.42    5.07   1
   1   1  25    8.65    6.00   1
   2  -1  20   11.52    4.33   1
   2   0  24    7.29    5.24   1
   3   0  25    4.88    5.02   1
   4   0  25   24.70    4.79   1
   5   6 -13   63.78    6.93   1
   6   2  -5   37.59    4.55   1
   6   5 -11   36.29    6.82   1
   6   6 -12   31.95    5.80   1
   7   3  -6   71.34    6.42   1
   7   4  -8   -2.47    6.72   1
   7   6 -11   -3.69    5.68   1
   8   2  -1    1.30    4.98   1
   8   4  -6   25.19    5.45   1
   8   5  -8    5.74    6.98   1
   9   3  -1   45.10    5.62   1
   9   5  -6   15.03    7.04   1
  -4   6   5    5.75    4.50   1
  -4   6   6   73.18    5.04   1
  -4   6   7   73.97    5.37   1
  -4   6   8   26.03    5.03   1
  -4   6   9   61.74    5.77   1
  -4   6  10  -13.05    5.48   1
  -4   6  11   15.02    4.95   1
  -4   7   3  101.87    5.04   1
  -4   7  11   64.87    6.35   1
  -4   7  12   23.24    6.31   1
  -4   8   2   -8.93    3.92   1
  -4   8  12   -5.09    6.09   1
  -4  10   2   60.04    4.48   1
  -3   3  13  219.04    7.07   1
  -3   3  14    5.59    4.63   1
  -3   4  16   40.87    6.63   1
  -3   4  17    3.19    5.17   1
  -3   5  18   -6.19    6.61   1
  -2   1   4  685.42    5.34   1
  -2   1  13   81.43    4.60   1
  -2   2  18   37.47    4.82   1
  -2   3  20   61.74    6.78   1
  -2   4  22    0.87    5.46   1
  -2  10 -10   21.55    2.15   1
  -1   0  14   27.10    4.65   1
  -1   0  15   59.14    4.15   1
  -1   1  19   39.55    5.86   1
  -1   2  22    1.85    5.17   1
  -1   3  24   24.61    5.66   1
   0  -1  12   -0.38    3.28   1
   0   0  19    3.25    5.19   1
   0   2  25    7.25    5.18   1
   1  -1  17   52.76    4.42   1
   3   0  24   12.81    4.94   1
   5  -1  19   20.83    2.36   1
   5   1  -4    3.71    3.69   1
   5   3  -9    5.62    5.81   1
   5   5 -12   88.23    5.58   1
   6   0  23   15.08    3.52   1
   7   2  -4  221.60    6.87   1
   7   5 -10   29.79    5.97   1
   8   6 -10    8.70    6.18   1
   9   2   2   14.41    4.60   1
   9   4  -4    5.02    5.20   1
  -4   7   4    6.59    3.96   1
  -4   7   5   54.13    5.44   1
  -4   7   8    3.10    5.10   1
  -4   7   9   11.47    5.41   1
  -4   7  10   62.71    5.98   1
  -4   8   3   -3.57    4.47   1
  -4   8  10   -4.70    5.78   1
  -4   8  11    8.54    5.94   1
  -4   9   2   33.54    3.63   1
  -4   9   3   32.45    4.62   1
  -4  10   3   12.49    4.35   1
  -4  10   4   11.32    4.98   1
  -3   3   3   21.95    3.35   1
  -3   3  11   43.54    5.24   1
  -3   3  12   26.48    4.76   1
  -3   4  15   19.18    6.20   1
  -3   5  17    8.96    6.64   1
  -3  11  -5   24.15    2.19   1
  -2   1   5  101.15    3.74   1
  -2   1  10  208.19    5.51   1
  -2   1  11  109.90    4.36   1
  -2   1  12  352.93    5.88   1
  -2   2  16   51.90    5.88   1
  -2   2  17    5.87    4.38   1
  -2   3  19   -7.58    6.05   1
  -2   4  21    2.73    5.32   1
  -2  11 -10   13.78    1.90   1
  -1   0   4  269.58    3.50   1
  -1   0  13   56.90    4.05   1
  -1   1  18   79.26    6.00   1
  -1   2  21   -3.74    4.93   1
  -1   3  23   -7.12    6.53   1
   0  -1  10   24.17    3.10   1
   0   1  22   13.17    5.03   1
   0   2  24   17.23    6.41   1
   1   0  21   97.18    5.02   1
   1   1  24   39.62    5.13   1
   1   2  26   24.25    6.49   1
   3  -1  19   28.56    4.18   1
   4   0  24   21.92    4.47   1
   4   3 -10   47.48    5.50   1
   4   5 -13   25.36    6.06   1
   5   2  -7  127.58    5.43   1
   5   4 -11   18.97    4.81   1
   6   1  -3   58.32    4.16   1
   6   2  -6   12.58    5.48   1
   6   3  -8    0.53    4.78   1
   6   4 -10   13.90    5.31   1
   6   6 -13    2.99    5.38   1
   6   7 -14   28.76    5.89   1
   6   8 -15   24.23    6.10   1
   7   1  -1  128.01    5.24   1
   7   4  -9   60.90    7.28   1
   7   6 -12   12.02    7.15   1
   7   7 -13   18.03    6.01   1
   8   2  -2    5.50    5.13   1
   8   3  -5  100.37    6.85   1
   8   4  -7   27.63    5.62   1
   8   5  -9   27.67    7.43   1
   9   3  -2    7.05    5.56   1
   9   4  -5    5.31    6.59   1
  -4   7   6   53.80    4.87   1
  -4   7   7   10.72    5.02   1
  -4   8   4   11.54    4.24   1
  -4   8   5    7.26    4.48   1
  -4   8   6   14.34    4.86   1
  -4   8   7   84.78    5.78   1
  -4   8   8   -6.89    5.24   1
  -4   8   9   20.91    5.56   1
  -4   9   4    2.27    4.09   1
  -4   9   5   15.55    5.30   1
  -4   9   6   45.65    5.92   1
  -4   9   7    4.88    5.11   1
  -4   9   8   -2.87    5.16   1
  -4   9   9    7.61    5.55   1
  -3   3   4    0.58    3.52   1
  -3   3   5  265.51    5.04   1
  -3   3   6  147.70    4.74   1
  -3   3   8  122.10    5.32   1
  -3   3   9  297.92    6.47   1
  -3   3  10   26.42    4.24   1
  -3   4   0    0.30    2.56   1
  -3   4  14   41.28    6.09   1
  -3   5  -2   53.73    2.63   1
  -3   5  16   53.12    6.91   1
  -3   6  18   -7.74    5.51   1
  -2   1   6  571.53    5.45   1
  -2   1   7  522.32    5.60   1
  -2   1   8   21.95    3.50   1
  -2   1   9   28.66    3.70   1
  -2   2   0   54.97    2.45   1
  -2   2  15   12.15    5.39   1
  -2   3  -3  167.73    1.60   1
  -2   3  18   30.03    6.36   1
  -2   4  20  100.24    7.26   1
  -1   0   5   20.20    2.88   1
  -1   0  11  617.22    6.75   1
  -1   0  12   22.61    3.69   1
  -1   1  17   44.27    5.59   1
  -1   2  20    2.51    5.97   1
  -1   4  24    6.53    5.62   1
   0   0  17   -2.25    4.75   1
   0   1  21  109.36    5.53   1
   0   3  25    3.76    6.55   1
   1  -1  15   19.69    3.75   1
   1   1  23    6.28    5.53   1
   1  11 -16    4.30    4.13   1
   2   0  22    1.34    5.10   1
   2   1  25    6.77    5.70   1
   3   0  23    5.09    4.52   1
   4   4 -12   -9.54    6.01   1
   5  -1  18   44.35    2.74   1
   5   1  -5  219.14    6.01   1
   5   5 -13  -10.41    6.21   1
   5   6 -14   11.93    5.34   1
   5   7 -15  119.75    6.60   1
   6   0   0    5.59    4.00   1
   6   0  22    5.74    3.24   1
   6   5 -12    6.10    5.32   1
   7   0  20   20.97    2.28   1
   7   3  -7    1.84    5.03   1
   7   5 -11  120.75    8.14   1
   8   6 -11    2.08    5.77   1
  -3   3   7  383.63    5.61   1
  -3   4  13   -3.77    4.56   1
  -3   5  15   36.16    6.65   1
  -3   6  17   -3.76    5.60   1
  -3   7  17   19.19    6.85   1
  -3   8  -5    0.68    1.87   1
  -2   2  14   49.55    5.51   1
  -2   3  17   78.84    6.28   1
  -2   4  19    8.64    6.45   1
  -2   5  21   -5.99    5.35   1
  -1   0   6  222.60    3.71   1
  -1   0   7    7.07    3.10   1
  -1   0   8   21.34    3.90   1
  -1   0   9 2252.43    9.66   1
  -1   0  10  115.13    3.99   1
  -1   1  16   49.99    5.41   1
  -1   3  22   72.72    6.13   1
  -1   4  23   15.16    6.79   1
  -1  10 -13   16.61    3.27   1
  -1  11 -13    6.19    3.11   1
   0   0  16  547.57    7.50   1
   0   1  20   -6.12    5.52   1
   0   2  23   -3.57    5.00   1
   0  11 -15   11.41    3.80   1
   1  -1  14  239.94    4.95   1
   4   0  23   -7.09    4.12   1
   4   1  26    4.53    4.99   1
   4   6 -15   84.65    7.05   1
   5   0  -2  391.72    5.92   1
   5   2  -8   40.51    5.66   1
   5   3 -10   27.36    5.07   1
   6   1  -4   -5.93    4.53   1
   6   2  -7  224.77    7.13   1
   6   3  -9    3.21    4.96   1
   6   4 -11   22.41    6.76   1
   6   6 -14   40.53    7.08   1
   6   7 -15   11.92    7.30   1
   6   8 -16    0.62    7.18   1
   7   1  -2   24.05    4.61   1
   7   2  -5   75.88    5.13   1
   7   6 -13   -9.76    6.89   1
   7   7 -14   -8.29    5.64   1
   8   1   1  138.98    5.23   1
   8   2  -3   17.57    5.36   1
   8   3  -6   33.04    6.46   1
   8   4  -8   74.15    6.34   1
   8   5 -10    7.75    7.17   1
   9   2   0    5.66    4.86   1
   9   3  -3    8.34    4.71   1
   9   4  -6    5.66    6.55   1
  -3   4   1   16.54    2.52   1
  -3   4  11  207.70    6.67   1
  -3   4  12   46.49    4.87   1
  -3   5  14   22.51    5.94   1
  -3   6  16   -8.79    5.26   1
  -3   7  16   10.14    6.84   1
  -2   2  13   16.36    5.21   1
  -2   3  16   40.14    6.13   1
  -2   5  20  -13.90    5.46   1
  -2   8 -10   17.70    2.13   1
  -1   1  15   68.33    5.28   1
  -1   2  19   25.46    4.93   1
  -1   3  21    6.37    5.24   1
   0   2  22  128.07    6.31   1
   0  10 -15    9.31    3.12   1
   1   0  19  383.63    6.62   1
   1   1  22    7.07    5.22   1
   1   3  26   22.60    6.68   1
   2   0  21   30.88    4.13   1
   2   1  24   16.20    4.80   1
   2   2  26    8.16    5.92   1
   3   0  22  150.99    5.63   1
   3   1  25   18.97    5.39   1
   4   2  -9   -9.53    4.03   1
   4   3 -11  171.06    5.84   1
   4   5 -14   25.76    5.13   1
   5   4 -12   65.87    5.45   1
   5   6 -15   44.71    7.01   1
   5   7 -16    1.19    6.90   1
   5   8 -17   -3.70    6.84   1
   6   5 -13    2.95    6.80   1
   7   0   2   28.82    3.25   1
   7   3  -8  -14.36    4.90   1
   7   4 -10   90.55    6.51   1
   7   5 -12   23.64    7.32   1
   8   1   0   15.77    4.25   1
   9   3  -4   35.67    6.31   1
  -3   4   2    2.60    2.77   1
  -3   4   9   18.63    4.90   1
  -3   4  10    3.40    4.13   1
  -3   5  13   34.44    4.90   1
  -3   6  -3  174.30    2.78   1
  -3   6  14   79.69    6.84   1
  -3   6  15   49.84    5.45   1
  -3   7  15   21.22    6.43   1
  -3  10  -5    4.40    2.18   1
  -2   2   1    6.76    2.83   1
  -2   2  12  473.77    6.59   1
  -2   4  18    6.19    5.03   1
  -2   5  19   47.75    7.01   1
  -2   6  20    9.25    7.21   1
  -1   1  14   42.11    4.91   1
  -1   2  18    4.68    4.58   1
  -1   3  20    3.75    6.06   1
  -1   4  22    0.52    5.43   1
  -1   5  23   -5.42    6.48   1
   0   0  15   -1.68    3.73   1
   0   1  19   28.40    4.50   1
   0   2  21   19.34    6.07   1
   0   3  23    7.22    6.33   1
   0   4  25    9.72    5.56   1
   1   0  18  166.83    5.56   1
   2   1  23   89.12    6.04   1
   3  -1  17   29.14    3.27   1
   3   1  -7    0.61    3.67   1
   4   0  22   -2.25    3.99   1
   4   1  -7  267.90    6.10   1
   4   4 -13  261.48    6.73   1
   5   0  -3  198.83    5.08   1
   5   1  -6    7.00    3.97   1
   5   3 -11  193.72    7.55   1
   5   5 -14   95.99    6.19   1
   6   0  -1  228.55    5.02   1
   6   0  21    9.01    3.19   1
   6   1  -5   40.21    5.20   1
   6   3 -10  111.15    6.99   1
   6   4 -12   37.76    6.69   1
   6   7 -16   35.62    7.67   1
   7   0  19   10.20    2.21   1
   7   1  -3   14.29    4.85   1
   7   2  -6   -4.04    4.55   1
   8   2  -4   17.12    5.43   1
   8   3  -7   -8.17    6.12   1
   8   4  -9   16.88    5.70   1
   8   5 -11   17.40    7.54   1
   9   1   4    6.37    3.25   1
   9   2  -1   79.00    5.78   1
  -3   4   3  232.76    4.28   1
  -3   4   4  104.31    4.13   1
  -3   4   5   47.92    4.12   1
  -3   4   6  198.03    5.23   1
  -3   4   7    5.71    4.47   1
  -3   4   8   19.94    4.03   1
  -3   5  -1  569.99    4.47   1
  -3   5  11    8.06    5.40   1
  -3   5  12   23.58    4.79   1
  -3   6  13   31.21    5.81   1
  -3   7  -4   11.81    2.02   1
  -3   7  14    1.00    6.18   1
  -3   8  15   35.77    6.89   1
  -3   9  -5  156.65    2.62   1
  -2   2  10   18.99    4.50   1
  -2   2  11   -2.93    3.63   1
  -2   3  15   21.51    4.85   1
  -2   4  17  118.38    6.00   1
  -2   5  18   16.07    6.39   1
  -1   1  13   -6.54    4.41   1
  -1   2  17  549.36    7.93   1
  -1   4  21   52.94    6.73   1
   0   1  18    2.88    4.19   1
   1   1  21   35.54    4.52   1
   2   2  25    8.45    4.81   1
   3  -1  16   68.86    3.79   1
   3   0  21    1.01    4.20   1
   3   1  24   26.85    5.41   1
   3   2 -10   40.60    5.12   1
   3   2  26   12.27    5.70   1
   3   3 -12   47.97    5.39   1
   3   5 -15   11.29    6.02   1
   4   5 -15   56.30    6.64   1
   4   6 -16  -10.32    5.30   1
   4   7 -17   64.28    7.36   1
   4   8 -18   11.04    6.55   1
   5   2  -9   43.78    4.75   1
   5   4 -13   -6.05    4.84   1
   5   7 -17   15.11    7.21   1
   6   2  -8   12.87    4.78   1
   6   5 -14   30.61    7.14   1
   6   6 -15   31.61    6.08   1
   7   0   1   27.46    3.54   1
   7   3  -9   -7.41    5.32   1
   7   4 -11    5.01    5.52   1
   7   5 -13   60.10    7.71   1
   7   6 -14   96.41    6.88   1
   8   0   5   12.95    3.04   1
   8   1  -1   31.27    4.66   1
   9   2  -2   -9.74    5.09   1
   9   3  -5    8.43    6.08   1
  -3   5  10   59.20    5.66   1
  -3   6  12  151.51    6.79   1
  -3   7  13    1.42    5.93   1
  -3   8  14   16.97    5.51   1
  -2   2   2   12.15    2.84   1
  -2   2   9   29.08    3.80   1
  -2   3  14   61.81    4.74   1
  -2   4  16   52.38    5.20   1
  -2   6  19   59.39    6.41   1
  -1   2  16   24.36    5.50   1
  -1   3  19   18.58    4.95   1
  -1   5  22   23.06    5.56   1
   0   0  13    2.15    3.51   1
   0   1  17    8.48    5.06   1
   0   3  22   -2.55    4.94   1
   0  11 -16    2.50    3.72   1
   1   0  17   -2.91    3.58   1
   1   1  20   35.95    5.49   1
   2   0  19   -1.19    4.14   1
   3   1  -8   58.37    4.96   1
   3   4 -14   41.03    5.95   1
   4   0  21   15.34    3.89   1
   4   1  24   98.18    5.68   1
   4   2 -10  297.93    6.26   1
   4   3 -12  184.89    6.02   1
   4   4 -14   -3.60    6.26   1
   5   1  -7  182.31    5.47   1
   5   5 -15   73.34    7.43   1
   5   6 -16   -1.77    5.52   1
   5   8 -18  -12.97    5.50   1
   6   0  -2  184.04    5.13   1
   6   1  -6  337.98    7.26   1
   6   3 -11   80.86    6.98   1
   7   0   0    3.39    4.15   1
   7   1  -4   -4.26    5.10   1
   7   2  -7   35.73    4.90   1
   8   0   4   85.31    3.97   1
   8   2  -5   55.48    5.33   1
   8   3  -8   55.35    6.95   1
   8   4 -10   10.29    5.75   1
   9   1   2   10.71    4.32   1
  -3   5   0    5.73    2.86   1
  -3   5   8   48.08    4.86   1
  -3   5   9   41.38    4.21   1
  -3   6  11   53.69    5.84   1
  -3   7  12   30.38    6.29   1
  -3   8  13  -14.91    5.29   1
  -3   9  13   11.37    6.34   1
  -3  11  -4   -2.26    2.40   1
  -2   2   3   62.79    3.47   1
  -2   2   4  706.07    5.72   1
  -2   2   6  325.73    5.28   1
  -2   2   7  232.01    5.21   1
  -2   2   8  112.82    4.15   1
  -2   3  13  193.33    5.73   1
  -2   4  15   -0.09    4.72   1
  -2   5  17   44.37    5.73   1
  -2   6  18   10.36    5.33   1
  -2   7  19    1.06    5.72   1
  -1   1  11  385.38    6.10   1
  -1   1  12  495.15    6.17   1
  -1   3  18   22.43    4.61   1
  -1   4  20   14.24    5.12   1
  -1   5  21   15.91    5.43   1
  -1   6  22    3.70    5.62   1
  -1  10 -14   -1.87    3.11   1
  -1  11 -14    0.98    3.19   1
   0   2  19   10.48    5.38   1
   0   4  23    6.14    5.29   1
   0   5  24   16.95    6.77   1
   1   0  -3 3391.38    7.71   1
   1   0  16   -2.27    4.17   1
   1   2  22    8.85    4.69   1
   1   3  24  -13.47    4.80   1
   2   2  24   -0.02    4.70   1
   3   0  20  269.51    6.02   1
   3   1  23   17.48    5.04   1
   3   2  25    4.76    5.61   1
   4   0  -5  114.17    4.91   1
   4   1  -8   27.21    4.18   1
   4   2  26   13.98    5.68   1
   4   6 -17   19.09    6.81   1
   5   0  -4   12.37    3.56   1
   5   1  24    9.29    4.46   1
   5   2 -10   71.23    5.43   1
   5   3 -12  193.93    6.58   1
   5   4 -14   57.40    6.68   1
   6   0  20   45.89    3.04   1
   6   2  -9  158.25    6.12   1
   6   4 -13   27.62    5.84   1
   6   6 -16   54.14    6.35   1
   6   7 -17   14.67    6.15   1
   7   3 -10   13.49    5.53   1
   7   4 -12    4.66    5.69   1
   7   5 -14   -0.14    7.37   1
   8   1  -2    3.00    4.60   1
   8   2  -6   19.35    6.11   1
   9   2  -3   38.56    5.76   1
   9   3  -6    4.07    5.04   1
  -3   5   1  336.45    4.38   1
  -3   5   2  265.63    4.86   1
  -3   5   6   10.92    4.14   1
  -3   5   7  312.43    6.22   1
  -3   6  -2  406.65    4.10   1
  -3   6  10    5.66    4.43   1
  -3   7  11   31.70    6.08   1
  -3   8  -4   13.79    2.39   1
  -3   8  12   49.78    5.79   1
  -3   9  12    0.48    6.07   1
  -3  10  -4   37.36    2.82   1
  -2   2   5   47.69    3.41   1
  -2   3  11  141.24    5.43   1
  -2   3  12  412.22    6.52   1
  -2   4  14   -0.11    5.64   1
  -2   5  16   -2.64    4.93   1
  -2   6  17   15.51    5.48   1
  -2   7  18    7.64    5.40   1
  -2  10 -11   -1.40    1.72   1
  -1   1  10   20.54    4.22   1
  -1   2  15   10.57    4.30   1
  -1   3  17    8.13    5.27   1
  -1   4  19   -7.66    4.66   1
  -1   5  20   13.27    6.21   1
  -1   6  21   54.95    7.36   1
   0   0  11    8.87    4.01   1
   0   1  16   11.79    3.89   1
   0   3  21  173.54    6.58   1
   0   4  22   33.54    6.61   1
   1   1  19   97.08    4.90   1
   1   3  23   12.43    6.08   1
   2   0  18  131.46    4.41   1
   2   3  25   -5.51    5.88   1
   3   2 -11   56.24    4.50   1
   3   3 -13   23.72    4.64   1
   3   5 -16   34.51    6.39   1
   3   6 -17   31.96    5.03   1
   3   7 -18   -1.11    5.83   1
   4   2 -11   79.58    5.18   1
   4   3 -13    9.39    4.69   1
   4   5 -16   80.36    5.92   1
   4   7 -18   -2.56    5.25   1
   4   8 -19    9.33    6.73   1
   5   1  -8   18.72    5.30   1
   5   5 -16   17.25    7.05   1
   5   6 -17   75.26    6.46   1
   5   7 -18  -12.77    5.66   1
   6   0  -3   49.43    3.68   1
   6   1  -7   66.31    5.69   1
   6   3 -12   23.55    6.88   1
   6   5 -15   -3.28    5.45   1
   7   0  -1   54.86    4.42   1
   7   0  18    8.21    2.26   1
   7   1  -5   26.67    4.38   1
   7   2  -8    2.92    4.65   1
   8   0   3   35.25    3.23   1
   8   1  -3    5.55    4.87   1
   8   3  -9   12.58    6.44   1
   8   4 -11   -9.81    5.96   1
   9   1   1    5.08    3.97   1
  -3   5   3    3.55    3.31   1
  -3   5   4   19.36    3.82   1
  -3   5   5   13.19    3.32   1
  -3   6  -1  199.01    3.89   1
  -3   6   8   14.95    4.77   1
  -3   6   9    2.66    4.16   1
  -3   7  -3  192.83    3.25   1
  -3   7  10   59.86    6.15   1
  -3   8  10  -13.81    5.45   1
  -3   8  11   14.45    4.98   1
  -3   9  -4   27.24    2.76   1
  -3   9  11   28.85    6.31   1
  -3  11  -3   94.49    3.60   1
  -2   3  10   53.51    4.87   1
  -2   4  13   28.62    5.68   1
  -2   5  15    4.03    4.87   1
  -2   6  16   51.48    6.83   1
  -2   7  17   18.55    5.70   1
  -2   9 -11   64.81    2.11   1
  -1   1   0   31.63    1.75   1
  -1   1   9  111.74    4.49   1
  -1   2  14   13.66    4.00   1
  -1   4  18   15.13    5.97   1
   0   0  10    5.02    4.01   1
   0   1  15   27.86    4.63   1
   0   2  18   33.89    4.71   1
   0   3  20   21.83    5.79   1
   0   5  23   -3.69    5.38   1
   1   0  15   11.98    3.27   1
   1   2  21   15.93    4.65   1
   1   4  24   11.74    6.40   1
   2   2  23  177.86    6.23   1
   2   3 -13  196.42    6.31   1
   2   5 -16  293.07    7.68   1
   3   0  -6   57.19    4.49   1
   3   0  19   20.02    4.22   1
   3   1  -9  129.69    4.69   1
   3   4 -15  127.09    5.73   1
   3   8 -19    4.28    5.18   1
   4   0  -6   13.84    4.55   1
   4   1  -9    6.09    4.84   1
   4   2  25   24.43    5.63   1
   4   4 -15  156.41    6.54   1
   5  -1   0   84.60    3.18   1
   5   0  -5  236.83    5.14   1
   5   2 -11   50.07    5.28   1
   5   3 -13   -3.15    5.12   1
   5   4 -15    7.57    6.69   1
   6  -1   2  212.33    4.00   1
   6   0  -4   36.10    4.51   1
   6   2 -10   30.37    5.49   1
   6   4 -14   36.61    5.99   1
   6   6 -17    4.77    5.99   1
   7   1  -6    2.26    5.38   1
   7   2  -9    0.38    6.02   1
   7   3 -11   36.81    5.96   1
   7   4 -13   13.31    6.04   1
   7   5 -15   -5.58    7.39   1
   8   0   2   10.52    3.26   1
   9   1   0   76.73    5.18   1
  -3   6   0  244.34    4.50   1
  -3   6   6  288.83    6.17   1
  -3   6   7  136.32    5.44   1
  -3   7   8   16.82    5.07   1
  -3   7   9    1.13    4.52   1
  -3   8   9   14.55    5.55   1
  -3   9   9   32.43    5.61   1
  -3   9  10   32.13    4.93   1
  -3  10   9    6.34    5.79   1
  -2   3  -2  957.50    3.60   1
  -2   3   9   60.87    4.87   1
  -2   4  12  141.83    6.18   1
  -2   5  14    4.34    5.76   1
  -2   7  16   55.59    7.16   1
  -2   8  17    4.54    5.70   1
  -1   1   8  277.11    4.99   1
  -1   2  13   -1.74    3.78   1
  -1   3  16  223.73    6.12   1
  -1   5  19   -2.74    5.07   1
  -1   6  20   -0.32    5.49   1
   0   0   9   84.51    4.26   1
   0   4  21   25.27    5.23   1
   0   5  22    3.63    6.51   1
   0   6  23    4.70    6.68   1
   1   0  14    1.49    3.78   1
   1   2  20   48.28    5.63   1
   1   3  22   -5.78    5.78   1
   1   5  25   15.52    5.88   1
   2   1  -9   -9.91    4.33   1
   2   2  22   -8.38    5.23   1
   2   4 -15   23.17    5.63   1
   3   2 -12    4.42    5.19   1
   3   6 -18   99.37    6.90   1
   4   0  19  233.93    5.36   1
   4   2 -12   23.75    5.81   1
   4   3 -14  112.70    6.63   1
   4   5 -17   92.91    7.47   1
   4   6 -18    6.77    5.64   1
   4   7 -19    5.26    5.56   1
   5  -1  -1  171.27    4.18   1
   5   1  -9   44.10    5.85   1
   5   2  25    3.83    4.80   1
   5   6 -18   44.52    7.41   1
   5   7 -19    8.34    7.19   1
   6  -1   1   17.11    3.20   1
   6   0  19    1.86    2.82   1
   6   1  -8   16.32    5.87   1
   6   3 -13    7.96    6.97   1
   6   5 -16  115.27    7.02   1
   7   0  -2   89.87    4.79   1
   8   0   1   99.80    4.79   1
   8   1  -4   11.41    5.15   1
   8   3 -10   20.02    5.81   1
   8   4 -12   16.47    6.17   1
   9   1  -1   -9.38    5.24   1
   9   2  -5    3.06    5.98   1
  -3   6   1    9.84    3.51   1
  -3   6   2   -0.63    3.78   1
  -3   6   3   47.47    4.48   1
  -3   6   4  220.50    5.24   1
  -3   6   5   57.48    4.54   1
  -3   7  -2    5.86    2.71   1
  -3   7   7   30.01    5.03   1
  -3   8  -3   50.29    2.99   1
  -3   8   8    3.05    5.21   1
  -3   9   8    4.54    5.16   1
  -3  10  -3   -0.02    3.09   1
  -3  10   7   17.46    6.11   1
  -3  10   8   -7.57    5.44   1
  -3  11  -2   28.72    3.62   1
  -2   3   8  134.83    5.04   1
  -2   4  -5 1244.02    2.29   1
  -2   5  13   -1.56    5.64   1
  -2   6  15   46.27    5.56   1
  -2   8  16   51.92    6.29   1
  -1   1   7  306.75    4.38   1
  -1   2  12   20.37    4.46   1
  -1   3  15   34.09    4.57   1
  -1   4  17  148.58    6.00   1
  -1   5  18  -13.50    6.07   1
  -1   6  19   10.48    6.81   1
  -1   7  20   21.65    5.90   1
   0   1  14   32.36    3.83   1
   0   2  17   19.27    4.15   1
   0   3  19  102.17    5.32   1
   1   0  -4  267.24    3.55   1
   1   4  23   41.72    5.51   1
   1   5  24    7.21    6.84   1
   2   0  16   22.37    3.92   1
   3   1 -10   11.28    4.94   1
   3   1  21    2.97    4.64   1
   3   3 -14    4.74    4.63   1
   3   3  25   34.41    6.28   1
   3   5 -17  103.81    5.89   1
   3   7 -19    4.89    5.19   1
   3   8 -20   22.00    6.42   1
   4  -1  -2  255.60    4.36   1
   4   1 -10  -12.84    4.99   1
   4   1  22    8.50    4.40   1
   4   2  24    9.41    5.07   1
   4   4 -16   81.50    7.13   1
   5   0  -6   53.02    4.36   1
   5   2 -12   18.91    6.12   1
   5   3 -14   21.29    5.65   1
   5   5 -17   17.59    5.79   1
   6   0  -5   34.22    4.61   1
   6   2 -11   16.25    5.21   1
   6   4 -15   66.73    6.25   1
   7   0  -3   14.87    4.45   1
   7   1  -7   39.41    5.69   1
   7   2 -10  162.93    7.74   1
   7   3 -12    9.50    5.77   1
   7   4 -14   -0.81    6.00   1
   8   0   0   26.52    4.55   1
   8   1  -5   52.71    5.79   1
   8   2  -8   18.21    6.35   1
  -3   7  -1   32.34    3.28   1
  -3   7   5   50.59    4.83   1
  -3   7   6    6.96    4.57   1
  -3   8   6   92.63    5.34   1
  -3   8   7  104.66    5.76   1
  -3   9  -3  192.08    3.79   1
  -3   9   7   -3.27    5.05   1
  -3  10  -2   52.73    3.64   1
  -3  10   6   25.60    5.31   1
  -3  11  -1    7.52    3.40   1
  -3  11   0    2.29    3.84   1
  -3  11   1    9.30    4.05   1
  -3  11   2   14.79    4.54   1
  -3  11   3   48.40    5.23   1
  -3  11   4    4.13    5.41   1
  -3  11   5    9.65    5.02   1
  -2   3   7  166.55    4.97   1
  -2   4  11  162.00    5.20   1
  -2   7  15   34.92    5.54   1
  -2   8  15   -4.92    6.39   1
  -2   9  15   26.55    7.20   1
  -1   1   1  138.40    2.47   1
  -1   1   6   -1.95    3.11   1
  -1   3  14  439.90    7.55   1
  -1   4  16   28.41    5.80   1
  -1   7  19  -10.96    6.98   1
  -1  11 -15    0.40    3.23   1
   0   1  13 1047.20    8.41   1
   0   2  16  232.34    6.36   1
   0   3  18   17.74    5.61   1
   0   4  20   36.83    5.25   1
   0   5  21   80.56    5.96   1
   0   6  22   13.84    5.71   1
   2   1  19    6.59    3.68   1
   2   2 -12   80.64    4.52   1
   2   2  21    1.53    5.13   1
   2   3 -14  492.75    7.49   1
   2   3  23   52.17    6.05   1
   2   5 -17  105.48    6.46   1
   2   6 -18   40.39    5.97   1
   2   7 -19    2.00    5.67   1
   3   0  -7  234.86    4.92   1
   3   4 -16    2.14    4.86   1
   4   0  -7   36.20    4.08   1
   4   6 -19   -2.42    6.81   1
   4   7 -20   -5.26    6.92   1
   5  -1  -2  121.21    4.00   1
   5   1 -10   18.88    5.77   1
   5   1  22    2.44    3.94   1
   5   4 -16   58.89    5.98   1
   5   6 -19    4.67    7.27   1
   6  -1   0  217.29    4.41   1
   6   1  -9    4.45    5.83   1
   6   3 -14   42.41    7.36   1
   6   5 -17   -5.32    5.73   1
   7  -1   4   95.38    3.19   1
   7   1  21   21.53    3.49   1
   8   3 -11   -3.71    5.59   1
   9   0   6    6.52    3.10   1
   9   0   7    0.07    2.82   1
   9   1  -2   16.56    4.99   1
  -3   7   0    0.17    3.15   1
  -3   7   1    6.51    3.67   1
  -3   7   2  180.38    4.97   1
  -3   7   3   79.80    4.27   1
  -3   7   4   12.46    4.26   1
  -3   8  -2  240.97    4.20   1
  -3   8   5   19.70    4.48   1
  -3   9  -2   68.77    3.58   1
  -3   9   5   62.56    5.19   1
  -3   9   6   39.74    5.12   1
  -3  10  -1   13.27    3.79   1
  -3  10   3    9.52    4.87   1
  -3  10   4    5.19    4.43   1
  -3  10   5    2.09    4.69   1
  -2   3  -1  186.90    2.52   1
  -2   3   6  407.63    5.19   1
  -2   4  10   16.38    4.05   1
  -2   5  12    1.34    4.64   1
  -2   6  13    4.26    5.79   1
  -2   7  14    4.02    4.97   1
  -2   8  14   -1.00    6.28   1
  -1   1   2   -0.47    2.77   1
  -1   1   3 1867.25    6.43   1
  -1   1   4  817.30    4.89   1
  -1   1   5   37.49    3.08   1
  -1   2  11  317.84    5.16   1
  -1   5  17   -2.05    4.91   1
  -1   6  18   10.19    5.49   1
  -1   8  19    2.29    7.17   1
   0   0   7   24.25    2.85   1
   0   4  19   14.56    5.80   1
   0   7  22   11.41    5.73   1
   1   1  16   60.08    4.91   1
   1   4  22   20.21    5.13   1
   1   5  23   10.98    6.75   1
   1   6  24   -1.00    5.51   1
   2   1 -10   55.18    3.97   1
   2   4 -16  179.04    5.95   1
   2   5  25    8.51    6.45   1
   3  -1  -3   -1.41    3.38   1
   3   0  17   -3.94    3.60   1
   3   1  20    3.27    4.34   1
   3   2 -13  187.24    5.84   1
   3   3 -15   14.70    5.06   1
   3   3  24    2.51    5.78   1
   3   5 -18    6.85    6.24   1
   3   6 -19    9.13    5.06   1
   3   7 -20   -5.93    6.34   1
   4  -1  -3   18.38    2.87   1
   4   0  18    2.57    3.15   1
   4   1 -11   56.24    5.83   1
   4   1  21   10.06    4.21   1
   4   2 -13   49.66    5.04   1
   4   3 -15   -1.68    4.94   1
   4   3  25   -7.71    5.47   1
   4   4 -17    6.51    6.56   1
   4   5 -18    6.64    5.57   1
   5   0  -7   90.45    4.61   1
   5   2 -13   45.85    6.45   1
   5   2  24   51.84    5.42   1
   5   3 -15   21.19    5.74   1
   5   5 -18   29.50    6.17   1
   6  -1  -1   62.43    4.29   1
   6   0  -6   25.99    4.90   1
   6   0  18   60.14    3.07   1
   6   2 -12    2.06    5.33   1
   6   4 -16    3.10    5.88   1
   7  -1   3   -3.81    2.79   1
   7   0  -4  106.92    5.36   1
   7   1  -8   66.90    5.07   1
   7   2 -11    3.77    6.69   1
   7   3 -13   47.60    6.41   1
   7   4 -15    1.82    5.93   1
   8   0  -1   -1.94    3.95   1
   8   1  -6    5.93    5.67   1
   8   2  -9   19.51    5.23   1
   9   1  -3    2.48    5.24   1
  -3   8  -1   29.36    3.16   1
  -3   8   0   30.33    3.62   1
  -3   8   1   45.06    4.13   1
  -3   8   2   16.36    4.20   1
  -3   8   3    9.18    3.80   1
  -3   8   4   65.21    4.70   1
  -3   9  -1   72.32    3.66   1
  -3   9   0   -4.31    3.59   1
  -3   9   1   12.95    4.08   1
  -3   9   2   28.67    4.68   1
  -3   9   3  113.74    5.16   1
  -3   9   4   -9.15    4.26   1
  -3  10   0   13.95    3.79   1
  -3  10   1   44.94    4.45   1
  -3  10   2   23.50    4.01   1
  -2   3   0  438.93    3.64   1
  -2   3   4 1025.17    6.78   1
  -2   3   5  109.85    3.69   1
  -2   4   9  189.86    4.96   1
  -2   5  11  108.69    5.40   1
  -2   6  12   70.38    6.15   1
  -2   7  13    1.62    5.80   1
  -2   9  14   26.67    5.70   1
  -1   2  10   -2.94    3.40   1
  -1   3  13   14.55    4.06   1
  -1   4  15   35.86    4.64   1
  -1   5  16  276.73    7.75   1
  -1   6  17    7.78    6.36   1
  -1   7  18   -4.10    5.21   1
   0   0   6  535.20    4.11   1
   0   1  12   17.20    3.63   1
   0   2  15   -1.20    3.77   1
   0   3  17   -0.93    4.42   1
   0   5  20    2.15    5.06   1
   0   6  21   -1.67    5.22   1
   1   0  -5   27.20    3.04   1
   1   2  18  149.93    5.42   1
   1   3  20   41.72    4.92   1
   2   0  -7  647.05    6.20   1
   2   1  18   95.83    4.31   1
   2   2 -13  387.61    7.28   1
   2   2  20    5.57    5.14   1
   2   3 -15   56.21    5.86   1
   2   3  22  103.52    6.29   1
   3   0  -8  704.12    7.24   1
   3   1 -11  401.74    6.50   1
   3   2  22   77.32    4.94   1
   3   4 -17   13.43    5.32   1
   4  -1  -4   88.04    4.21   1
   4   0  -8  148.88    4.86   1
   4   2  23   26.94    5.18   1
   5  -1  -3   21.73    3.81   1
   5   0  -8   -8.58    5.07   1
   5   1 -11  170.32    6.92   1
   5   4 -17   -3.79    5.35   1
   6   1 -10   46.60    5.32   1
   6   3 -15   30.76    7.15   1
   6   5 -18   -1.99    5.96   1
   7  -1   2   11.14    3.16   1
   7   0  -5   15.96    4.99   1
   7   3 -14   18.90    7.42   1
   8   0  -2    6.64    4.45   1
   8   2 -10    3.44    6.47   1
   9   0   3   -3.59    3.43   1
   9   0   4   12.04    3.37   1
   9   1  -4    4.95    5.43   1
  -2   3   1   15.95    2.54   1
  -2   3   2   -3.28    2.79   1
  -2   3   3  324.66    3.97   1
  -2   4   8   57.08    4.01   1
  -2   5  10   11.48    5.10   1
  -2   7  12   -8.33    5.71   1
  -2   8  13    9.46    5.12   1
  -2   9  13   13.33    5.35   1
  -2  10  13   14.59    5.35   1
  -1   2   9 1107.12    7.99   1
  -1   3  12   39.95    4.79   1
  -1   4  14   38.91    5.28   1
  -1   8  18    0.55    5.49   1
   0   0   5   -0.18    2.40   1
   0   1  11   -5.58    4.02   1
   0   4  18  102.04    5.49   1
   0   5  19   81.05    6.90   1
   0   6  20   93.27    7.13   1
   0   7  21   53.19    6.33   1
   1   1  15    5.60    3.60   1
   1   4  21   -4.22    4.80   1
   1   5  22   25.30    5.45   1
   1   6  23   25.08    5.87   1
   2   1 -11   81.04    5.19   1
   2   4 -17   42.64    5.95   1
   2   5 -18   16.21    4.79   1
   2   5  24    4.00    6.34   1
   2   6 -19   93.37    5.69   1
   2   7 -20    1.64    5.90   1
   3  -1  -4  480.77    5.64   1
   3   2 -14    2.72    4.39   1
   3   3 -16  106.27    6.98   1
   3   3  23   14.23    5.61   1
   3   5 -19   11.93    6.44   1
   3   6 -20  148.16    7.80   1
   4   0  -9    4.05    4.89   1
   4   1 -12  189.63    6.77   1
   4   2 -14   43.64    5.09   1
   4   3 -16   23.97    5.37   1
   4   5 -19   57.70    6.19   1
   4   6 -20   30.44    5.79   1
   5  -1  -4   94.06    4.51   1
   5   2 -14   45.84    6.80   1
   5   2  23   28.05    5.11   1
   5   3 -16   24.46    7.03   1
   5   3  25   -5.92    5.42   1
   5   5 -19   27.70    6.22   1
   6  -1  -2   -0.27    3.69   1
   6   0  -7    3.29    4.32   1
   6   2 -13   -5.16    5.45   1
   6   4 -17   17.03    6.09   1
   7  -1   1   26.10    3.13   1
   7   1  -9   55.39    5.27   1
   7   2 -12   39.22    6.11   1
   8   0  -3   28.65    4.91   1
   8   1  -7   38.38    5.22   1
  -2   4   7   27.38    4.36   1
  -2   5   9   98.23    5.38   1
  -2   6  11  246.88    6.29   1
  -2   8  12   54.26    6.33   1
  -2   9  12   16.93    6.41   1
  -2  10  12   -4.20    6.24   1
  -1   5  15    5.59    4.77   1
  -1   6  16    0.02    5.17   1
  -1   7  17   14.20    5.40   1
  -1   8  17   22.96    6.86   1
  -1   9  17    4.50    6.94   1
   0   0   4  300.41    2.83   1
   0   2  14  211.79    5.13   1
   0   3  16    3.19    4.17   1
   0   7  20   -1.23    6.74   1
   1   2  17   48.85    4.21   1
   1   3  19    5.96    4.56   1
   1   7  23    7.67    6.00   1
   2   0  -8  385.64    5.41   1
   2   0  14   32.49    3.01   1
   2   1  17   20.93    4.33   1
   2   3  21    5.46    5.31   1
   2   8 -21   18.52    5.81   1
   3   0  -9  143.03    4.70   1
   3   1 -12  164.56    5.47   1
   3   2  21   35.50    5.37   1
   3   4 -18   72.97    7.05   1
   3   4  24   50.58    6.49   1
   3   7 -21   44.67    6.04   1
   4  -1  -5  144.11    4.87   1
   4   3  24   22.74    4.69   1
   4   4 -18    6.73    5.65   1
   5   0  -9  100.51    5.99   1
   5   1 -12   -6.30    4.85   1
   5   4 -18    4.78    5.75   1
   6  -1  -3   19.47    3.99   1
   6   0  -8   41.78    5.59   1
   6   0  17   43.24    2.88   1
   6   1 -11   43.04    5.42   1
   6   2  23    9.82    4.55   1
   6   3 -16  -10.27    6.96   1
   7  -1   0   22.54    3.25   1
   7   0  -6    2.62    4.33   1
   7   1 -10    3.77    5.95   1
   7   3 -15  -10.08    7.42   1
   8   1  -8   24.47    6.34   1
   8   2 -11   25.75    5.74   1
   9   0   1   -2.27    4.13   1
  -2   4   6  170.61    4.86   1
  -2   6  10   49.68    4.62   1
  -2   7  11  143.69    5.93   1
  -2   8  11   22.44    5.76   1
  -2   9 -12  133.08    2.23   1
  -2   9  11   46.95    6.53   1
  -2  10  11   21.10    6.27   1
  -1   2   8  100.61    3.86   1
  -1   3  11   60.33    4.15   1
  -1   4  13   76.77    4.72   1
  -1   7  16   60.54    5.90   1
   0   1  10   -2.96    3.95   1
   0   2  13   37.00    4.51   1
   0   4  17   -1.48    4.37   1
   0   5  18   18.18    6.00   1
   0   6  19    2.22    4.98   1
   0   8  20   16.11    7.02   1
   1   1 -10  353.19    5.11   1
   1   1  14   35.90    3.73   1
   1   3 -15   16.89    5.05   1
   1   4  20   31.24    4.97   1
   1   5  21   -3.92    5.06   1
   1   6  22   20.53    5.46   1
   2   2 -14   41.77    4.44   1
   2   2  19   24.71    4.10   1
   2   3 -16  150.63    6.07   1
   2   4  22    3.17    4.89   1
   2   5 -19  -10.25    5.71   1
   2   5  23    2.38    6.26   1
   2   6 -20    6.34    6.27   1
   2   7 -21   19.00    5.96   1
   3  -1  -5   17.12    3.26   1
   3   2 -15   44.58    6.14   1
   3   3 -17  258.74    8.25   1
   3   5  25    4.22    5.22   1
   4   0 -10  252.38    6.73   1
   4   1 -13   25.49    5.77   1
   4   2 -15   91.29    5.69   1
   4   3 -17   38.61    5.66   1
   4   4  25    7.13    4.84   1
   4   5 -20    5.76    5.73   1
   4   6 -21   48.30    6.36   1
   5  -1  -5  159.15    5.14   1
   5   2 -15    6.04    5.47   1
   5   3 -17  -12.67    5.35   1
   5   5 -20   23.44    6.20   1
   6  -1  -4    1.83    4.26   1
   6   1 -12   42.58    6.99   1
   6   4 -18   12.29    5.81   1
   7   0  -7    9.73    5.41   1
   7   2 -13    1.13    5.63   1
   8   0  -4   76.12    4.81   1
   8   1  -9   18.30    6.37   1
  -2   4   5  135.30    4.54   1
  -2   5   8   51.14    4.14   1
  -2   6   9   72.09    5.45   1
  -2   7  10   51.40    5.93   1
  -2  10  10   48.23    6.40   1
  -1   2   7   26.37    4.06   1
  -1   3  10   76.20    4.79   1
  -1   4  12   15.91    4.89   1
  -1   5  14   10.84    4.69   1
  -1   6  15   91.35    5.69   1
  -1   8  16  -12.67    5.32   1
  -1   9  16   11.79    5.60   1
   0   3  15  265.55    5.81   1
   0   7  19    1.05    6.34   1
   1   0  10  440.78    4.47   1
   1   2 -13  392.98    6.11   1
   1   2  16   90.02    4.56   1
   1   3  18  364.24    6.90   1
   1   4 -17   31.07    5.10   1
   1   6 -19  153.71    5.90   1
   1   7  22   41.38    6.03   1
   2  -1  -4  687.57    5.78   1
   2   0  -9  362.81    5.34   1
   2   0  13   45.23    3.45   1
   2   1 -12    1.12    3.91   1
   2   1  16    0.77    4.06   1
   2   3  20  129.71    6.25   1
   2   4 -18   32.54    5.07   1
   3  -1  -6   90.94    4.62   1
   3   0 -10  684.29    7.50   1
   3   0  15   -4.46    3.12   1
   3   1 -13    1.38    4.30   1
   3   2  20  165.94    6.07   1
   3   3  22    4.83    4.43   1
   3   4 -19   -6.13    6.57   1
   3   4  23   37.91    6.08   1
   3   5 -20   25.49    5.72   1
   3   6 -21   30.91    5.37   1
   4  -1  -6  223.87    4.82   1
   4   3  23   13.44    5.31   1
   4   4 -19    1.60    5.67   1
   5  -1  -6   73.34    5.00   1
   5   0 -10  185.97    6.13   1
   5   1 -13   21.80    5.23   1
   5   4 -19   -6.26    5.66   1
   6   0  -9   70.47    5.16   1
   6   2 -15  123.60    8.28   1
   6   3 -17    5.77    5.82   1
   7  -1  -2   13.39    3.91   1
   7   1 -11   -0.50    5.07   1
   7   2 -14    2.01    7.05   1
   8  -1   5   10.31    2.66   1
   9   0  -1    7.15    4.08   1
  -2   4   4  171.95    4.36   1
  -2   5   7   74.27    4.08   1
  -2   6   8  225.66    6.10   1
  -2   7   9   10.48    5.31   1
  -2   8  10   40.24    4.77   1
  -2   9  10   56.84    5.38   1
  -2  11   9   -7.47    6.01   1
  -1   5  13    1.33    5.40   1
  -1   6  14   34.64    6.13   1
  -1   7  15    3.60    5.22   1
  -1   8  15  161.51    7.97   1
  -1   9  15   -2.46    6.57   1
  -1  10  15   19.90    6.94   1
   0   1   9  133.23    3.88   1
   0   2  12   30.11    4.45   1
   0   3  14   -0.79    4.67   1
   0   4  16    7.82    4.28   1
   0   5  17   39.02    5.00   1
   0   6  18  133.86    6.55   1
   0   8  19    8.84    5.71   1
   0   9  19    9.22    7.40   1
   1   1 -11   -1.13    3.62   1
   1   1  13   94.32    4.55   1
   1   4  19   -1.04    4.53   1
   1   5  20   -2.52    4.98   1
   1   6  21    3.48    5.22   1
   2   2  18   37.14    4.21   1
   2   3 -17   83.99    6.79   1
   2   4  21    1.32    4.67   1
   2   6 -21    1.12    6.24   1
   2   6  23   -4.21    5.42   1
   3   2 -16  161.05    7.35   1
   4  -1  -7  179.86    5.56   1
   4   0 -11  418.32    7.31   1
   4   1 -14  112.45    6.89   1
   4   2 -16  140.29    6.27   1
   4   2  21    1.86    3.85   1
   4   3 -18    2.11    5.57   1
   4   4  24    5.41    5.97   1
   4   5 -21    0.55    7.13   1
   5   2 -16  107.74    6.63   1
   5   3 -18    7.92    5.77   1
   6  -1  -5   18.80    3.80   1
   6   0 -10   38.60    5.90   1
   6   1 -13   32.69    5.79   1
   7  -1  -3   86.84    4.81   1
   7   0  -8    2.91    4.49   1
   7   1 -12   -1.12    6.45   1
   8  -1   2   13.65    3.37   1
   8  -1   3   18.77    3.06   1
   8   0  -6   10.36    5.37   1
   8   1 -10   11.06    6.24   1
   9   0  -2   -0.85    4.29   1
  -2   4   3  476.15    5.10   1
  -2   5   6  135.88    4.84   1
  -2   8   9   -9.74    5.45   1
  -2   9   9  -15.02    5.78   1
  -2  10   9   10.19    4.64   1
  -2  11   8   10.59    5.88   1
  -1   2   6   17.57    3.28   1
  -1   3   9   55.75    4.66   1
  -1   4  11  223.14    5.95   1
  -1   7  14   38.77    6.28   1
   0   7  18   -1.67    5.34   1
   1   0   9   67.40    3.47   1
   1   2  15   26.71    3.89   1
   1   3 -16    7.04    4.16   1
   1   3  17  160.72    5.50   1
   1   5 -19   49.66    5.81   1
   1   6 -20   -2.65    5.27   1
   1   7  21    9.04    5.47   1
   2  -1  -5   98.72    3.72   1
   2   0 -10   -7.22    3.47   1
   2   1 -13  394.86    6.43   1
   2   1  15  287.92    5.66   1
   2   3  19   21.83    5.33   1
   2   4 -19   -9.01    5.87   1
   2   5 -20   54.62    5.29   1
   2   7 -22  -13.13    5.96   1
   2   7  23   -1.20    6.74   1
   3  -1  -7  602.65    7.07   1
   3   0 -11   35.76    4.34   1
   3   0  14  815.79    6.90   1
   3   1 -14   32.65    4.84   1
   3   1  17   -1.46    3.81   1
   3   3 -18    0.69    5.46   1
   3   5 -21    5.91    5.32   1
   3   6 -22   -6.24    5.65   1
   4   3  22   21.80    5.37   1
   4   4 -20    7.42    5.92   1
   5  -2   3   22.28    2.08   1
   5  -1  -7  185.02    5.21   1
   5   0 -11  149.35    5.93   1
   5   1 -14   -3.95    5.23   1
   5   1  19   59.23    4.02   1
   5   4 -20   26.89    6.44   1
   6  -1  -6  265.72    6.39   1
   6   3 -18   12.87    6.20   1
   7  -1  -4   34.71    4.66   1
   7   0  -9   27.36    6.00   1
   7   1  19    6.54    2.87   1
   7   2 -15   26.11    6.25   1
   8  -1   0    2.79    3.76   1
   8  -1   1   29.78    3.40   1
   8   0  -7   31.68    5.71   1
   8   1  18   -3.27    2.59   1
  -2   4   2  279.01    3.99   1
  -2   5   5   39.90    4.05   1
  -2   6   7   85.12    4.24   1
  -2   7   8  114.80    4.97   1
  -2   8   8   56.43    5.63   1
  -2   9   8   48.51    5.94   1
  -2  10   8   44.32    6.05   1
  -2  11   7   41.90    6.05   1
  -1   2   5  103.15    3.95   1
  -1   5  12    6.64    4.26   1
  -1   6  13  301.13    6.76   1
  -1   8  14   10.85    5.21   1
  -1   9  14    4.84    5.24   1
  -1  10  14    7.96    5.65   1
   0   1   8    3.87    3.07   1
   0   2  11   -2.73    4.11   1
   0   3  13 1118.27    9.64   1
   0   4  15   -1.75    4.28   1
   0   5  16   19.00    4.51   1
   0   6  17   -1.63    4.91   1
   0   8  18   41.64    6.05   1
   0   9  18   19.07    6.09   1
   1   0  -8    6.59    3.36   1
   1   1  12  577.94    6.53   1
   1   4 -18   42.89    5.85   1
   1   4  18   47.09    5.01   1
   1   5  19   -3.73    4.98   1
   1   7 -21   11.99    5.20   1
   1   8  21    8.17    5.61   1
   2  -1  -6  638.88    6.42   1
   2   2 -16  288.72    6.69   1
   2   2  17   92.87    5.10   1
   2   3 -18   84.07    6.59   1
   2   4  20    9.58    5.60   1
   2   5  21   -2.78    6.16   1
   2   6  22   23.42    5.68   1
   3   0 -12   -5.16    5.00   1
   3   2 -17   16.34    6.38   1
   3   4 -20   89.03    6.42   1
   3   5  23   -0.59    4.77   1
   3   6  24   48.73    6.10   1
   4  -2   0    3.42    2.34   1
   4  -2   1    5.34    2.14   1
   4  -1  -8   32.23    4.26   1
   4   0 -12   14.46    4.81   1
   4   1 -15  102.17    5.93   1
   4   2 -17   -5.65    5.24   1
   4   2  20   63.52    5.03   1
   4   3 -19   51.21    6.43   1
   4   4  23   75.40    6.27   1
   5  -2   0    8.17    2.74   1
   5  -2   1   -0.49    2.45   1
   5  -2   2  275.81    3.51   1
   5  -1  -8   52.29    5.38   1
   5   0 -12   67.11    6.52   1
   5   1 -15   67.95    7.30   1
   5   2 -17   62.30    6.13   1
   5   2  21   30.61    4.91   1
   5   3 -19   29.33    6.48   1
   5   4  24   17.87    6.05   1
   6  -1  -7    6.53    5.09   1
   6   0 -11   58.84    5.32   1
   6   1 -14   95.68    6.54   1
   6   3  23    7.48    4.89   1
   7  -1  -5    0.19    4.74   1
   7   0 -10   41.12    6.55   1
   7   1 -13   -0.22    5.57   1
   8  -1  -1   13.66    3.64   1
   8   0  -8    9.73    5.70   1
  -2   4   1  153.92    3.14   1
  -2   6   6  113.05    4.98   1
  -2   7   7   58.34    4.96   1
  -2   8   7    8.65    5.07   1
  -2   9   7   84.67    5.87   1
  -2  10   7   43.80    5.67   1
  -2  11   6   -3.93    5.25   1
  -1   3   8 1042.53    7.40   1
  -1   4  10   81.55    4.46   1
  -1   7  13   38.22    5.17   1
  -1   8  13   87.34    6.79   1
  -1  10  13   54.08    6.89   1
   0   1  -9  395.11    4.54   1
   0   4  14  200.02    6.24   1
   0   6  16   -2.08    5.82   1
   0   7  17   10.55    5.27   1
   0   8  17   15.99    6.62   1
   1   2 -15    8.62    5.03   1
   1   2  14   13.42    4.37   1
   1   3  16    3.13    4.06   1
   1   6  19    7.21    6.18   1
   1   7  20   16.65    5.31   1
   1   8 -22   42.70    5.92   1
   1   8  20   10.03    6.85   1
   2   0 -11   -2.67    3.62   1
   2   4 -20    5.60    6.04   1
   2   5 -21   38.43    5.42   1
   2   6 -22   24.36    5.44   1
   2   7  22   14.63    7.09   1
   3  -1  -8    8.63    3.78   1
   3   1 -15   40.00    5.04   1
   3   3 -19  113.43    6.82   1
   3   5 -22   39.62    7.40   1
   4  -2  -1   82.07    2.85   1
   4  -1  -9  293.67    6.62   1
   4   0 -13   10.21    5.95   1
   4   2 -18   65.20    7.21   1
   4   4 -21   62.19    6.90   1
   4   5  24   30.04    5.23   1
   5  -2  -1   23.55    2.84   1
   5  -1  -9   18.13    5.29   1
   6  -1  -8   22.37    5.38   1
   6   0 -12   14.92    6.30   1
   6   1 -15   23.41    6.94   1
   6   2 -17   -4.10    6.27   1
   6   2  21   29.51    4.33   1
   7  -1  -6   18.52    5.10   1
   7   1 -14   -3.21    6.93   1
   8  -1  -2   19.53    4.13   1
  -2   4  -4  223.57    1.86   1
  -2   4  -1  103.94    2.82   1
  -2   4   0   22.20    2.36   1
  -2   5   4   19.23    3.12   1
  -2   6   5   83.88    4.51   1
  -2   7   6   22.66    4.42   1
  -2  10   6    8.28    5.02   1
  -2  11   5   -3.59    4.97   1
  -2  12   3    9.99    5.63   1
  -2  12   4   -0.86    5.06   1
  -1   2   4   49.50    3.64   1
  -1   5  11    8.76    3.92   1
  -1   9  13    6.53    5.15   1
  -1  11  12   52.45    7.24   1
   0   1   7  211.90    4.31   1
   0   2  10    0.35    4.06   1
   0   3  12   -3.33    4.45   1
   0   5  15  128.12    5.46   1
   0   9  17  133.94    7.57   1
   0  10  17    3.99    5.99   1
   1   1 -13   35.06    5.02   1
   1   4 -19  179.22    6.94   1
   1   4  17  210.77    6.02   1
   1   5 -20   11.20    4.63   1
   1   5  18   75.22    5.46   1
   1   6 -21  102.92    6.53   1
   1   7 -22  111.89    6.65   1
   1   9  20   20.59    5.94   1
   2  -1  -7  527.36    5.68   1
   2   0 -12  204.61    6.04   1
   2   1 -15   37.82    5.63   1
   2   1  14   29.33    3.84   1
   2   3 -19    6.04    6.08   1
   2   3  18   23.55    4.27   1
   2   5  20   22.28    6.17   1
   2   6  21   54.77    6.91   1
   2   8  22  -13.53    7.07   1
   3  -1  -9   15.86    4.03   1
   3   0 -13   -5.15    5.38   1
   3   1 -16   16.74    6.07   1
   3   1  16  117.60    4.56   1
   3   2 -18    9.10    6.51   1
   3   4 -21   48.70    6.09   1
   3   4  21    1.34    4.37   1
   3   5  22   10.26    5.86   1
   4  -2  -3  483.92    5.38   1
   4  -2  -2   70.12    3.06   1
   4   1 -16   24.92    5.47   1
   4   3 -20   60.36    6.61   1
   4   3  21    1.87    5.19   1
   5  -2  -3   11.02    3.98   1
   5  -2  -2  152.69    4.01   1
   5   0 -13   73.15    5.89   1
   5   1 -16   -2.38    5.62   1
   5   1  18   -5.58    3.86   1
   5   2 -18    3.89    5.53   1
   5   3 -20   60.19    6.95   1
   5   3  22   21.27    5.02   1
   6  -2   0   23.36    3.28   1
   6  -2   1   52.35    2.96   1
   6  -2   2    5.65    2.37   1
   6  -2   3  293.05    3.76   1
   6  -2   4   67.06    2.50   1
   6   2 -18   23.67    7.36   1
   7  -1  -7   38.36    5.51   1
   7   0 -11   -7.47    4.95   1
   7   1  18    4.97    3.15   1
   8  -1  -3    3.70    4.45   1
   8   0  -9    5.74    4.69   1
  -2   4  -3  320.80    2.49   1
  -2   4  -2  531.89    3.42   1
  -2   5   3  594.79    5.78   1
  -2   8   6   -6.32    4.66   1
  -2   9   6   42.05    4.54   1
  -2  10   5   -5.17    4.85   1
  -2  11   4   11.93    5.09   1
  -2  12   2   47.10    5.71   1
  -1   3   7   18.68    3.43   1
  -1   4   9  276.03    5.26   1
  -1   5  10   92.11    5.40   1
  -1   6  11   10.68    5.47   1
  -1   7  12  159.04    6.18   1
  -1   8  12    4.34    5.85   1
  -1   9  12  137.88    7.20   1
  -1  10  12   20.32    5.56   1
   0   0  -3   10.57    1.76   1
   0   1 -10    9.08    3.21   1
   0   4  13    8.53    4.95   1
   0   6  15   -0.36    5.99   1
   0   7  16   -3.59    5.08   1
   0   8  16   35.46    6.84   1
   0   9  16   -4.52    6.85   1
   0  10  16   10.37    7.00   1
   1   0 -10  118.76    4.93   1
   1   2 -16   85.52    5.81   1
   1   3 -18  248.44    7.21   1
   1   3  15   12.40    3.81   1
   1   6  18   28.05    6.20   1
   1   7  19   -2.34    5.11   1
   1   8  19   -7.26    6.56   1
   2  -1  -8    9.18    4.36   1
   2   4 -21   -3.96    6.26   1
   2   5 -22   50.86    6.93   1
   2   6 -23   67.98    7.24   1
   2   7  21    4.25    6.58   1
   3  -2  -1   27.93    2.78   1
   3  -1 -10   53.02    5.10   1
   3   3 -20   18.79    5.74   1
   3   5 -23    0.82    6.82   1
   3   7  23   34.84    7.28   1
   4  -2  -4    5.85    3.64   1
   4  -1 -10   18.75    4.39   1
   4   0 -14   33.44    5.38   1
   4   1 -17   13.27    6.64   1
   4   1  17    7.79    3.71   1
   4   2 -19   11.86    7.10   1
   4   2  19   70.70    4.86   1
   4   4 -22   -2.01    6.29   1
   4   4  22    1.57    4.61   1
   4   5  23   26.19    6.03   1
   4   6  24   12.55    5.16   1
   5  -2  -4   51.40    4.05   1
   5  -1 -10   19.25    4.86   1
   5   0 -14   15.59    6.48   1
   5   2 -19   11.55    7.42   1
   5   4  23    3.34    5.51   1
   5   5  24    2.89    5.96   1
   6  -2  -2   50.95    4.30   1
   6  -2  -1   46.69    3.30   1
   6  -2   5   -1.95    1.88   1
   6  -1  -9   20.08    4.46   1
   6   0 -13    4.51    5.28   1
   6   1 -16   14.74    6.01   1
   6   3  22   19.69    5.10   1
   7   0 -12   15.24    6.57   1
   8  -1  -5   17.86    5.10   1
  -2   5   2    6.63    2.88   1
  -2   6   4   69.64    4.35   1
  -2   7   5   29.72    3.68   1
  -2   8   5   35.06    4.77   1
  -2   9   5   -4.74    4.58   1
  -2  10   4    5.97    4.68   1
  -2  11   3    2.39    4.64   1
  -2  12  -8   14.70    2.79   1
  -2  12   1   77.91    5.60   1
  -1   2   3 2577.09    7.83   1
  -1   4   8  194.54    5.38   1
  -1   7  11    3.55    5.77   1
  -1  10  11   56.45    6.86   1
  -1  11  11    7.24    5.28   1
   0   0  -4  254.21    2.87   1
   0   5  14   -2.97    4.50   1
   0   7  15    5.65    6.08   1
   1  -1  -3 1886.97    6.49   1
   1  -1  -2   12.43    2.82   1
   1  -1  -1  144.53    2.45   1
   1   1 -14   18.42    4.13   1
   1   2  13  271.77    5.05   1
   1   4 -20    8.73    5.57   1
   1   4  16   54.11    4.58   1
   1   5 -21   38.96    6.24   1
   1   5  17  189.25    6.29   1
   1   6 -22   11.01    5.77   1
   1   9  19   -3.60    5.85   1
   2   0 -13  576.31    8.02   1
   2   1 -16   76.54    6.25   1
   2   2 -18   27.12    5.11   1
   2   3 -20   18.87    6.34   1
   2   3  17   24.86    5.21   1
   2   6  20   -3.81    6.21   1
   2   8  21   21.43    7.52   1
   3  -2  -3  329.07    4.62   1
   3  -2  -2  903.95    5.76   1
   3   0 -14   81.05    5.27   1
   3   1 -17  110.90    7.21   1
   3   2 -19    2.07    5.46   1
   3   3  19  331.18    6.54   1
   3   4 -22    2.32    5.67   1
   3   4  20    2.64    5.32   1
   3   5  21   19.80    5.94   1
   3   6  22   -2.26    5.08   1
   4  -2  -5  341.95    5.66   1
   4  -1 -11    9.69    4.72   1
   4   3 -21  -17.04    6.00   1
   5  -2  -5    7.13    4.00   1
   5  -1 -11   31.84    5.78   1
   5   1 -17   24.72    5.86   1
   5   3  21   68.39    5.37   1
   6  -2  -3   69.38    4.29   1
   6  -1 -10  -12.69    5.35   1
   6   0 -14    7.23    6.69   1
   6   1 -17   14.66    7.51   1
   6   4  23   11.70    5.58   1
   7  -1  -8   -8.65    4.40   1
   7   0 -13   11.84    6.63   1
   8  -1  -6    2.72    5.02   1
   8   1  17   43.06    3.04   1
   9  -1   2    0.15    3.31   1
   9  -1   3   13.62    3.42   1
   9  -1   4   -1.50    2.97   1
  -2   5   1   -3.12    3.07   1
  -2   6   3  754.10    6.82   1
  -2   7   4   22.19    4.19   1
  -2   8   4   19.34    4.42   1
  -2   9   4    6.09    4.54   1
  -2  10   3   -3.85    5.13   1
  -2  11   2   22.67    5.06   1
  -2  12  -1   41.69    4.53   1
  -2  12   0   -0.35    3.91   1
  -1   3   6  247.68    4.42   1
  -1   5   9    5.73    4.85   1
  -1   6  10   23.69    4.41   1
  -1   8  11   14.33    5.06   1
  -1   9  11   14.11    4.77   1
  -1  11  10    6.72    6.37   1
   0   0  -5   -1.36    2.51   1
   0   1 -11  223.41    4.31   1
   0   1   6    6.83    2.80   1
   0   2   9    1.14    3.24   1
   0   3  11  247.77    4.84   1
   0   6  14   29.09    6.16   1
   0   8  15   -7.09    5.37   1
   0   9  15   31.74    6.97   1
   1  -1  -4  802.17    4.94   1
   1  -1   0   30.42    1.52   1
   1   0 -11  535.56    6.25   1
   1   0   7  182.33    2.92   1
   1   1  10 1597.41    8.88   1
   1   2 -17  175.16    6.67   1
   1   3 -19    3.64    5.66   1
   1   3  14    8.09    4.52   1
   1   7 -23   10.94    5.68   1
   1   7  18   -3.41    5.19   1
   1   8  18    8.53    6.45   1
   2  -1  -9   47.19    3.94   1
   2   1  13  104.14    4.19   1
   2   2  15  766.42    8.02   1
   2   4  18   12.12    4.41   1
   2   5 -23    4.04    6.67   1
   2   5  19   46.91    5.15   1
   3  -2  -4    2.83    3.53   1
   3  -1 -11    7.78    3.98   1
   3   0 -15   78.78    6.45   1
   3   2  17   64.07    3.87   1
   3   3 -21    3.09    5.86   1
   4  -2  -6  168.54    5.20   1
   4  -1 -12   94.38    6.31   1
   4   0 -15   11.57    5.16   1
   4   1 -18    4.15    6.82   1
   4   2 -20   20.85    5.84   1
   4   4  21   15.97    5.39   1
   4   5  22    3.06    5.68   1
   4   6  23   11.30    6.17   1
   5  -2  -6  228.34    5.67   1
   5  -1 -12    5.44    5.76   1
   5   0 -15   27.28    5.75   1
   5   1 -18    5.01    7.30   1
   5   1  17   28.36    3.94   1
   5   2 -20   10.87    6.01   1
   5   4  22   15.75    5.25   1
   6  -2  -5  163.60    5.38   1
   6  -2  -4   53.37    4.50   1
   6  -1 -11   -6.73    5.86   1
   7  -2   0  115.06    4.20   1
   7  -2   1   38.50    3.30   1
   7  -2   2   -2.05    2.95   1
   7  -1  -9  102.58    5.63   1
   8  -1  -7   35.58    5.65   1
   9  -1   5    8.65    2.72   1
  -2   6   2  204.95    4.69   1
  -2   7   3  235.86    5.20   1
  -2   9   3   66.08    5.50   1
  -2  11   1   31.99    4.98   1
  -2  12  -7   91.39    3.61   1
  -2  12  -3   10.78    4.06   1
  -2  12  -2   18.24    4.04   1
  -1   4   7  216.12    5.25   1
  -1   7  10   71.30    5.06   1
  -1   8  10   15.45    5.77   1
  -1   9  10   -9.05    5.67   1
  -1  10  10   10.38    6.16   1
   0   0  -6  606.92    4.82   1
   0   2 -15   10.66    4.43   1
   0   4  12  304.68    5.69   1
   0   5  13  206.19    5.61   1
   0   7  14   11.67    6.04   1
   0  11  14    6.37    6.82   1
   1  -1  -5   55.98    3.17   1
   1   0 -12   33.45    4.80   1
   1   2  12  530.02    6.75   1
   1   4  15  296.38    6.28   1
   1   5 -22   69.30    6.60   1
   1   5  16   36.03    4.67   1
   1   6 -23    7.69    5.83   1
   1   6  17  173.20    6.15   1
   1   9  18   26.76    5.84   1
   1  10  18   11.31    6.13   1
   2  -1 -10  188.59    4.93   1
   2   0 -14   10.43    4.27   1
   2   1 -17   33.61    5.00   1
   2   2 -19   58.68    5.62   1
   2   3 -21   47.45    6.82   1
   2   4 -22   69.33    5.99   1
   2   6  19  131.25    7.31   1
   2   7  20    6.25    5.52   1
   2   8  20    6.25    6.72   1
   3  -2  -5   49.77    3.53   1
   3  -1 -12  334.65    7.26   1
   3   1 -18   36.32    5.60   1
   3   2 -20   -1.89    5.67   1
   3   3 -22   -6.02    7.11   1
   3   3  18   16.03    4.94   1
   3   4 -23   20.78    6.11   1
   3   6  21   -0.55    6.12   1
   3   8  22   10.71    7.15   1
   4  -2  -7   48.62    4.75   1
   4   0 -16   35.06    6.73   1
   4   2  18   84.26    4.77   1
   4   3 -22    1.27    6.07   1
   5  -2  -7    7.35    4.35   1
   5   0 -16   14.89    6.93   1
   5   5  23   29.33    5.15   1
   6  -2  -6   -5.18    4.56   1
   6  -1 -12   13.13    5.96   1
   6   0 -15   48.95    5.96   1
   6   1 -18   -0.89    5.89   1
   6   3  21    2.81    4.94   1
   7  -2  -3   13.98    4.41   1
   7  -2  -2    7.96    3.61   1
   7  -2   4   31.62    2.66   1
   7  -1 -10   -2.24    4.88   1
   7   0 -14   -6.50    5.40   1
   8  -1  -8   -2.02    5.70   1
   9  -1   6   26.31    2.50   1
  -2   5   0  199.32    3.64   1
  -2   8   3   29.41    4.39   1
  -2  10   2   71.72    5.01   1
  -2  11   0    9.69    4.48   1
  -2  12  -6   21.13    3.38   1
  -2  12  -5    4.91    3.33   1
  -2  12  -4   -3.09    3.65   1
  -1   3   5   22.29    3.28   1
  -1   5   8  782.91    8.05   1
  -1   6   9    7.01    4.04   1
  -1  10   9    5.94    6.03   1
  -1  11   9   -7.91    4.94   1
  -1  12   8   -1.88    5.05   1
   0   0  -7   28.35    3.69   1
   0   2   8 1253.71    7.21   1
   0   3  10    3.98    3.37   1
   0   4 -19   -5.49    4.77   1
   0   5 -20   -4.47    4.70   1
   0   6 -21   -3.33    4.80   1
   0   6  13    9.15    5.47   1
   0   8  14    6.57    5.28   1
   0   9  14  -14.14    5.46   1
   0  10  14   28.18    5.87   1
   1   2 -18   41.32    6.08   1
   1   3 -20  149.89    6.92   1
   1   4 -21  159.13    6.43   1
   1   7  17   36.49    5.31   1
   1   8  17   49.59    7.15   1
   1  10  17  -17.32    7.20   1
   2  -1 -11   98.30    5.20   1
   2   0 -15   75.00    5.87   1
   2   3  16  148.23    4.92   1
   2   4  17   83.25    5.94   1
   2   5 -24   42.62    7.18   1
   2   5  18    9.02    4.59   1
   2   9  20    1.29    5.71   1
   3  -2  -7  115.72    4.87   1
   3  -2  -6   10.04    3.38   1
   3   0 -16  255.57    6.80   1
   3   4  19   17.59    4.52   1
   3   5  20   26.39    4.83   1
   4  -2  -8   -1.69    4.76   1
   4  -1 -13   72.80    5.36   1
   4   1 -19   -3.86    5.26   1
   4   2 -21   32.71    6.20   1
   4   3  19   11.15    4.87   1
   4   7  23   17.39    5.47   1
   5  -2  -8    0.44    4.92   1
   5  -1 -13    9.37    4.95   1
   5   1 -19   28.45    6.10   1
   5   3  20   85.83    5.47   1
   6  -2  -7    4.57    4.90   1
   6   0 -16   11.59    5.82   1
   6   4  22    6.84    5.34   1
   7  -2  -4   -7.82    4.00   1
   7  -1 -11   10.16    6.17   1
   7   1  17   10.34    2.81   1
   7   3  21   -1.86    4.37   1
  -2   5  -1   90.11    2.84   1
  -2   6   1   55.43    3.22   1
  -2   7   2  223.05    4.82   1
  -2   8   2  130.09    4.59   1
  -2   9   2  223.66    5.55   1
  -2  10   1   64.90    4.61   1
  -2  11  -1   80.94    4.61   1
  -1   7   9   62.82    4.71   1
  -1   8   9    8.92    5.53   1
  -1   9   9   23.55    5.74   1
  -1  11   8    0.38    5.84   1
  -1  12   7   -5.30    5.83   1
   0   0  -8 5167.61   12.47   1
   0   1   5 2484.53    7.25   1
   0   3 -18    8.37    4.72   1
   0   4  11    9.26    3.73   1
   0   5  12   40.71    4.37   1
   0   7  13  173.42    7.09   1
   0  11  13    0.59    5.48   1
   1  -1  -8  234.91    5.07   1
   1  -1  -7  288.06    4.38   1
   1   0 -13   44.54    4.19   1
   1   3  13   -1.21    3.56   1
   1   4  14   20.32    4.72   1
   1   5 -23    4.68    6.16   1
   1   5  15   94.34    6.10   1
   1   6  16   41.51    4.95   1
   1   9  17   49.07    6.20   1
   2   2 -20   14.08    5.61   1
   2   3 -22  105.18    7.60   1
   2   4 -23    8.50    5.24   1
   2   7  19   20.42    5.57   1
   2   8  19   53.93    7.04   1
   3  -2  -8  385.80    6.54   1
   3  -1 -13    8.78    4.54   1
   3   0 -17   65.78    6.41   1
   3   1 -19   75.74    5.96   1
   3   1  14   10.39    3.43   1
   3   2 -21   72.85    6.43   1
   3   3 -23   11.14    7.52   1
   3   7  21  -11.51    5.03   1
   4  -2  -9   15.24    4.95   1
   4  -1 -14   10.85    5.09   1
   4   0 -17   10.69    5.47   1
   4   1 -20   83.81    7.81   1
   4   6  22    4.41    4.85   1
   5  -2  -9   19.69    5.30   1
   5  -1 -14  -10.62    6.42   1
   5   0 -17   19.70    5.89   1
   5   1 -20    7.45    7.33   1
   5   4  21   17.60    5.35   1
   5   5  22   17.59    6.14   1
   5   6  23   -8.41    4.77   1
   6  -2  -8   12.79    5.33   1
   6  -1 -13   -2.11    4.87   1
   6   0 -17   31.08    7.39   1
   6   5  23    8.10    4.70   1
   7  -2  -6   17.37    4.81   1
   7  -2  -5   16.11    4.47   1
   7  -2   5    2.15    2.01   1
   7  -1 -12   -3.20    6.11   1
   9  -1   7    4.17    1.97   1
  -2   7   1   16.31    3.88   1
  -2   8   1   23.11    4.21   1
  -2   9   1  101.19    4.41   1
  -2  10   0   39.74    4.59   1
  -2  11  -2    6.85    3.75   1
  -1   2   1 1841.34    5.49   1
  -1   3   4  150.91    4.15   1
  -1   4   6   63.32    3.64   1
  -1   5   7   19.89    4.55   1
  -1   6   8   42.46    4.25   1
  -1  10   8   19.27    5.87   1
   0   0  -9   84.53    4.45   1
   0   3   9    9.02    3.94   1
   0   4 -20    7.26    5.03   1
   0   5 -21   13.58    4.95   1
   0   6 -22   29.68    5.05   1
   0   6  12  357.18    7.46   1
   0   8  13   14.43    5.18   1
   0   9  13   -0.45    5.44   1
   0  10  13   -2.85    5.40   1
   1  -1  -9   55.56    4.54   1
   1   0 -14   21.93    5.00   1
   1   0   6   38.63    2.60   1
   1   1   9   72.41    3.21   1
   1   2  11   63.32    3.71   1
   1   3 -21    9.39    6.05   1
   1   4 -22    4.65    5.13   1
   1   6 -24    4.02    4.85   1
   1   7  16   49.15    5.60   1
   1   8  16   40.88    6.57   1
   1  10  16    4.17    7.25   1
   1  11  16   11.85    6.24   1
   2  -1 -12  357.69    6.10   1
   2   0 -16   61.46    5.05   1
   2   1 -19   -3.38    6.18   1
   2   4 -24    6.39    7.05   1
   2   5  17   14.67    5.57   1
   2   6  18   15.38    4.89   1
   2   9  19   -1.53    5.43   1
   2  10  19    0.95    5.85   1
   3  -2  -9   66.39    5.08   1
   3  -1 -14   32.34    5.03   1
   3   1 -20   33.33    7.38   1
   3   2 -22   16.47    7.52   1
   3   3  17   30.16    4.70   1
   3   4  18  139.91    6.16   1
   3   6  20    2.05    5.00   1
   3   8  21    3.78    5.86   1
   3   9  21   -8.06    5.68   1
   4  -2 -10   45.24    5.55   1
   4  -1 -15   81.58    6.82   1
   4   0 -18   29.53    6.88   1
   4   1  15   39.30    4.08   1
   4   2 -22   15.99    6.23   1
   4   2  17   26.91    4.22   1
   4   7  22   12.58    5.48   1
   5  -2 -10   96.52    6.08   1
   5  -1 -15   63.39    7.19   1
   5   0 -18   52.05    7.69   1
   5   1  16   51.46    3.94   1
   5   2  18    0.66    4.07   1
   6  -2  -9   15.31    5.42   1
   6  -1 -14   95.18    6.44   1
   6   3  20   10.83    4.87   1
   7  -2  -7   -9.56    4.86   1
   7  -1 -13   -1.01    6.43   1
   8  -2  -2   13.63    4.05   1
   8  -2   0   11.98    3.47   1
   8  -2   1    5.10    3.49   1
  -2   5  -2  535.49    3.87   1
  -2   6   0  152.10    3.43   1
  -2   9   0   36.16    4.37   1
  -2  10  -1   65.96    4.34   1
  -2  11  -9   19.40    2.28   1
  -2  11  -4   20.51    3.81   1
  -2  11  -3   12.47    3.65   1
  -1   7   8  193.57    5.32   1
  -1   8   8   -8.00    5.11   1
  -1   9   8   30.25    4.63   1
  -1  11   7   -6.29    4.38   1
  -1  12   6   -4.69    4.64   1
   0   1 -14    1.54    3.53   1
   0   2   7   -5.49    3.08   1
   0   4  10  258.23    5.69   1
   0   5  11    8.15    4.57   1
   0   7 -23   17.62    4.84   1
   0   7  12   29.02    5.92   1
   0  10  12   68.16    6.94   1
   0  11  12    5.68    5.18   1
   0  12  11   33.09    6.87   1
   1  -1 -10   30.72    4.47   1
   1   3  12  343.67    6.10   1
   1   5 -24   16.04    6.12   1
   1   6  15    5.55    4.47   1
   1   9  16   73.58    6.25   1
   2  -2  -6  287.56    5.21   1
   2  -2  -5   56.01    3.44   1
   2  -2  -4  653.73    5.20   1
   2  -2  -3   51.16    2.82   1
   2  -2  -2    4.18    2.75   1
   2  -1 -13   82.29    4.63   1
   2   0 -17   53.97    6.53   1
   2   3 -23    2.25    6.77   1
   2   4  16   31.15    4.45   1
   2   7  18   29.54    5.36   1
   3  -2 -10  190.10    5.91   1
   3  -1 -15  169.10    7.02   1
   3   0 -18   30.59    5.67   1
   3   7  20   -1.48    5.19   1
   4  -2 -11  254.50    7.23   1
   4   1 -21   -4.06    5.98   1
   4   3  18  133.83    5.44   1
   4   6  21   26.45    5.14   1
   4   8  22   13.31    5.74   1
   5  -2 -11    1.50    5.59   1
   5   3  19   52.65    5.14   1
   6  -2 -10   24.82    5.77   1
   6  -1 -15   -3.51    6.51   1
   6   4  21   57.77    5.98   1
   7  -2  -8   20.51    5.49   1
   7   3  20   -2.17    5.08   1
   8  -2  -4   23.44    4.33   1
   8  -2  -3    7.05    3.76   1
   8  -2   2   22.85    3.15   1
   8   2  18   -6.13    3.59   1
  -2   6  -1  111.26    3.30   1
  -2   7   0   84.80    3.43   1
  -2   8   0    5.65    3.35   1
  -2   9  -1  148.48    4.63   1
  -2  10  -2   27.30    3.91   1
  -2  11  -8    4.30    2.56   1
  -2  11  -7   68.76    3.24   1
  -2  11  -6    5.63    3.30   1
  -2  11  -5    7.09    3.38   1
  -1   4   5   63.11    4.16   1
  -1   5   6   14.44    4.22   1
  -1   6   7  449.81    6.27   1
  -1  10   7  133.35    6.68   1
  -1  11   6   91.14    6.37   1
  -1  12   5   24.35    5.63   1
   0   1 -15  228.37    5.92   1
   0   4 -21   -5.40    5.22   1
   0   5 -22    2.33    5.15   1
   0   6 -23    5.66    4.93   1
   0   8  12  270.81    7.05   1
   0   9  12   -5.27    4.98   1
   0  11  11   56.44    6.95   1
   1  -1 -11  394.50    6.30   1
   1   1 -18  580.15    8.58   1
   1   2 -20   54.20    5.27   1
   1   3 -22    7.31    6.08   1
   1   4 -23   10.26    5.36   1
   1   4  13   11.95    3.81   1
   1   5  14   62.50    4.76   1
   1   7  15   32.72    5.17   1
   1   8  15   14.12    6.48   1
   1  10  15   25.95    7.01   1
   1  11  15    2.09    5.77   1
   2  -2  -8  117.38    4.99   1
   2  -2  -7  182.76    4.46   1
   2  -2  -1   13.79    2.43   1
   2  -1 -14  145.87    5.31   1
   2   1 -20   -5.10    5.32   1
   2   1  11   11.69    3.41   1
   2   2 -22   42.86    7.30   1
   2   2  13    1.54    3.31   1
   2   6  17  -13.26    4.69   1
   2   8  18    7.92    5.35   1
   2   9  18  100.82    6.75   1
   2  10  18   16.12    6.03   1
   3  -2 -11   78.04    5.61   1
   3   1 -21   24.32    5.87   1
   3   2 -23   -2.48    6.12   1
   3   2  15   35.92    3.50   1
   3   6  19   22.53    6.35   1
   3   8  20   10.71    5.61   1
   3   9  20   -7.85    6.94   1
   4  -2 -12   42.90    5.85   1
   4  -1 -16   28.44    5.44   1
   4   0 -19   57.95    6.03   1
   4   5  20   23.89    4.57   1
   4   7  21   20.75    6.47   1
   5  -2 -12    0.49    5.61   1
   5  -1 -16   23.41    5.88   1
   5   0 -19   30.99    6.37   1
   5   4  20   35.57    5.37   1
   5   5  21   -6.35    5.66   1
   6  -2 -11  119.13    5.97   1
   6  -1 -16    2.49    6.91   1
   6   2  18   15.79    3.96   1
   7  -2  -9   26.83    4.53   1
   7   1  16   40.08    3.39   1
   7   4  21    4.95    6.05   1
   8  -2  -6   -1.46    4.74   1
   8  -2  -5   18.25    4.87   1
   8  -2   3   29.85    3.00   1
  -2   5  -3  101.70    2.34   1
  -2   7  -1   23.32    3.23   1
  -2   8  -1   67.02    3.85   1
  -2  10  -3   -6.43    3.31   1
  -1   3   3  275.77    3.74   1
  -1   7   7   16.52    3.96   1
  -1   8   7  515.84    7.33   1
  -1   9   7   -6.68    4.24   1
  -1  10   6    6.97    5.43   1
  -1  12   4    6.34    5.35   1
   0   1   4    4.14    2.46   1
   0   2 -18    3.65    3.92   1
   0   3   8    9.39    3.38   1
   0   6  11    3.23    4.14   1
   0  10  11    3.64    6.32   1
   0  12  10    4.73    5.33   1
   1   1 -19   -0.84    6.00   1
   1   1   8   -6.43    3.39   1
   1   2 -21   83.67    6.68   1
   1   2  10  209.63    4.23   1
   1   4 -24   25.32    6.55   1
   1   6  14   23.89    5.50   1
   1   9  15   26.79    5.78   1
   2  -2  -9   29.13    4.63   1
   2  -2   0   49.21    2.38   1
   2  -1 -15   65.72    6.04   1
   2   3 -24    0.60    5.89   1
   2   3  14  729.75    7.36   1
   2   4  15   18.48    5.08   1
   2   5  16   42.18    4.80   1
   2   7  17    7.93    6.06   1
   2  11  17    3.89    7.35   1
   3  -2 -12   -4.23    5.24   1
   3  -1 -16   -4.85    4.95   1
   3   3  16    8.97    3.72   1
   3   7  19   31.69    6.74   1
   4  -2 -13   25.17    6.06   1
   4  -1 -17   18.10    5.62   1
   4   0 -20   10.66    5.83   1
   4   1 -22    1.22    6.08   1
   4   2  16   31.70    4.20   1
   4   8  21   -6.62    6.76   1
   5  -3  -3  101.64    4.40   1
   5  -2 -13    7.47    5.81   1
   5  -1 -17   -8.80    5.52   1
   5   0 -20   48.41    6.63   1
   5   2  17   84.99    4.56   1
   5   7  22   -0.03    6.27   1
   6  -2 -12   45.53    5.23   1
   7  -2 -10   23.54    4.92   1
   8  -2  -7    2.70    5.04   1
  -2   6  -2  221.25    3.42   1
  -2   9  -2   35.24    3.64   1
  -2  10  -4    3.03    3.42   1
  -1   2   0  278.51    2.73   1
  -1   4   4   63.48    3.94   1
  -1   6   6   11.43    4.32   1
  -1   9   6   90.25    5.49   1
  -1  11   5   -1.55    5.20   1
   0   0 -12  266.36    4.88   1
   0   1 -16    5.91    3.96   1
   0   2   6  649.58    5.09   1
   0   4 -22    1.98    5.43   1
   0   4   9   11.23    3.77   1
   0   5 -23  108.22    6.56   1
   0   5  10    0.29    3.76   1
   0   6 -24   82.81    6.92   1
   0   7  11  206.60    6.10   1
   0   8  11   -0.75    4.66   1
   0   9  11   35.58    5.32   1
   0  12   9    2.93    6.63   1
   1  -1 -12  506.90    6.40   1
   1   3 -23    5.69    6.41   1
   1   3  11    5.17    4.30   1
   1   5  13    8.33    4.86   1
   1   7  14  159.51    7.07   1
   1  10  14   45.43    7.15   1
   1  11  14   24.34    6.06   1
   1  12  13   28.59    7.29   1
   2  -2 -10    9.07    3.80   1
   2   1 -21  108.32    6.66   1
   2   8  17    7.56    5.39   1
   2   9  17    4.83    5.37   1
   2  10  17   16.24    5.79   1
   3  -2 -13   -1.92    5.53   1
   3  -1 -17   10.96    5.21   1
   3   8  19    3.89    5.56   1
   3   9  19   16.72    6.87   1
   3  10  19   23.75    7.07   1
   4  -3  -5   30.43    3.84   1
   4  -3  -4   16.82    3.55   1
   4  -3  -3   25.95    3.06   1
   4  -2 -14   82.86    6.91   1
   4  -1 -18   -7.81    6.80   1
   4   1  14    3.55    3.11   1
   4   3  17    7.09    4.24   1
   4   5  19   21.00    5.51   1
   4   6  20    5.28    4.76   1
   4   9  21   -7.91    5.79   1
   5  -3  -6   93.64    5.01   1
   5  -3  -5   25.40    4.16   1
   5  -3  -4   97.87    4.28   1
   5  -3  -2  167.66    4.04   1
   5  -3  -1  241.69    4.30   1
   5  -2 -14   64.57    6.74   1
   5  -1 -18    9.81    7.42   1
   5   1  15   40.46    3.61   1
   5   8  22   -9.35    6.65   1
   6  -3  -4    9.15    3.92   1
   6  -3  -3   12.18    4.05   1
   6  -3  -2   18.92    3.74   1
   6  -2 -13    8.12    5.19   1
   6   3  19   16.79    4.72   1
   6   4  20   26.99    5.24   1
   6   5  21  -12.17    5.37   1
   7  -2 -12    4.30    6.10   1
   7  -2 -11   10.11    4.97   1
  -2   5  -4   -4.44    1.76   1
  -2   7  -2   12.16    2.81   1
  -2   8  -2   49.81    3.34   1
  -2   9  -3   57.63    3.46   1
  -2  10 -11    2.87    1.76   1
  -2  10  -5    3.84    3.04   1
  -1   5   5   33.29    3.53   1
  -1   7   6    6.94    3.75   1
  -1   8   6   67.60    4.26   1
  -1  10   5   11.57    5.10   1
  -1  11   4   63.46    5.59   1
  -1  12   3  119.52    6.36   1
  -1  13   1    9.87    4.80   1
   0   6  10  377.71    6.23   1
   0  10  10   51.00    6.28   1
   1  -1 -13    4.64    3.77   1
   1   0 -17  273.33    6.54   1
   1   1 -20  105.13    6.88   1
   1   4 -25    0.23    6.26   1
   1   4  12  161.33    4.68   1
   1   8  14  179.49    6.59   1
   1   9  14   72.24    6.10   1
   1  11  13   43.22    7.40   1
   2  -2 -11   -6.36    3.77   1
   2  -1 -16   -7.57    4.51   1
   2   2  12   10.76    4.01   1
   2   6  16  -11.35    4.56   1
   2  11  16   12.47    7.36   1
   3  -2 -14   47.93    6.12   1
   3  -1 -18   19.39    6.58   1
   3   0 -21   -3.68    6.98   1
   3   1 -23   18.47    7.59   1
   3   2  14  374.77    5.82   1
   3   6  18  228.35    6.89   1
   4  -3  -8   62.35    4.97   1
   4  -3  -7  125.69    5.05   1
   4  -3  -6   87.27    3.92   1
   4  -3  -2  280.22    4.11   1
   4  -3  -1  237.52    3.80   1
   4  -2 -15   17.62    6.42   1
   4   0 -21    5.92    5.78   1
   4   4  18   35.24    4.36   1
   4   7  20   58.74    5.80   1
   5  -3  -8   22.01    4.97   1
   5  -3  -7   21.62    3.80   1
   5  -3   0   63.27    2.95   1
   5  -2 -15   -7.88    6.43   1
   5   4  19    5.40    5.09   1
   5   5  20   58.23    4.97   1
   6  -3  -7   50.18    5.17   1
   6  -3  -6   70.83    5.07   1
   6  -3  -5   39.26    4.28   1
   6  -3  -1  129.10    3.72   1
   6  -3   0  109.85    3.59   1
   6  -2 -14    1.94    5.13   1
   6   2  17    2.56    4.19   1
   7   3  19    9.73    4.28   1
   8  -2   5   11.67    2.16   1
  -2   6  -3  318.89    3.56   1
  -2   8  -3   99.89    3.61   1
  -2   9  -4   50.06    3.46   1
  -2  10  -6   94.91    3.36   1
  -1   1 -10  103.99    3.40   1
  -1   2 -15    0.49    3.76   1
  -1   3   2  662.95    4.82   1
  -1   6   5  424.04    6.09   1
  -1   9   5   29.75    4.97   1
  -1  12   2    9.51    5.07   1
  -1  13   0    5.76    5.50   1
   0   0 -14  613.68    6.93   1
   0   3   7 1219.70    7.22   1
   0   4 -23   -9.59    5.45   1
   0   5 -24   -1.49    5.51   1
   0   5   9   20.93    3.91   1
   0   7  10    9.71    4.38   1
   0   8  10  113.98    5.67   1
   0   9  10    3.95    4.74   1
   0  11   9  101.69    6.17   1
   0  12   8  115.47    7.64   1
   1  -1 -14   56.89    4.24   1
   1   2   9  263.82    4.94   1
   1   3 -24   30.03    5.60   1
   1   6  13    7.31    4.38   1
   1   7  13   -3.10    5.59   1
   1  10  13   83.60    7.50   1
   1  12  12   13.75    6.98   1
   2  -2 -13    7.18    5.15   1
   2  -2 -12  457.92    6.67   1
   2  -1 -17   60.12    5.33   1
   2   0 -20   37.60    5.81   1
   2   2 -24   36.03    6.39   1
   2   3  13   51.30    4.03   1
   2   4  14  279.66    6.13   1
   2   5  15   71.01    4.82   1
   2   7  16   38.68    5.04   1
   2   8  16    3.01    4.92   1
   2   9  16  -14.30    6.36   1
   2  10  16   12.29    5.78   1
   3  -3  -6  151.19    4.69   1
   3  -3  -5  268.25    4.96   1
   3  -2 -15   68.03    6.29   1
   3  -1 -19    0.77    6.66   1
   3   1  12   74.79    3.40   1
   3   3  15   -1.36    3.55   1
   3   5  17   21.36    4.58   1
   3   7  18   22.17    5.17   1
   3   8  18   44.69    7.36   1
   3  10  18   24.48    7.05   1
   4  -3 -10  128.10    6.02   1
   4  -3  -9   34.24    4.18   1
   4  -3   0   60.99    2.65   1
   4  -2 -16   39.63    6.86   1
   4  -1 -19    4.13    5.69   1
   4   6  19   45.69    6.12   1
   4   8  20    0.73    5.50   1
   4   9  20   28.11    6.17   1
   5  -3 -10  144.61    6.19   1
   5  -3  -9   85.61    4.99   1
   5  -3   1    1.09    2.28   1
   5  -2 -16   24.14    6.86   1
   5  -1 -19    3.66    6.03   1
   6  -3  -9   45.02    5.71   1
   6  -3  -8   14.63    5.22   1
   6  -3   1   45.94    2.96   1
   6  -2 -15    5.28    5.23   1
   6   6  21   14.95    5.80   1
   7  -3  -5   26.64    5.10   1
   7  -3  -4   21.79    4.61   1
   7  -3  -3   48.51    4.43   1
   7  -3  -2   15.71    3.78   1
   8   2  17   64.13    4.00   1
  -2   5  -5  266.60    2.28   1
  -2   7  -3   84.83    3.01   1
  -2  10 -10   17.91    2.04   1
  -2  10  -9   58.72    2.58   1
  -2  10  -8   -1.63    2.50   1
  -2  10  -7  127.34    3.44   1
  -1   3 -18    7.54    4.36   1
  -1   4   3  599.15    5.36   1
  -1   5   4    2.23    3.89   1
  -1   7   5  129.12    5.05   1
  -1   8   5   81.77    4.99   1
  -1  10   4   31.85    5.22   1
  -1  11   3   19.15    4.88   1
   0   3 -22    3.52    4.78   1
   0   4   8  158.54    4.31   1
   0   6   9    2.51    4.72   1
   0  10   9   -2.84    5.58   1
   1  -1 -15  108.58    4.98   1
   1   1 -21    1.49    4.88   1
   1   1   7  196.66    3.86   1
   1   2 -23    6.26    5.22   1
   1   3  10  668.66    7.22   1
   1   4  11   39.03    4.82   1
   1   5  12  165.07    5.06   1
   1   8  13  102.39    5.66   1
   1   9  13    9.48    5.26   1
   1  11  12   29.08    6.90   1
   2  -2 -14   53.17    5.77   1
   2  -1 -18   64.73    5.49   1
   2   1 -23    6.26    5.83   1
   2   2 -25    8.08    7.26   1
   2   6  15    8.21    4.53   1
   2  11  15  -12.05    7.13   1
   3  -3  -9  298.26    6.40   1
   3  -3  -8  123.50    5.24   1
   3  -3  -7  421.14    5.66   1
   3  -3  -4    6.08    3.32   1
   3  -3  -3   12.26    2.95   1
   3  -2 -16   75.59    6.73   1
   3   6  17    4.30    5.55   1
   3   9  18   -4.53    5.42   1
   4  -3 -11   -1.90    5.44   1
   4  -2 -17   28.23    6.97   1
   4  -1 -20   36.04    6.41   1
   4   7  19   13.39    6.23   1
   5  -3 -11  112.79    6.38   1
   5  -2 -17    0.35    7.02   1
   5   2  16  217.75    5.29   1
   5   6  20   39.49    5.11   1
   5   8  21   26.60    5.58   1
   6  -3 -10   37.38    5.77   1
   6  -2 -16   -1.75    5.40   1
   6   3  18   14.79    4.28   1
   6   4  19   -5.95    4.71   1
   6   5  20   36.38    5.71   1
   7  -3  -8  -11.14    5.08   1
   7  -3  -7   12.67    5.11   1
   7  -3  -6    5.19    4.79   1
   7  -3  -1   51.67    3.83   1
   7  -3   0   15.62    3.51   1
  -2   6  -4    4.61    2.38   1
  -2   8  -4   12.46    2.87   1
  -2   9  -5   16.26    3.00   1
  -1   1 -13  682.74    6.41   1
  -1   9   4  263.40    6.41   1
  -1  12   1    9.21    4.74   1
  -1  13  -1   -0.98    4.49   1
   0  -1  -9  159.16    4.83   1
   0  -1  -8   -6.37    3.97   1
   0  -1  -7  224.31    4.47   1
   0   1 -19    6.64    5.24   1
   0   1   3  375.44    2.97   1
   0   2 -21    7.42    4.53   1
   0   2   5    3.68    2.86   1
   0   3 -23  177.51    7.53   1
   0   4 -24   -3.45    5.66   1
   0   5 -25    9.89    5.70   1
   0   7   9  255.64    6.72   1
   0   8   9   18.29    5.54   1
   0   9   9  323.90    7.30   1
   0  11   8   20.09    4.94   1
   0  12   7   12.57    6.38   1
   0  13   6    9.11    5.19   1
   1  -2  -9  957.18    7.89   1
   1  -2  -8  101.88    3.94   1
   1  -2  -7    3.79    3.34   1
   1  -2  -6   16.78    3.24   1
   1  -1 -16   48.79    4.66   1
   1   2 -24   20.23    6.49   1
   1   3 -25    2.52    5.14   1
   1   6  12   -6.11    5.16   1
   1  10  12   -4.09    6.70   1
   1  12  11    0.19    6.69   1
   2  -2 -15    9.64    5.64   1
   2  -1 -19    6.18    6.18   1
   2   1 -24    0.85    7.24   1
   2   5  14  664.91    8.52   1
   2   7  15    7.10    4.66   1
   2   8  15    0.49    5.94   1
   2   9  15  -12.73    6.59   1
   2  10  15    2.63    5.55   1
   2  12  14   25.49    7.42   1
   3  -3 -11   28.24    5.22   1
   3  -3 -10   25.75    4.15   1
   3  -3  -2   25.01    2.79   1
   3  -2 -17   42.60    6.66   1
   3  -1 -20   87.55    6.39   1
   3   0 -23   -1.33    7.03   1
   3   2  13   -1.77    3.66   1
   3   5  16   -0.25    5.31   1
   3   7  17   22.92    6.23   1
   3  11  17   32.80    7.52   1
   4  -3 -12    3.45    4.53   1
   4  -3   1  155.99    2.94   1
   4  -1 -21   18.85    7.57   1
   4   8  19   -0.86    6.41   1
   4   9  19   -5.68    6.88   1
   4  10  19   22.02    7.27   1
   5  -3 -13    8.02    6.02   1
   5  -3 -12   12.04    4.77   1
   5  -3   2  289.30    3.50   1
   5   3  17    8.93    4.37   1
   5   4  18   63.85    5.34   1
   5   5  19   14.53    4.36   1
   5   7  20    4.59    5.87   1
   6  -3 -12   -6.87    5.94   1
   6  -3 -11   -2.12    4.72   1
   6  -3   2   56.06    2.71   1
   6   7  21    8.98    6.20   1
   7  -3  -9   27.52    5.81   1
   7   3  18   22.93    4.95   1
   8   3  18    1.97    4.26   1
  -2   7  -4   71.73    2.92   1
  -2   9  -6  307.99    4.28   1
  -1   4 -21   20.42    4.63   1
  -1   5 -22   85.90    5.46   1
  -1   6   4   -3.94    3.09   1
  -1   7   4  282.83    5.71   1
  -1   8   4   -2.50    4.17   1
  -1  10   3  108.22    5.50   1
  -1  11   2    5.50    4.59   1
  -1  12   0   21.04    5.17   1
  -1  13  -2   21.21    4.42   1
   0  -1 -11  -10.17    4.26   1
   0  -1 -10    3.47    3.42   1
   0  -1  -6    5.90    2.88   1
   0   3   6    1.95    3.94   1
   0   4   7   19.26    4.24   1
   0   5   8    6.79    3.71   1
   0  10   8   81.00    6.40   1
   0  13   5   29.56    6.27   1
   1  -2 -11  352.96    5.48   1
   1  -2 -10   -4.62    3.39   1
   1  -2  -5  114.86    3.41   1
   1  -2  -4   47.21    3.65   1
   1  -1 -17   34.20    4.85   1
   1   0 -20   10.15    5.19   1
   1   7  12   -7.24    4.40   1
   1   8  12    9.25    5.98   1
   1   9  12   -2.33    5.02   1
   1  11  11  -15.94    6.71   1
   2  -2 -16   80.36    6.12   1
   2   3  12  153.18    5.16   1
   2   4  13    4.05    3.73   1
   2  11  14   23.53    7.27   1
   3  -3 -12   24.40    5.79   1
   3  -2 -18   33.02    6.77   1
   3  -1 -21   32.19    5.73   1
   3   3  14   -3.50    4.11   1
   3   4  15  285.34    6.40   1
   3   8  17    5.86    5.27   1
   3   9  17   92.72    6.25   1
   3  10  17    2.78    5.59   1
   4  -3 -14   24.72    6.06   1
   4  -3 -13   21.06    5.01   1
   4  -2 -18   -5.63    5.57   1
   5  -3 -14   87.11    6.81   1
   5  -2 -18    0.48    5.74   1
   5   9  20   11.96    6.84   1
   6  -3 -13    7.80    6.19   1
   6   2  16    0.71    4.02   1
   6   6  20   -4.93    5.82   1
   7  -3 -10   -4.05    4.62   1
   7   4  19   -4.39    4.85   1
   7   5  20   11.15    5.56   1
   8  -3  -4   23.48    4.79   1
   8  -3  -3   10.87    4.28   1
   8  -2   6    0.62    1.66   1
  -2   8  -5   15.17    2.62   1
  -2   9  -7   91.12    3.01   1
  -1   1 -15    7.26    4.05   1
  -1   2  -1  650.02    2.79   1
  -1   3   1  285.78    3.64   1
  -1   5   3    1.21    3.52   1
  -1   6 -23  100.31    5.51   1
  -1   9   3    1.64    4.43   1
  -1  11   1    3.63    4.51   1
  -1  13  -3    6.82    4.55   1
   0  -1 -13 1032.40    8.65   1
   0  -1 -12   34.05    3.85   1
   0  -1  -5 2543.89    7.50   1
   0   0 -18   10.26    5.52   1
   0   3 -24   -5.50    6.03   1
   0   4 -25    8.41    6.02   1
   0   6   8    7.44    3.85   1
   0   7   8   -7.64    4.91   1
   0   8   8   41.27    5.62   1
   0   9   8   24.50    4.93   1
   0  11   7    5.42    4.79   1
   0  12   6   11.12    4.91   1
   1  -2 -13    8.16    4.77   1
   1  -2 -12   27.95    3.98   1
   1  -1 -18   61.59    5.38   1
   1   0 -21   -7.57    5.33   1
   1   1 -23    4.32    5.26   1
   1   2 -25   25.69    7.17   1
   1   2   8  249.47    4.63   1
   1   4  10  158.60    5.06   1
   1   5  11   80.64    4.40   1
   1  10  11    2.02    6.61   1
   1  12  10   -1.85    5.19   1
   1  13   9    8.23    6.70   1
   2  -3  -9   79.37    4.96   1
   2  -3  -8  126.21    4.96   1
   2  -3  -7  156.80    4.98   1
   2  -2 -17    8.65    5.60   1
   2  -1 -20   43.95    5.80   1
   2   1 -25   14.06    6.28   1
   2   6  14   42.04    4.93   1
   2   7  14   52.65    5.87   1
   2  10  14   25.03    6.82   1
   2  12  13   -7.94    6.89   1
   3  -3 -14   -1.22    5.80   1
   3  -3 -13  232.42    6.38   1
   3  -3  -1 1109.57    5.80   1
   3  -1 -22    3.03    7.07   1
   3   6  16  176.84    6.05   1
   3  11  16   -1.14    7.07   1
   4  -3 -15   41.69    6.83   1
   4  -2 -19   36.14    6.32   1
   4   7  18   11.09    5.31   1
   5  -3 -15   44.60    6.76   1
   5   6  19   29.98    4.93   1
   6  -3 -14    6.04    6.45   1
   6  -3   3   40.69    2.34   1
   6   5  19   30.99    5.33   1
   7  -3   2    4.91    2.41   1
   8  -3  -2    8.37    3.33   1
  -2   5  -6   22.33    1.35   1
  -2   6  -5  508.62    3.51   1
  -2   7  -5  151.30    3.06   1
  -1   1 -16   -7.77    4.16   1
  -1   2 -19  257.01    6.38   1
  -1   4 -22  104.21    6.03   1
  -1   4   2  243.58    4.01   1
  -1   5 -23   26.51    5.09   1
  -1   6   3   36.30    3.91   1
  -1   7   3    1.24    4.01   1
  -1   8   3   -4.43    4.03   1
  -1  10   2    6.46    4.59   1
  -1  12  -1   28.14    4.38   1
   0  -1 -14   49.57    4.92   1
   0   1 -21   -1.68    4.69   1
   0   2 -23   11.50    6.25   1
   0  10   7    5.67    5.46   1
   0  11   6    6.01    5.76   1
   0  12   5    0.74    5.57   1
   0  13   4    6.40    5.86   1
   1  -2 -14    3.76    4.13   1
   1  -2  -3 2603.76    7.87   1
   1  -1 -19   41.50    6.43   1
   1   0 -22    5.19    6.72   1
   1   1 -24    5.53    6.78   1
   1   3   9  344.84    4.92   1
   1   6  11   86.16    4.77   1
   1   7  11   55.41    5.73   1
   1   8  11   30.70    6.08   1
   1   9  11   -2.39    6.23   1
   1  11  10    2.01    6.44   1
   2  -3 -11  148.03    4.84   1
   2  -3 -10   60.80    4.11   1
   2  -3  -6  435.84    5.29   1
   2  -3  -5  105.11    4.15   1
   2  -2 -18    4.75    6.05   1
   2  -1 -21   83.65    6.40   1
   2   0 -24   10.93    7.58   1
   2   1   9  340.79    4.00   1
   2   5  13   23.55    4.96   1
   2   8  14   13.17    5.11   1
   2   9  14   14.70    5.23   1
   3  -3 -15  183.83    7.43   1
   3  -2 -19   23.66    5.75   1
   3   5  15    5.13    5.18   1
   3   7  16   12.81    4.82   1
   3   8  16   25.63    6.57   1
   3   9  16   -3.91    6.41   1
   3  10  16    1.51    5.43   1
   4  -3 -16   84.76    7.31   1
   4  -3   2   99.76    2.37   1
   4  -2 -20    5.13    5.89   1
   4   3  15   99.23    4.71   1
   4   4  16   22.25    3.97   1
   4   8  18    2.22    5.29   1
   4   9  18   20.76    6.01   1
   4  10  18    7.59    5.69   1
   5  -3 -16   24.63    6.67   1
   5  -3   3  183.65    2.69   1
   5   3  16   21.23    4.17   1
   5   5  18   60.48    4.89   1
   5   7  19   60.25    5.60   1
   6   4  18    7.67    4.77   1
   6   7  20   65.74    5.88   1
   8  -3   0    2.25    3.08   1
  -2   8  -6  259.26    3.42   1
  -2   9  -8   43.36    2.43   1
  -1   6 -24    7.34    4.65   1
  -1   9   2   -2.12    4.35   1
  -1  10   1   12.24    5.21   1
  -1  11   0    5.42    4.34   1
  -1  12  -2   36.66    4.94   1
   0  -1 -15   11.01    3.89   1
   0  -1  -4    5.15    2.56   1
   0   0 -19    4.39    4.67   1
   0   2   4  690.32    5.03   1
   0   3 -25   53.70    5.89   1
   0   5   7  638.72    6.52   1
   0   9   7   12.29    5.33   1
   0  13   3   43.38    5.94   1
   1  -2 -16   29.15    5.78   1
   1  -2 -15   16.63    4.56   1
   1  -1 -20   44.53    6.66   1
   1   1   6   22.63    3.22   1
   1   5  10  191.51    5.58   1
   1  12   9  -11.09    5.25   1
   1  13   8   -0.54    5.33   1
   2  -3 -13  205.36    5.80   1
   2  -3 -12  458.59    6.79   1
   2  -3  -4  963.26    6.77   1
   2  -2 -19  -12.08    6.38   1
   2  -1 -22    4.24    5.84   1
   2   2  10  214.48    4.93   1
   2   4  12   -4.95    4.40   1
   2   6  13  407.38    7.74   1
   2  10  13   78.54    7.24   1
   2  11  13    9.02    5.72   1
   2  12  12   21.39    7.13   1
   3  -3 -16   35.33    5.39   1
   3  -3   0   40.26    2.40   1
   3  -2 -20   13.79    5.59   1
   3  -1 -23    0.25    6.08   1
   3   4  14   47.89    4.96   1
   3  11  15   40.79    7.43   1
   4  -3 -17    4.69    5.53   1
   4  -2 -21   -9.47    5.76   1
   4  11  17  -12.91    6.96   1
   5  -4  -9   35.96    5.40   1
   5  -4  -8   14.27    4.77   1
   5  -4  -7   64.07    4.86   1
   5  -4  -6  102.99    4.98   1
   5  -4  -5   11.40    4.07   1
   5  -3 -17    7.91    5.64   1
   5   9  19   18.77    5.79   1
   6   6  19    0.11    5.71   1
   6   8  20   -0.80    5.28   1
   7   3  17   42.01    4.63   1
   7   5  19   39.95    5.81   1
   8  -3   1    0.13    3.03   1
   8   3  17   29.79    4.58   1
  -2   9  -9   30.60    2.36   1
  -1   0 -12   30.55    4.19   1
  -1   0 -11  256.43    4.73   1
  -1   0 -10  465.83    5.12   1
  -1   0  -9   60.83    3.57   1
  -1   1 -18  173.16    5.68   1
  -1   4 -23   35.55    5.54   1
  -1   5 -24   -2.69    4.95   1
  -1   5   2  605.60    5.50   1
  -1   8   2   26.36    4.23   1
   0  -1 -16    6.38    4.25   1
   0   0 -20   74.46    5.41   1
   0   3 -26   11.65    6.39   1
   0   3   5 2581.41    9.30   1
   0   4   6   16.70    3.47   1
   0   6   7   11.96    3.89   1
   0   7   7   24.94    5.11   1
   0   8   7    6.09    4.22   1
   0  10   6   18.56    5.60   1
   0  11   5    8.15    5.72   1
   0  12   4    7.57    5.54   1
   1  -2 -17  520.45    9.00   1
   1  -1 -21   16.35    6.65   1
   1   1 -25   20.37    5.77   1
   1   9  10   16.77    5.90   1
   1  10  10    6.22    5.12   1
   1  11   9    4.12    6.13   1
   2  -3 -15   25.82    6.00   1
   2  -3 -14   63.05    5.01   1
   2  -3  -3  324.77    4.31   1
   2  -2 -20   48.44    6.98   1
   2  -1 -23    4.31    7.04   1
   2   3  11   19.50    3.67   1
   2   7  13   86.82    5.25   1
   2   8  13  310.29    8.10   1
   2   9  13   63.88    5.87   1
   3  -3 -17   23.42    5.51   1
   3  -2 -21   -5.86    5.67   1
   3   3  13  587.23    6.41   1
   3   6  15    2.40    4.47   1
   3   7  15   58.89    6.47   1
   3  10  15    6.25    6.63   1
   4  -4 -11   62.84    5.78   1
   4  -4 -10    5.56    5.05   1
   4  -4  -9    5.44    4.01   1
   4  -4  -8  123.98    4.67   1
   4  -4  -7   69.91    3.98   1
   4  -4  -6  108.51    4.71   1
   4  -4  -5   67.97    4.13   1
   4  -3 -18   17.30    5.84   1
   4   7  17   29.06    5.51   1
   4   8  17   -6.14    6.49   1
   4   9  17   12.45    6.80   1
   4  10  17   -4.97    5.66   1
   5  -4 -12   -2.35    5.71   1
   5  -4 -11   13.98    5.64   1
   5  -4 -10   89.22    5.25   1
   5  -4  -4   18.14    3.69   1
   5  -4  -3  102.77    4.32   1
   6  -4 -10   -4.56    5.25   1
   6  -4  -9   -2.25    5.01   1
   6  -4  -8    3.67    4.66   1
   6  -4  -7    3.15    4.49   1
   6  -4  -6   14.37    4.30   1
   6  -4  -5  200.19    5.48   1
   6  -4  -4   -1.01    3.51   1
   6   2  15  125.29    4.92   1
   8   4  18    1.60    4.99   1
  -2   6  -6  275.36    2.71   1
  -2   7  -6  410.47    3.60   1
  -2   8  -7    0.14    2.23   1
  -2   9 -10   26.96    2.02   1
  -1   0 -14    1.29    4.08   1
  -1   0 -13  582.98    6.03   1
  -1   1 -19  116.02    5.62   1
  -1   4 -24    1.17    5.13   1
  -1   4   1   16.88    3.23   1
  -1   6   2  128.23    4.03   1
  -1   7   2  427.05    5.82   1
  -1   9   1   25.63    4.42   1
  -1  10   0   55.20    5.05   1
  -1  11  -1    0.13    4.46   1
  -1  12  -3   56.99    4.30   1
   0  -1 -18    6.05    5.69   1
   0  -1 -17   -9.51    4.34   1
   0   0 -21   -5.19    5.91   1
   0   2 -25  -16.24    6.41   1
   0   9   6   -4.56    5.18   1
   0  13   2    5.38    5.35   1
   1  -2 -18   -2.72    5.97   1
   1   2   7   -1.56    3.65   1
   1   4   9  799.49    6.85   1
   1   6  10   13.33    3.96   1
   1   7  10   -3.09    4.24   1
   1   8  10   49.59    5.15   1
   1  12   8   -4.95    5.22   1
   1  13   7   15.76    5.68   1
   2  -3 -16   57.99    5.26   1
   2  -2 -21   -5.68    6.57   1
   2   5  12   25.68    4.79   1
   2  11  12  102.37    6.71   1
   2  12  11  -16.52    6.96   1
   3  -4 -10   -6.28    4.83   1
   3  -4  -9    8.38    4.69   1
   3  -4  -8   37.54    4.62   1
   3  -3 -18    5.27    5.35   1
   3  -2 -22   19.48    5.98   1
   3   5  14   27.50    5.30   1
   3   8  15    8.38    4.97   1
   3   9  15  141.92    6.72   1
   3  12  14   28.63    6.69   1
   4  -4 -13    3.72    5.78   1
   4  -4 -12   76.63    5.15   1
   4  -4  -4  146.77    4.31   1
   4  -3 -19    3.23    6.02   1
   4   2  13    8.68    3.46   1
   4   4  15  506.59    7.50   1
   4   6  16    3.27    5.61   1
   5  -4 -13    3.47    5.94   1
   5  -4  -2  146.79    4.16   1
   5   5  17   42.12    4.40   1
   5   7  18   -6.55    4.93   1
   5   8  18   12.01    6.58   1
   5  10  18   -2.52    7.24   1
   6  -4 -12   10.48    5.86   1
   6  -4 -11    2.66    4.58   1
   6  -4  -3    0.56    3.16   1
   6   3  16   33.88    4.48   1
   6   4  17    4.92    4.62   1
   7  -4  -8   28.37    5.32   1
   7  -4  -7   -0.97    4.54   1
   7  -4  -6   31.30    4.69   1
   7  -4  -5   13.99    4.64   1
   8  -3   2   36.50    3.04   1
  -1   0 -16   -3.54    4.49   1
  -1   0 -15   14.89    3.54   1
  -1   0  -7  192.35    3.49   1
  -1   2 -22   68.08    6.24   1
  -1   3   0 1660.94    5.44   1
  -1  12  -4  -11.14    4.16   1
   0  -1  -3  401.48    3.51   1
   0   0 -22  180.60    7.65   1
   0   1 -24    1.11    6.54   1
   0   2 -26   -4.77    6.75   1
   0   5   6   -4.52    3.54   1
   0   8   6  226.01    6.27   1
   0  10   5   -5.70    5.30   1
   0  11   4   12.69    5.65   1
   0  12   3   -2.05    5.33   1
   1  -3 -12   56.98    5.13   1
   1  -3 -11   55.92    4.94   1
   1  -3 -10   37.20    4.73   1
   1  -3  -9   61.22    4.72   1
   1  -2 -19   30.22    6.36   1
   1  -1 -22   41.30    5.74   1
   1   0 -25    9.75    7.50   1
   1   3   8    6.39    3.44   1
   1  10   9   10.38    5.02   1
   2  -3 -17   62.41    5.63   1
   2  -3  -2    7.81    2.71   1
   2  -1 -24   -4.90    5.95   1
   2   6  12   12.75    5.22   1
   2   9  12  107.48    7.02   1
   2  10  12   15.49    5.46   1
   2  13  10    3.28    5.99   1
   3  -4 -13    8.01    5.61   1
   3  -4 -12   30.63    4.71   1
   3  -4 -11  163.80    5.57   1
   3  -4  -7   18.23    3.59   1
   3  -4  -6  208.03    5.07   1
   3  -3 -19   -3.33    5.57   1
   3  -3   1  583.56    3.87   1
   3  11  14   11.98    5.74   1
   4  -4 -15    5.39    6.29   1
   4  -4 -14   21.06    4.92   1
   4  -4  -3  144.37    3.83   1
   4  -3 -20   -5.10    5.79   1
   4   7  16    0.89    6.10   1
   4  10  16   16.20    7.14   1
   4  11  16   12.84    5.77   1
   5  -4 -15   22.17    6.54   1
   5  -4 -14   33.53    5.51   1
   5   2  14   38.04    3.76   1
   5   3  15   66.19    4.58   1
   5   4  16   72.01    4.41   1
   5   6  17   28.75    5.63   1
   6  -4 -13   56.31    5.75   1
   6  -4  -2    3.54    2.97   1
   6  -3   4   81.86    2.17   1
   6   6  18   -9.65    5.57   1
   6   9  19   10.08    5.61   1
   7  -4  -4    0.58    3.49   1
   7  -4  -3    6.65    3.72   1
   7   5  18   -1.81    4.96   1
  -2   9 -11   68.17    1.98   1
  -1   0 -17   -4.44    4.77   1
  -1   1 -20    0.30    4.02   1
  -1   3 -24    4.92    5.55   1
  -1   4 -25   -4.91    5.27   1
  -1   8   1   44.81    4.07   1
  -1  10  -1  156.49    5.49   1
  -1  11  -2  266.51    5.99   1
   0  -2 -14  215.35    6.09   1
   0  -2 -13   24.70    4.01   1
   0  -2 -12   35.21    3.95   1
   0  -2 -11    4.46    3.64   1
   0  -2 -10   20.90    3.47   1
   0  -2  -9    1.91    3.42   1
   0   0 -23   15.38    6.34   1
   0   1 -25   45.82    7.01   1
   0   4   5   18.37    4.21   1
   0   6   6  376.00    5.72   1
   0   7   6    4.79    3.96   1
   0  13   1    0.61    5.19   1
   1  -3 -14  404.36    7.57   1
   1  -3 -13    4.72    3.98   1
   1  -3  -8 1069.06    7.51   1
   1  -3  -7   20.02    4.12   1
   1  -2 -20    3.20    5.11   1
   1  -1 -23   -1.47    5.71   1
   1   5   9  446.19    6.11   1
   1   9   9   66.05    5.42   1
   1  11   8   79.21    5.86   1
   1  12   7   46.52    5.84   1
   1  13   6    9.01    5.57   1
   2  -3 -19   -2.70    6.38   1
   2  -3 -18   36.31    5.63   1
   2  -2 -22    4.22    5.73   1
   2   4  11   77.55    4.22   1
   2   7  12    4.35    4.59   1
   2   8  12    2.98    4.77   1
   2  12  10   14.93    6.82   1
   3  -4 -15    4.66    6.18   1
   3  -4 -14   22.63    4.94   1
   3  -4  -5   47.70    3.91   1
   3  -3 -20   32.31    6.11   1
   3   3  12  124.55    4.71   1
   3   4  13   24.00    3.89   1
   3   6  14   30.28    4.88   1
   3   7  14  103.93    6.54   1
   3   8  14   28.48    6.21   1
   3   9  14   -6.86    6.10   1
   3  10  14   88.82    6.32   1
   3  12  13   -9.32    6.01   1
   4  -4 -16    9.11    5.40   1
   4  -4  -2    0.55    2.73   1
   4   8  16   35.63    5.65   1
   4   9  16    8.54    5.63   1
   5  -4 -16    4.36    5.27   1
   5  -4  -1   31.75    3.03   1
   5   7  17  -15.38    5.99   1
   6  -4  -1    2.59    3.10   1
   7  -4  -2   11.97    3.40   1
   7   3  16   83.57    4.98   1
   7   4  17   38.09    5.25   1
   7   7  19    5.34    5.09   1
   8   3  16   18.19    4.57   1
   8   5  18    3.23    5.09   1
  -2   7  -7   56.34    2.17   1
  -2   9 -12  131.22    2.15   1
  -1   0 -18  162.46    5.89   1
  -1   1 -21   95.02    5.33   1
  -1   2 -23    3.28    4.62   1
  -1   5   1   30.56    3.20   1
  -1   6   1   75.92    3.61   1
  -1   7   1  217.38    4.63   1
  -1   9   0   11.87    4.02   1
  -1  11  -3    3.50    4.45   1
  -1  12  -5   83.36    4.77   1
   0  -2 -16  259.99    6.84   1
   0  -2 -15   -3.09    3.98   1
   0  -2  -8 1218.98    7.28   1
   0  -2  -7    2.49    3.89   1
   0  -1 -21  113.46    7.08   1
   0   9   5   74.84    4.51   1
   0  10   4  171.98    6.49   1
   0  12   2   96.23    6.03   1
   1  -3 -16  231.57    7.12   1
   1  -3 -15   43.91    4.75   1
   1  -3  -6  271.67    5.12   1
   1  -2 -21   -3.83    5.35   1
   1  -1 -24   10.08    5.70   1
   1   4   8   14.99    4.06   1
   1   6   9  559.23    6.91   1
   1   7   9  171.74    5.29   1
   1   8   9  152.02    5.78   1
   1  10   8   86.38    6.50   1
   1  13   5   28.22    6.78   1
   2  -4 -12  148.49    6.28   1
   2  -4 -11  149.39    6.01   1
   2  -4 -10    0.38    4.85   1
   2  -4  -9  186.91    5.69   1
   2  -3 -20   65.83    7.18   1
   2  -2 -23    2.01    5.64   1
   2   2   9  983.05    6.92   1
   2   3  10   -0.09    3.40   1
   2   5  11   45.18    4.84   1
   2  10  11    9.23    5.21   1
   2  13   9   15.13    5.96   1
   3  -4 -16   25.38    5.44   1
   3  -4  -4   99.23    3.77   1
   3  -3 -21   29.52    6.26   1
   3   2  11   12.93    3.04   1
   3   5  13  172.23    5.95   1
   3  11  13   16.06    5.54   1
   4  -4 -18    0.98    6.90   1
   4  -4 -17   -5.71    5.52   1
   4  -3   3    0.41    1.49   1
   4  11  15   20.61    5.93   1
   5  -3   4  161.12    2.10   1
   5   5  16   40.16    5.34   1
   5   9  17    9.82    5.45   1
   5  10  17    5.37    5.75   1
   6   5  17   43.99    4.70   1
   6   8  18   13.30    6.35   1
   6   9  18   12.01    6.99   1
   7  -3   4   48.28    2.05   1
   7   6  18   -7.02    5.50   1
   8  -3   3    2.49    2.33   1
   8   4  17    7.37    4.71   1
  -1   0 -19  371.23    6.84   1
  -1   0  -6   37.63    2.71   1
  -1   1 -22   39.02    6.02   1
  -1   3 -25   -4.01    4.61   1
  -1   8   0   40.60    4.50   1
  -1  12  -6    3.45    4.37   1
   0  -2 -18   21.57    5.89   1
   0  -2 -17    6.08    4.52   1
   0  -1 -22   18.22    6.58   1
   0   0 -24   59.53    5.98   1
   0   2   3    0.70    3.25   1
   0   3   4    0.55    2.95   1
   0   5   5  482.08    6.04   1
   0   8   5   -7.07    3.98   1
   0  11   3  250.53    6.39   1
   0  13   0   10.80    5.12   1
   1  -3 -18   18.05    5.95   1
   1  -3 -17   10.61    4.64   1
   1  -2 -22    3.85    5.40   1
   1  -2  -1 1949.89    5.57   1
   1   9   8  262.56    7.67   1
   1  11   7   22.18    5.09   1
   1  12   6   -0.65    5.18   1
   2  -4 -15    6.49    5.85   1
   2  -4 -14    8.42    4.61   1
   2  -4 -13   26.17    4.61   1
   2  -4  -8   58.72    4.00   1
   2  -4  -7   11.96    4.13   1
   2  -3 -21   14.24    7.16   1
   2  -3  -1   21.55    2.72   1
   2  -2 -24    0.29    6.08   1
   2   6  11  173.15    5.98   1
   2   9  11   28.18    5.08   1
   2  11  10  114.54    7.49   1
   3  -4 -18   -0.01    6.62   1
   3  -4 -17   13.40    5.18   1
   3  -4  -3  216.11    3.92   1
   3  -3 -22    1.78    5.80   1
   3  10  13   45.42    5.80   1
   3  12  12   13.65    6.02   1
   3  13  11   -5.53    7.38   1
   4  -4 -19   39.65    7.47   1
   4  -4  -1  140.14    3.50   1
   4   4  14   49.45    4.03   1
   4   6  15  150.95    5.87   1
   4   7  15   47.68    6.08   1
   4   8  15   75.52    6.98   1
   4   9  15   -6.94    6.19   1
   4  10  15   24.02    5.80   1
   4  12  14    4.44    5.82   1
   5  -4   0   76.30    2.96   1
   5   4  15    9.44    4.48   1
   5   6  16   25.98    5.53   1
   5  11  16   28.11    7.68   1
   6  -4   0   14.11    2.75   1
   6   3  15   -2.03    4.17   1
   6   6  17   14.38    5.90   1
   7  -4  -1   -1.24    3.09   1
   8   6  18    1.55    5.50   1
  -2   2 -16  131.30    4.35   1
  -2   3 -19   44.91    4.06   1
  -2   6  -7   31.01    1.55   1
  -2   8  -9   21.79    2.01   1
  -1  -1 -15    2.30    4.63   1
  -1  -1 -12  588.26    6.00   1
  -1  -1 -11  144.63    4.70   1
  -1   0 -20   -0.04    4.48   1
  -1   1 -23    0.07    5.89   1
  -1   3 -26    8.31    5.79   1
  -1   4   0  374.11    3.70   1
  -1   9  -1   65.06    4.19   1
  -1  10  -2   30.22    3.88   1
  -1  11  -4  106.55    4.96   1
   0  -2 -19   13.56    5.90   1
   0  -2  -6  656.09    5.16   1
   0   0 -25   12.52    5.36   1
   0   6   5   -0.25    3.71   1
   0   7   5  193.89    4.88   1
   0   9   4    9.57    4.73   1
   0  12   1   -5.27    5.05   1
   0  13  -1   45.95    5.45   1
   1  -3 -19   30.06    6.26   1
   1  -3  -5    2.40    3.32   1
   1  -2 -23    3.61    5.53   1
   1   1   5  483.82    3.74   1
   1   3   7    8.04    3.29   1
   1   5   8  139.06    4.50   1
   1   8   8  120.65    6.11   1
   1  10   7   78.30    6.55   1
   1  13   4   92.88    7.16   1
   2  -4 -17   99.72    7.04   1
   2  -4 -16   40.24    5.33   1
   2  -4  -6  148.61    4.79   1
   2  -3 -22   10.29    6.76   1
   2   4  10   48.12    4.70   1
   2   7  11  -12.81    4.28   1
   2   8  11  145.46    5.79   1
   2  10  10   -6.59    6.23   1
   2  12   9  112.95    7.07   1
   2  13   8   27.25    5.70   1
   3  -4 -19   26.59    5.85   1
   3   4  12   11.75    4.53   1
   3   6  13    9.17    4.18   1
   3   7  13   31.08    4.79   1
   3   8  13   62.72    5.09   1
   3   9  13    1.11    4.91   1
   3  11  12    6.02    6.88   1
   4  -5 -12   -8.28    5.42   1
   4  -5 -11   17.87    5.50   1
   4  -5 -10  115.81    6.20   1
   4  -5  -9   12.81    5.00   1
   4   2  12   91.08    4.03   1
   4   3  13   34.47    3.35   1
   4  11  14   47.81    7.53   1
   5  -5 -12   11.70    5.97   1
   5  -5 -11    9.36    5.59   1
   5  -5 -10    6.74    5.34   1
   5  -5  -9    4.26    5.14   1
   5  -5  -8   11.25    4.82   1
   5  -5  -7   46.34    4.88   1
   5   3  14   61.55    4.36   1
   5   7  16   -5.31    5.77   1
   5  10  16  -14.58    7.18   1
   6   7  17  -12.30    5.80   1
   7  -4   0  132.92    4.12   1
   7   7  18   -3.14    4.95   1
   7   8  18   10.38    6.52   1
  -2   3 -20   12.72    4.01   1
  -2   7  -8   67.46    2.05   1
  -1  -1 -18  174.98    6.32   1
  -1  -1 -17   -0.18    4.00   1
  -1  -1 -10 1640.77    8.14   1
  -1   0 -21  104.93    5.43   1
  -1   1 -24    3.77    5.89   1
  -1   7   0  192.06    4.22   1
  -1  12  -7    5.98    3.71   1
   0  -2 -20   12.64    5.11   1
   0   0 -26    5.96    7.06   1
   0  10   3    8.88    5.13   1
   0  11   2    0.97    5.15   1
   1  -3 -20    8.97    5.29   1
   1   2   6   11.22    2.95   1
   1   6   8  130.52    4.72   1
   1   7   8  366.10    6.33   1
   1  11   6   23.90    5.97   1
   1  12   5   49.45    6.53   1
   2  -4 -18   -1.21    5.24   1
   2  -4  -5  138.41    4.43   1
   2  -3 -23    1.57    6.83   1
   2   9  10  228.43    7.48   1
   2  11   9   39.55    6.84   1
   3  -4 -20   16.85    6.21   1
   3  -4  -2    4.93    2.34   1
   3  10  12   -2.01    6.41   1
   3  12  11    7.24    5.97   1
   3  13  10   19.34    7.50   1
   4  -5 -15    8.24    6.34   1
   4  -5 -14    4.46    5.91   1
   4  -5 -13   20.69    4.79   1
   4  -5  -8   84.82    4.47   1
   4  -5  -7   36.16    4.57   1
   4  10  14   -6.26    6.37   1
   4  12  13    0.37    7.32   1
   5  -5 -15   40.31    6.91   1
   5  -5 -14   -3.92    5.03   1
   5  -5 -13   28.90    5.21   1
   5  -5  -6   -0.08    4.10   1
   5   9  16   34.86    5.62   1
   6  -5 -11   -2.97    4.77   1
   6  -5 -10   74.84    5.32   1
   6  -5  -9   12.72    4.27   1
   6  -5  -8    5.30    4.97   1
   6  -5  -7   12.97    4.79   1
   6  -5  -6    6.86    4.85   1
   6  -4   1    9.80    2.59   1
   6   9  17   -0.46    5.48   1
   6  10  17    0.42    5.73   1
   7   3  15   13.61    4.11   1
   8   4  16   83.01    5.92   1
  -2   2 -19   71.66    4.80   1
  -2   3 -21   10.37    4.45   1
  -1  -1 -19   99.53    6.11   1
  -1  -1  -9   57.12    3.40   1
  -1   2 -26   -3.12    6.31   1
  -1   3  -1   28.66    2.15   1
  -1   5   0 1295.42    6.43   1
  -1   6   0  149.14    3.65   1
  -1   8  -1  483.65    6.23   1
  -1   9  -2  518.10    6.56   1
  -1  10  -3   11.05    3.55   1
  -1  11  -5   -0.32    3.88   1
   0  -3 -15  304.45    7.00   1
   0  -3 -14   11.25    4.98   1
   0  -3 -13 1206.16    9.42   1
   0  -3 -12   -0.59    4.56   1
   0  -3 -11  264.28    5.63   1
   0  -2 -21   15.29    5.35   1
   0  -2  -5    8.48    3.56   1
   0  -1  -2   -0.86    2.07   1
   0   4   4  599.25    5.39   1
   0   8   4  477.21    6.61   1
   0  12   0  252.49    7.23   1
   0  13  -2    1.67    4.79   1
   1  -4 -15    6.53    5.48   1
   1  -4 -14   41.73    5.60   1
   1  -4 -13   82.01    5.61   1
   1  -4 -12   23.95    4.86   1
   1  -4 -11  225.86    5.92   1
   1  -3 -21   -8.81    5.40   1
   1  -3  -4  151.35    3.60   1
   1   4   7  209.38    5.13   1
   1   9   7  100.61    5.33   1
   1  13   3  -16.01    5.84   1
   2  -4 -20   38.41    7.25   1
   2  -4 -19   26.51    5.61   1
   2   3   9  266.10    4.88   1
   2   5  10   44.15    4.10   1
   2   8  10  134.54    6.57   1
   2  12   8   14.87    5.55   1
   2  13   7    4.17    5.36   1
   3  -5 -15   35.73    6.53   1
   3  -5 -14    8.48    5.90   1
   3  -5 -13   42.28    4.99   1
   3  -5 -12   25.56    4.83   1
   3  -5 -11   -1.73    4.34   1
   3  -5 -10   87.89    4.80   1
   3  -5  -9   30.48    4.81   1
   3  -5  -8   58.38    4.69   1
   3  -4 -21   -3.52    5.82   1
   3   2  10   34.83    3.54   1
   3   5  12    8.73    4.00   1
   3   9  12   13.73    5.85   1
   4  -5 -17   -5.97    6.77   1
   4  -5 -16   25.19    5.49   1
   4  -5  -6   14.84    4.26   1
   4  -4   0  371.08    4.06   1
   4   4  13   -0.25    4.42   1
   4   6  14   79.23    5.04   1
   4   7  14  161.46    6.86   1
   4   8  14   30.37    6.31   1
   4   9  14  101.85    6.15   1
   5  -5  -5  117.48    4.71   1
   5  -4   1  119.60    2.99   1
   5  11  15   32.75    6.21   1
   6  -5  -5    5.72    3.80   1
   6   4  15  131.40    5.41   1
   8   3  15  -10.02    3.74   1
  -2   1 -17   56.41    4.42   1
  -2   1 -16  462.39    6.24   1
  -2   1 -15   63.37    3.88   1
  -2   1 -14    4.61    3.14   1
  -2   1 -13   45.59    3.04   1
  -2   3 -22   12.79    4.63   1
  -2   4 -23   -4.59    4.06   1
  -2   8 -10   24.86    1.86   1
  -1  -1 -20   33.56    4.96   1
  -1  -1  -8    3.08    3.59   1
  -1   0  -5 3785.52    7.29   1
  -1   2  -2    1.73    1.16   1
  -1  12  -8    3.60    3.35   1
   0  -3 -18   -3.71    5.98   1
   0  -3 -17   -7.03    4.64   1
   0  -3 -16    1.31    4.33   1
   0  -3 -10   -7.19    3.44   1
   0  -1 -25    1.91    5.66   1
   0   5   4   22.00    3.50   1
   0   6   4 1500.14    9.30   1
   0   7   4   21.26    3.75   1
   0   9   3  201.40    5.25   1
   0  10   2  294.20    6.72   1
   0  11   1   63.45    5.57   1
   1  -4 -17  153.94    6.93   1
   1  -4 -16   55.98    5.14   1
   1  -4 -10   84.15    4.44   1
   1  -4  -9  286.42    5.93   1
   1  -3 -22   90.66    6.64   1
   1   8   7   15.73    4.39   1
   1  10   6   52.34    5.21   1
   1  11   5  105.50    6.59   1
   1  12   4   22.07    6.29   1
   2  -4 -21    0.12    5.66   1
   2  -4  -4  172.34    4.20   1
   2   2   8  119.12    4.13   1
   2   6  10   15.78    4.14   1
   2   7  10  148.47    5.38   1
   2  10   9   53.94    5.66   1
   2  14   5   -7.06    6.71   1
   3  -5 -17   -6.28    6.61   1
   3  -5 -16   57.87    5.89   1
   3  -5  -7  327.86    6.16   1
   3   6  12  187.74    5.55   1
   3   8  12   36.78    5.03   1
   3  11  11   -9.69    5.51   1
   3  12  10   -2.72    6.85   1
   3  13   9   35.27    7.66   1
   4  -5 -18   13.35    5.68   1
   4  -5  -5   65.77    4.43   1
   4  11  13    9.65    5.82   1
   5  -5  -4   -0.92    3.45   1
   5   4  14   22.91    4.32   1
   5   6  15    0.98    4.58   1
   5   7  15   74.79    6.59   1
   5   8  15    8.30    6.60   1
   5   9  15   39.34    7.00   1
   5  10  15    8.58    5.59   1
   5  12  14   12.76    6.10   1
   6  -5  -4   41.12    3.91   1
   6   3  14   10.72    4.18   1
   6   7  16    9.74    5.80   1
   7  -5  -6    4.37    4.27   1
   7  -4   1   -0.11    2.57   1
   7   5  16   16.46    5.00   1
   7   7  17   10.00    5.36   1
   7   8  17    0.33    6.55   1
   7   9  17    2.83    6.82   1
   8  -3   4   18.58    1.93   1
   8   6  17   20.15    4.74   1
  -2   1 -19   29.48    4.63   1
  -2   1 -18  335.04    6.21   1
  -2   1 -12  340.61    4.25   1
  -2   2 -22    4.35    4.85   1
  -2   3 -23    7.22    4.90   1
  -2   4 -24   10.63    5.23   1
  -1  -2 -15    8.48    4.95   1
  -1  -2 -14   29.76    4.85   1
  -1  -1 -21   36.74    5.06   1
  -1   0 -24   -5.27    5.14   1
  -1   1 -26   12.96    5.41   1
  -1   7  -1   36.44    3.19   1
  -1  10  -4   49.27    4.30   1
  -1  11  -6   -9.38    3.63   1
  -1  12  -9    1.98    3.41   1
   0  -3 -19  103.51    5.78   1
   0  -3  -9    3.70    3.37   1
   0  -1 -26   -0.32    5.76   1
   0   3   3  119.95    3.87   1
   0   8   3    1.51    4.47   1
   0  12  -1   -1.52    5.02   1
   0  13  -3   -0.28    4.68   1
   1  -4 -19   -2.76    6.21   1
   1  -4 -18   20.58    5.03   1
   1  -4  -8  168.79    4.66   1
   1  -3 -24   33.92    7.54   1
   1  -3  -3  253.18    4.20   1
   1   5   7   49.34    3.85   1
   1   6   7   -4.37    3.82   1
   1   7   7    0.12    3.99   1
   1   9   6   91.41    6.09   1
   1  13   2    3.41    5.77   1
   2  -5 -15    8.28    6.03   1
   2  -5 -14   19.71    6.04   1
   2  -5 -13   -4.08    4.51   1
   2  -5 -12   18.01    4.48   1
   2  -5 -11  126.03    6.07   1
   2  -4 -22    1.09    5.80   1
   2  -3   0  412.97    3.42   1
   2   4   9  391.68    6.09   1
   2   9   9   38.13    6.14   1
   2  11   8    2.70    5.28   1
   2  12   7    0.50    5.29   1
   2  13   6   -7.07    5.39   1
   3  -5 -19   11.39    7.09   1
   3  -5 -18    0.04    5.48   1
   3  -5  -6   10.11    3.95   1
   3  -4  -1    7.28    2.18   1
   3   4  11   60.99    4.85   1
   3  10  11   12.51    5.39   1
   4  -5  -4   53.26    3.85   1
   4   3  12   32.57    3.33   1
   4   5  13  220.74    5.62   1
   4  10  13   37.90    5.85   1
   4  12  12  -10.05    5.82   1
   4  13  11    3.56    6.19   1
   5  -5  -3   -7.84    3.53   1
   5   3  13    7.13    3.90   1
   5  11  14    1.36    7.13   1
   6  -5  -3   31.97    3.82   1
   6   5  15    9.16    5.18   1
   6   8  16   64.03    5.98   1
   7  -5  -5   25.78    4.19   1
   8   5  16   47.52    5.15   1
   8   7  17    3.76    6.25   1
  -2   1 -20   14.37    4.78   1
  -2   1 -11  180.30    3.31   1
  -2   3 -24  109.01    6.06   1
  -2   4 -25   61.24    6.11   1
  -1  -2 -18  149.40    6.58   1
  -1  -2 -17   47.42    4.59   1
  -1  -2 -13  282.98    5.32   1
  -1  -2 -12  516.70    6.21   1
  -1  -1 -23   13.70    6.01   1
  -1  -1  -7  167.23    4.01   1
  -1   6  -1 1577.79    7.76   1
  -1   8  -2  105.34    4.37   1
  -1   9  -3    7.02    3.94   1
  -1  12 -10   35.60    3.66   1
   0  -3 -21  141.65    7.84   1
   0  -3 -20   -4.64    5.05   1
   0  -3  -8   27.30    3.44   1
   0  -2 -25   11.05    7.07   1
   0  -2  -4  647.40    4.98   1
   0   9   2   -1.58    4.49   1
   0  11   0   -3.60    4.59   1
   0  13  -4    7.39    5.24   1
   1  -4 -21   28.99    6.89   1
   1  -4 -20   11.23    5.31   1
   1  -4  -7  239.22    5.33   1
   1   3   6  130.06    3.70   1
   1  10   5  175.02    6.87   1
   1  11   4   67.80    6.15   1
   1  12   3   -8.30    5.81   1
   2  -5 -18    2.04    6.50   1
   2  -5 -17   69.79    5.96   1
   2  -5 -16    9.09    4.97   1
   2  -5 -10    7.37    4.03   1
   2  -5  -9   99.39    5.34   1
   2  -4  -3  435.31    4.87   1
   2   5   9  124.84    5.30   1
   2   8   9    6.22    4.37   1
   2  10   8   -2.69    6.08   1
   2  14   4    3.90    5.52   1
   3  -5 -20   -1.30    5.75   1
   3  -5  -5    9.30    3.72   1
   3   5  11  486.26    7.27   1
   3   9  11    3.48    4.76   1
   3  11  10   32.96    5.90   1
   3  12   9   26.26    7.23   1
   3  13   8   13.13    7.02   1
   4  -4   1   65.43    2.53   1
   4   6  13    7.86    4.55   1
   4   7  13    2.45    5.82   1
   4   8  13   26.36    5.15   1
   4   9  13    1.62    5.11   1
   4  11  12   -2.88    5.48   1
   5   5  14  154.34    5.26   1
   5  10  14   19.99    7.14   1
   5  12  13    4.95    6.96   1
   6  -4   2   -2.47    2.28   1
   6  11  15   25.03    6.33   1
   7  -5  -4   15.13    3.55   1
   7   3  14    3.59    4.64   1
   8   4  15   -5.64    5.07   1
  -2   0 -17  333.96    6.21   1
  -2   0 -15  449.08    6.17   1
  -2   1 -22   -2.52    5.19   1
  -2   1 -21   -6.82    3.81   1
  -2   2 -24   53.50    6.01   1
  -2   3 -25    6.87    4.96   1
  -2   7  -9    5.69    1.63   1
  -1  -2 -20   47.28    6.15   1
  -1  -2 -19   46.99    5.15   1
  -1  -2 -11   82.72    3.99   1
  -1  -2 -10  233.03    5.18   1
  -1  -1 -24   39.16    6.69   1
  -1   4  -1  239.55    2.97   1
  -1   5  -1   88.04    3.15   1
  -1  10  -5   58.56    4.15   1
  -1  11  -7   -7.87    3.37   1
   0  -3 -22    1.28    5.50   1
   0  -3  -7 1265.03    7.84   1
   0  -2 -26   17.97    7.27   1
   0   4   3    8.79    3.75   1
   0   7   3  848.93    7.29   1
   0  10   1   -2.05    3.67   1
   0  12  -2   -3.31    4.62   1
   1  -4 -22   -1.35    5.67   1
   1  -4  -6   61.85    4.27   1
   1   8   6  263.05    5.99   1
   1  13   1    9.67    5.56   1
   2  -5 -20    6.38    7.13   1
   2  -5 -19   23.40    5.84   1
   2  -5  -8   65.96    4.04   1
   2   6   9   -0.64    3.88   1
   2   7   9    7.76    4.20   1
   2  11   7   17.12    5.13   1
   2  12   6   -7.31    6.31   1
   2  13   5    8.23    5.54   1
   3   6  11   61.33    4.60   1
   3   7  11   24.11    4.59   1
   3   8  11   -0.18    4.51   1
   3  10  10   32.78    6.65   1
   4  -6 -15   48.03    6.84   1
   4  -6 -14   33.70    6.55   1
   4  -6 -13    6.34    6.01   1
   4  -6 -12   16.91    5.97   1
   4  -6 -11   32.59    5.76   1
   4  -5  -3   27.44    3.29   1
   4   4  12   82.14    4.93   1
   4  10  12   20.09    6.66   1
   4  12  11   54.52    6.67   1
   4  13  10   38.80    7.87   1
   5  -6 -13   -0.94    6.07   1
   5  -6 -12   -3.39    5.76   1
   5  -6 -11    5.02    5.58   1
   5  -6 -10   45.98    5.76   1
   5  -5  -2    4.67    2.81   1
   5  -4   2   87.87    2.54   1
   5   7  14   15.36    5.93   1
   5   9  14   17.68    5.60   1
   6  -5  -2   93.50    4.02   1
   6   4  14   22.65    4.53   1
   6   6  15   19.67    4.69   1
   6  10  15   -3.76    5.76   1
   7  -5  -3    3.17    3.61   1
   7  -4   2   46.87    2.76   1
   7   8  16   50.06    6.98   1
   7   9  16   48.83    6.10   1
   8   3  14    4.23    4.64   1
   8   6  16   -2.61    5.54   1
  -2   0 -20   14.95    4.92   1
  -2   0 -13   52.73    3.72   1
  -1  -2 -22   -6.98    6.13   1
  -1  12 -11   89.63    3.95   1
   0  -4 -18  120.93    6.84   1
   0  -4 -17    6.10    4.70   1
   0  -4 -16    1.79    4.59   1
   0  -4 -15   14.43    4.58   1
   0  -4 -14  196.23    5.66   1
   0  -4 -13   15.65    4.17   1
   0  -4 -12  337.36    6.64   1
   0  -3 -24   -3.96    7.14   1
   0  -3 -23    5.28    5.76   1
   0   2   2  269.24    3.05   1
   0   5   3  137.62    4.55   1
   0   6   3   19.42    3.48   1
   0   8   2   90.38    4.92   1
   0  11  -1    3.30    4.50   1
   0  13  -5    7.22    5.25   1
   1  -5 -16  247.10    8.03   1
   1  -5 -15    3.66    5.84   1
   1  -5 -14    0.26    5.79   1
   1  -5 -13    0.04    5.42   1
   1  -4 -23   16.57    5.90   1
   1  -2   0  286.46    2.51   1
   1   2   5  490.80    4.34   1
   1   6   6   17.38    4.87   1
   1   7   6  294.14    5.72   1
   1   9   5    7.10    5.30   1
   1  12   2    2.77    5.80   1
   2  -5 -21   15.92    5.68   1
   2  -5  -7   75.30    3.95   1
   2   3   8  730.62    6.25   1
   2  14   3   67.50    6.50   1
   3  -6 -15   29.29    6.61   1
   3  -6 -14   52.87    6.60   1
   3  -6 -13    5.09    5.71   1
   3  -6 -12  160.26    6.84   1
   3  -5  -4   18.66    3.46   1
   3  11   9  168.69    8.21   1
   3  14   6    6.00    7.46   1
   4  -6 -16   29.07    5.76   1
   4  -6 -10   15.19    4.46   1
   4  -6  -9   34.38    5.60   1
   4   9  12   50.66    6.64   1
   4  11  11   30.19    7.34   1
   5  -6  -9   45.27    4.58   1
   5  -6  -8   26.13    4.80   1
   5   4  13    1.25    4.31   1
   5  11  13   21.69    5.98   1
   6  -6  -9   41.54    5.64   1
   6   8  15   -6.75    5.13   1
   7  -5  -2    9.81    3.79   1
   7   5  15    7.20    4.09   1
   8  -4   1   -5.53    2.41   1
   8   7  16   -1.17    5.93   1
   8   8  16    2.98    6.42   1
  -2   0 -21   36.54    5.52   1
  -2   1 -24  143.73    6.80   1
  -2   2 -25   -5.68    5.38   1
  -1  -3 -17  174.49    6.76   1
  -1  -3 -16    4.42    5.20   1
  -1  -2 -23   23.40    6.61   1
  -1  -2  -9  275.40    4.49   1
  -1  -1 -26   24.07    7.09   1
  -1  -1  -6   25.39    3.41   1
  -1   7  -2   40.74    2.99   1
  -1   8  -3   39.17    3.78   1
  -1   9  -4  160.81    4.54   1
  -1  11  -8   24.30    3.77   1
   0  -4 -20   23.14    6.56   1
   0  -4 -19   -5.96    4.98   1
   0  -4 -11   13.68    3.77   1
   0  -3 -25   -0.22    7.32   1
   0   9   1  316.72    6.27   1
   0  10   0  152.33    5.75   1
   0  12  -3   -9.14    4.45   1
   1  -5 -18    0.20    5.17   1
   1  -5 -17   -7.11    4.94   1
   1  -5 -12   20.13    4.34   1
   1  -5 -11    3.05    3.93   1
   1  -4 -24   14.34    6.41   1
   1  -4  -5   62.90    4.08   1
   1  -3  -2  712.01    4.87   1
   1   5   6   84.43    4.04   1
   1  10   4   12.45    4.60   1
   1  11   3    5.61    4.64   1
   1  13   0   27.86    5.66   1
   2  -5  -6  121.43    4.60   1
   2  -4  -2  264.47    3.70   1
   2   8   8  103.94    5.21   1
   2  10   7   16.74    5.16   1
   2  11   6   16.05    6.02   1
   2  12   5   29.33    6.18   1
   2  13   4   40.29    5.63   1
   3  -6 -18   23.75    6.87   1
   3  -6 -17    1.03    5.39   1
   3  -6 -16   -6.88    5.34   1
   3  -6 -11   33.61    4.76   1
   3  -6 -10   22.69    5.21   1
   3  -4   0   -0.04    2.11   1
   3   4  10  529.25    6.97   1
   3   9  10   20.96    5.14   1
   3  12   8   96.92    6.81   1
   3  13   7    2.32    5.63   1
   4  -6  -8    0.41    3.82   1
   4  -6  -7  106.16    5.01   1
   4  -5  -2  418.53    5.03   1
   4   5  12    3.73    4.01   1
   4   6  12    5.45    5.46   1
   4   7  12   42.22    6.06   1
   4   8  12  174.30    6.39   1
   4  12  10   14.24    5.90   1
   5  -6  -7   30.76    4.62   1
   5  -5  -1   58.99    3.23   1
   5  10  13   -1.97    5.56   1
   5  12  12    9.25    6.08   1
   6  -6  -8    5.25    4.84   1
   6  -6  -7   -9.34    4.29   1
   6  -5  -1   36.01    3.22   1
   6   3  13   25.95    4.24   1
   6   5  14   37.02    5.35   1
   6  10  14   -0.82    7.13   1
   7   4  14    4.28    4.32   1
   7  10  15   -0.46    6.88   1
   8   5  15    2.27    4.88   1
  -2  -1 -18   92.70    5.33   1
  -2   0 -23  156.25    7.04   1
  -2   0 -11   83.88    3.39   1
  -2   1 -25   -3.50    5.76   1
  -2   2 -26    7.40    5.65   1
  -1  -3 -19    6.43    4.85   1
  -1  -3 -18  342.84    7.22   1
  -1  -3 -15   13.24    4.01   1
  -1  -3 -14    0.16    3.96   1
  -1  -3 -13   -0.05    4.68   1
  -1  -2 -24   46.36    5.73   1
  -1  10  -6    5.89    3.57   1
   0  -4 -22   37.81    7.40   1
   0  -4 -21   16.58    5.85   1
   0  -4 -10  197.63    4.96   1
   0   7   2    7.61    3.99   1
   0  13  -6    1.38    4.95   1
   1  -5 -21    4.95    6.64   1
   1  -5 -20  -13.33    5.45   1
   1  -5 -10   99.40    4.61   1
   1  -5  -9    2.32    4.66   1
   1   8   5  184.69    5.47   1
   1  12   1    2.92    5.73   1
   2  -6 -17   23.14    6.78   1
   2  -6 -16   32.74    6.75   1
   2  -6 -15   51.03    6.65   1
   2  -6 -14  -14.87    5.75   1
   2  -6 -13    1.53    5.60   1
   2   4   8  239.80    4.81   1
   2   5   8  466.25    6.61   1
   2   6   8   66.16    5.08   1
   2   7   8  184.26    5.35   1
   2  14   2   15.27    5.12   1
   3  -6  -9    2.04    4.01   1
   3  -6  -8   23.99    4.53   1
   3  -5  -3   10.80    3.03   1
   3   5  10    0.42    4.67   1
   3   8  10  312.36    6.94   1
   3  10   9   17.05    5.23   1
   3  14   5   29.86    7.22   1
   4  -6  -6   82.64    4.83   1
   4  10  11   47.71    5.95   1
   5  -6  -6   43.52    4.51   1
   5   3  12  194.19    5.04   1
   5   6  13   36.47    5.53   1
   5   7  13   19.32    5.92   1
   5   8  13   49.67    6.58   1
   5   9  13   10.22    5.39   1
   5  11  12   20.13    5.86   1
   6  -6  -6   18.00    4.26   1
   6   8  14   -1.20    6.22   1
   6   9  14   13.48    6.93   1
   7   7  15    1.16    4.85   1
   7   9  15   16.57    5.65   1
   8   6  15   21.93    5.64   1
   9   4  14    2.35    3.85   1
  -2  -1 -21   -8.39    5.37   1
  -2  -1 -20   10.21    5.36   1
  -2  -1 -19   14.51    4.13   1
  -1  -3 -21   -5.65    5.21   1
  -1  -3 -12  318.04    5.50   1
  -1  -2 -25   -8.11    5.46   1
  -1  -2  -8  205.28    4.12   1
  -1   6  -2   11.62    2.53   1
  -1  11  -9    7.71    3.46   1
   0  -4 -23   -0.36    5.87   1
   0  -4  -9   17.23    3.73   1
   0   3   2   -0.28    3.36   1
   0  11  -2  -10.60    4.39   1
   0  12  -4   18.92    4.50   1
   1  -5 -23   19.90    7.02   1
   1  -5 -22   45.11    6.19   1
   1   3   5    2.11    3.16   1
   1   7   5    1.65    4.82   1
   1   9   4    5.72    5.17   1
   1  10   3   15.07    5.47   1
   1  11   2    3.82    5.64   1
   1  13  -1   71.47    6.16   1
   2  -6 -20   16.62    7.30   1
   2  -6 -19   38.44    6.21   1
   2  -6 -18   -2.37    5.42   1
   2  -6 -12  101.53    5.37   1
   2  -6 -11  204.17    6.09   1
   2  -6 -10   48.86    5.39   1
   2  -5  -5   29.71    3.19   1
   2   9   7    8.89    4.81   1
   2  10   6   19.02    6.08   1
   2  13   3   17.61    5.38   1
   2  14   1   39.58    6.75   1
   3  -6  -7  120.10    5.11   1
   3   6  10  616.61    7.45   1
   3   9   9  407.26    8.70   1
   3  11   8    7.36    5.32   1
   3  12   7   10.47    5.70   1
   3  13   6  -14.61    5.36   1
   4  -5  -1   -0.02    2.68   1
   4   4  11   33.79    4.54   1
   4   9  11    1.34    4.91   1
   4  11  10   25.86    5.93   1
   4  12   9   48.96    7.54   1
   4  13   8  -14.92    7.41   1
   5  -6  -5   47.29    4.11   1
   5  10  12   23.97    7.06   1
   5  12  11    5.69    5.82   1
   5  13  10   13.30    7.74   1
   6  -6  -5   19.83    4.44   1
   6   4  13  110.80    5.21   1
   6  11  13    1.33    6.04   1
   7  -5  -1   11.20    3.01   1
   7   3  13    3.31    3.77   1
   7   5  14   13.17    5.20   1
   8   7  15   36.48    6.44   1
  -2  -1 -22   37.01    6.11   1
  -2  -1 -13   99.64    4.40   1
  -2   0 -10  249.59    3.88   1
  -1  -3 -11   11.72    3.74   1
  -1   7  -3  162.85    3.94   1
  -1   9  -5   -0.81    3.37   1
  -1  10  -7  117.62    4.46   1
   0  -5 -18    5.76    6.10   1
   0  -5 -17   74.59    6.30   1
   0  -5 -16   -7.53    5.47   1
   0  -5 -15  123.26    6.38   1
   0  -4 -24    6.94    5.94   1
   0  -4  -8  148.43    5.03   1
   0  -3  -5 2467.18    8.85   1
   0   6   2  318.06    4.91   1
   0   8   1   -0.69    3.36   1
   0   9   0   10.38    4.30   1
   0  10  -1   16.29    4.63   1
   0  13  -7   30.93    4.37   1
   1  -5  -8  779.88    7.49   1
   1  -4  -4   66.82    3.89   1
   1   6   5    4.55    4.64   1
   2  -6  -9   68.70    5.35   1
   2  -3   1  192.83    2.45   1
   2   8   7  175.76    6.27   1
   2  11   5    7.29    5.22   1
   2  12   4   30.88    5.43   1
   3   3   9   15.29    4.06   1
   3  14   4   -2.60    6.92   1
   4  -6  -5   11.15    4.01   1
   4  -4   2  100.59    2.43   1
   4   5  11  106.05    5.65   1
   4   8  11   62.47    5.41   1
   4  10  10    8.18    6.73   1
   5  -6  -4   -6.26    4.09   1
   5  -5   0    2.20    2.70   1
   5   4  12  162.78    5.32   1
   5   9  12    8.44    6.60   1
   6  -5   0   25.79    2.94   1
   6  -4   3  212.96    2.94   1
   6  10  13   11.61    5.62   1
   6  12  12   15.84    6.24   1
   7   6  14   24.85    5.90   1
   7   9  14    1.87    6.70   1
   7  10  14    6.77    5.87   1
   8  -4   2   -0.85    2.24   1
   8   5  14   10.41    5.18   1
   9   5  14   -8.22    4.23   1
  -2  -1 -12   29.04    3.96   1
  -2   0 -26    1.63    6.54   1
  -1  -4 -19    6.23    5.99   1
  -1  -4 -18   31.96    6.33   1
  -1  -4 -17  231.48    7.36   1
  -1  -4 -16   40.06    5.64   1
  -1  -3 -25   28.01    7.37   1
  -1  -3 -10  749.18    6.76   1
  -1  -2  -7    4.33    3.80   1
  -1   3  -2   27.60    1.55   1
  -1   5  -2    1.15    2.24   1
  -1   8  -4   -1.55    3.20   1
   0  -5 -21  102.70    7.57   1
   0  -5 -20   -6.76    5.29   1
   0  -5 -19   75.02    6.04   1
   0  -5 -14  -10.68    4.29   1
   0  -5 -13  214.98    5.87   1
   0  -5 -12   17.16    5.27   1
   0   4   2   74.02    3.20   1
   0   5   2    4.67    3.10   1
   0  11  -3   43.90    4.88   1
   1  -6 -19   -2.76    6.60   1
   1  -6 -18    6.35    5.65   1
   1  -6 -17   10.02    5.24   1
   1  -6 -16   -4.67    5.05   1
   1  -6 -15   76.99    5.59   1
   1  -6 -14   24.84    5.05   1
   1  -6 -13  313.83    7.71   1
   1  -5  -7   18.44    3.76   1
   1   4   5  119.33    4.02   1
   1   5   5   46.62    3.89   1
   1   8   4   26.28    5.26   1
   1  12   0    1.08    4.57   1
   1  13  -2   43.67    6.15   1
   2  -6  -8  241.75    6.11   1
   2  -5  -4   15.21    3.47   1
   2  -4  -1  159.85    3.25   1
   2   3   7   91.07    3.76   1
   2   7   7   15.13    4.99   1
   2   9   6   18.90    5.92   1
   2  13   2   32.84    6.67   1
   2  14   0   16.35    6.18   1
   3  -7 -17    1.22    6.56   1
   3  -7 -16   10.42    6.58   1
   3  -7 -15   18.12    6.45   1
   3  -7 -14   -0.21    5.87   1
   3  -6  -6  290.97    5.36   1
   3  -5  -2  267.81    4.20   1
   3   8   9    0.51    4.56   1
   3  10   8   48.42    5.52   1
   3  11   7   44.59    7.04   1
   3  12   6  133.51    7.78   1
   3  13   5   81.99    6.36   1
   4  -7 -14   13.96    5.12   1
   4  -7 -13   21.38    5.11   1
   4  -7 -12   10.07    5.93   1
   4  -7 -11   54.43    6.15   1
   4  -6  -4   18.79    4.29   1
   4   6  11   74.20    4.95   1
   4   7  11   62.61    5.01   1
   4  11   9   30.92    6.85   1
   4  14   6   37.08    7.58   1
   5   5  12  113.04    5.54   1
   5   8  12   -1.33    5.97   1
   5  11  11   32.07    5.83   1
   5  12  10   21.24    7.48   1
   5  13   9   40.38    7.93   1
   6  -6  -4   20.01    3.53   1
   6   3  12   43.36    4.38   1
   6   9  13   33.97    5.76   1
   7  -4   3   19.45    2.09   1
   7   4  13   26.22    4.60   1
   7   7  14    0.64    4.87   1
  -2  -2 -22  -15.30    5.87   1
  -2  -2 -21    1.05    4.82   1
  -2  -2 -20    7.89    4.79   1
  -2  -2 -16    2.34    4.05   1
  -2  -2 -15  793.22    8.37   1
  -2  -1 -11   15.85    3.78   1
  -1  -4 -21    9.90    5.50   1
  -1  -4 -20   28.47    5.43   1
  -1  -4 -15  294.11    6.49   1
  -1  -4 -14    7.30    4.05   1
  -1  -3 -26   21.99    6.32   1
  -1  -3  -9  388.85    5.85   1
  -1  -1  -5  436.92    3.79   1
  -1   4  -2   37.91    2.11   1
   0  -5 -23    9.26    5.86   1
   0  -5 -22   13.23    5.59   1
   0  -5 -11   37.16    4.82   1
   0  -4  -7    4.04    3.48   1
   0   7   1  115.61    4.48   1
   0  10  -2   35.85    4.75   1
   1  -6 -22  -14.25    7.08   1
   1  -6 -21   72.78    6.62   1
   1  -6 -20    5.13    5.57   1
   1  -6 -12    5.11    4.63   1
   1  -6 -11   11.17    5.43   1
   1   9   3    1.44    5.18   1
   1  10   2   39.56    5.47   1
   1  11   1   48.15    5.21   1
   2   4   7    1.47    4.39   1
   2   6   7   82.79    5.21   1
   2  10   5  120.83    6.80   1
   2  11   4  372.67    8.64   1
   2  12   3  119.37    6.04   1
   3  -7 -13    3.55    4.74   1
   3  -7 -12   19.95    4.88   1
   3  -7 -11   24.31    5.93   1
   3  -6  -5   49.25    4.28   1
   3  -4   1    8.03    2.12   1
   3   4   9   32.62    3.99   1
   3   5   9   46.37    4.92   1
   3   6   9   68.27    5.25   1
   3   7   9  262.67    6.15   1
   3   9   8   44.33    6.30   1
   3  14   3    5.87    6.83   1
   4  -7 -10   62.83    5.04   1
   4  -7  -9   16.18    5.13   1
   4   9  10   59.62    5.28   1
   4  12   8   -2.71    5.78   1
   4  13   7   15.92    6.24   1
   5  -7 -10    5.62    4.56   1
   5  -7  -9    3.28    5.05   1
   5  -6  -3   19.78    3.80   1
   5  -4   3   29.99    1.90   1
   5   3  11   95.31    4.82   1
   5   6  12   75.14    5.13   1
   5   7  12   19.01    4.94   1
   5  10  11   38.63    5.78   1
   6   6  13   -2.04    4.44   1
   6   7  13   16.71    5.10   1
   6  12  11   18.21    6.19   1
   7  -5   0   22.42    2.94   1
   7  10  13    5.74    7.01   1
   8   4  13    7.67    5.06   1
   8   6  14    6.82    4.67   1
   8   8  14    0.62    6.44   1
   9   4  13   52.12    4.42   1
  -2  -2 -24    2.20    6.49   1
  -2  -2 -23  178.31    6.78   1
  -2  -2 -14   50.33    3.98   1
  -2  -1 -26   31.51    5.63   1
  -2   0  -9  988.96    5.64   1
  -1  -4 -23   41.50    6.39   1
  -1  -4 -13   11.15    4.02   1
  -1  -4 -12  153.36    5.54   1
  -1   9  -6   41.12    3.34   1
  -1  10  -8   58.71    3.38   1
   0  -5 -24  -10.24    5.86   1
   0  -5 -10   10.99    4.62   1
   0  -3  -4    1.26    3.62   1
   0   8   0    8.89    4.12   1
   0   9  -1   83.10    4.81   1
   0  11  -4   -8.42    4.83   1
   0  12  -6  179.07    5.75   1
   1  -6 -10   20.09    5.24   1
   1  -5  -6    9.62    3.52   1
   1  -4  -3  611.97    5.41   1
   1  -3  -1  286.50    3.56   1
   1   2   4 2419.55    7.66   1
   1   7   4   11.87    4.01   1
   1  12  -1  226.21    7.39   1
   1  13  -3   -6.73    5.46   1
   2  -7 -19   -7.92    7.02   1
   2  -7 -18   10.43    5.76   1
   2  -7 -17   24.11    5.57   1
   2  -7 -16   38.11    5.84   1
   2  -7 -15   11.32    5.35   1
   2  -7 -14    2.98    6.01   1
   2  -7 -13   20.16    5.75   1
   2  -6  -7   80.96    4.25   1
   2  -5  -3  568.95    5.54   1
   2   5   7   21.38    3.70   1
   2   8   6   13.29    5.23   1
   2  13   1   36.83    6.57   1
   2  14  -1    4.62    6.42   1
   3  -7 -10   74.20    5.85   1
   3  10   7    7.52    6.17   1
   3  13   4   32.68    5.71   1
   4  -7  -8   -7.08    4.77   1
   4  -5   0   19.62    2.80   1
   4   8  10   36.60    5.10   1
   4  10   9   40.34    6.71   1
   4  14   5   61.78    8.12   1
   5  -7  -8   29.17    4.94   1
   5   9  11   92.37    7.08   1
   5  11  10   94.28    6.56   1
   6  -6  -3    3.07    3.02   1
   6   4  12   48.17    4.92   1
  -3   2 -22   43.35    5.23   1
  -3   3 -21  106.08    4.44   1
  -2  -3 -19   18.82    5.80   1
  -2  -3 -18   13.55    5.67   1
  -2  -2 -25   11.12    5.56   1
  -2  -2 -13    4.97    3.57   1
  -2  -1 -10  581.23    5.71   1
  -1  -4 -25   16.35    6.18   1
  -1  -4 -11   67.63    5.06   1
  -1  -3  -8    5.97    4.29   1
  -1  -2  -6   22.05    3.79   1
  -1   6  -3   13.14    2.26   1
  -1   8  -5   -5.81    2.96   1
  -1  11 -11    8.89    2.89   1
   0  -6 -20   55.96    7.29   1
   0  -6 -19   19.49    6.56   1
   0  -6 -18  143.45    7.72   1
   0  -6 -17   -0.65    6.20   1
   0  -6 -16   15.49    5.87   1
   0  -5  -9   20.35    4.64   1
   0  -4  -6    8.84    4.09   1
   0   6   1    1.99    3.67   1
   1  -6  -9   -2.62    4.80   1
   1   6   4   13.01    4.70   1
   1   8   3  311.52    6.64   1
   1  11   0  142.55    6.40   1
   2  -7 -12    9.30    4.58   1
   2  -7 -11  128.38    6.58   1
   2  -6  -6  132.04    4.90   1
   2   9   5  104.03    6.38   1
   2  12   2   24.29    6.12   1
   3  -7  -9    6.85    4.31   1
   3  -6  -4  230.43    4.96   1
   3  -5  -1  327.94    4.38   1
   3   8   8   11.89    4.58   1
   3  11   6    5.83    5.53   1
   3  12   5    1.36    5.44   1
   3  14   2    1.81    5.46   1
   4  -7  -7    8.17    4.52   1
   4  -6  -3    5.39    3.20   1
   4   4  10   48.89    3.89   1
   4   6  10   58.08    5.32   1
   4   7  10  108.96    5.38   1
   4  11   8  -13.64    5.37   1
   4  12   7    9.81    5.98   1
   4  13   6   20.78    6.17   1
   5  -7  -7   16.56    4.75   1
   5   4  11   25.85    4.40   1
   5   8  11  148.09    7.17   1
   5  12   9   10.61    6.26   1
   5  13   8   18.40    6.51   1
   6  -5   1   10.00    2.56   1
   6  11  11    4.68    6.01   1
   6  12  10    2.98    7.15   1
   7   6  13   31.16    4.85   1
   7   7  13   -3.93    5.83   1
   8   5  13   94.97    5.86   1
   9   5  13    4.64    4.66   1
  -3   1 -21   54.78    4.86   1
  -3   1 -20   -5.99    4.15   1
  -3   1 -19   31.50    4.24   1
  -3   1 -18   79.23    4.40   1
  -3   2 -24   15.63    5.47   1
  -3   2 -23    7.51    4.37   1
  -3   2 -17   21.22    3.12   1
  -3   3 -24    2.29    4.58   1
  -2  -3 -15   44.62    5.30   1
  -2  -2 -26   13.26    5.58   1
  -2  -2 -12   16.35    3.55   1
  -1  -5 -22   26.58    7.03   1
  -1  -5 -21   10.65    6.75   1
  -1  -5 -20   11.99    5.34   1
  -1  -5 -19   -5.86    5.03   1
  -1  -5 -18   71.68    5.60   1
  -1  -5 -17  189.02    6.60   1
  -1  -5 -16   12.91    5.66   1
  -1   7  -4   69.30    3.12   1
   0  -6 -23  -10.34    6.97   1
   0  -6 -22   -6.19    5.67   1
   0  -6 -21    8.35    5.55   1
   0  -6 -15   -0.31    4.85   1
   0  -6 -14   39.41    5.18   1
   0  -6 -13    0.68    5.43   1
   0  10  -3    4.43    4.43   1
   0  12  -7   -2.31    4.69   1
   1  -7 -20   26.01    7.11   1
   1  -7 -19  -14.55    7.02   1
   1  -7 -18    8.27    5.51   1
   1  -7 -17    9.32    5.60   1
   1  -7 -16   96.40    7.06   1
   1  -7 -15  -14.91    6.01   1
   1  -5  -5   26.46    4.13   1
   1   3   4 2476.62    8.80   1
   1   5   4  514.89    6.45   1
   1   9   2   71.99    5.50   1
   1  10   1   14.52    5.19   1
   1  12  -2    6.69    5.40   1
   1  13  -4   60.35    5.87   1
   2  -7 -10   59.28    5.85   1
   2   2   6  272.10    4.00   1
   2   7   6   55.68    4.53   1
   2  10   4   55.13    5.41   1
   2  11   3   68.20    5.44   1
   2  13   0   38.91    6.47   1
   2  14  -2   16.70    6.30   1
   3  -7  -8    7.97    4.78   1
   3   3   8   72.32    4.39   1
   3   7   8   48.52    4.51   1
   3   9   7  173.55    7.12   1
   3  13   3   -3.46    6.46   1
   4   9   9   22.40    4.98   1
   4  14   4    5.79    7.50   1
   5  -7  -6   30.21    4.30   1
   5  -6  -2  120.85    4.14   1
   5  -5   1   15.28    2.36   1
   5   5  11   68.90    5.41   1
   5   6  11  230.08    6.93   1
   5   7  11  169.37    6.08   1
   5  10  10   70.77    6.07   1
   6  -6  -2    7.83    3.18   1
   6   5  12  269.45    6.15   1
   6   6  12    8.82    5.55   1
   6   7  12  144.20    6.11   1
   7  10  12    0.03    5.77   1
   8   6  13   16.28    5.83   1
   8   7  13   32.34    6.59   1
   8   8  13   12.36    6.56   1
   8   9  13   18.21    6.01   1
   9   6  13   12.53    5.88   1
  -3   0 -22  148.33    6.15   1
  -3   0 -21   -1.21    4.81   1
  -3   1 -17   31.25    3.85   1
  -3   2 -25   28.62    5.14   1
  -3   3 -25    2.63    4.75   1
  -3   4 -24   37.72    4.52   1
  -2  -3 -25   -1.13    6.75   1
  -2  -3 -24    1.66    5.10   1
  -2  -3 -14  678.89    8.07   1
  -2  -2 -11  274.30    5.33   1
  -1  -5 -24    4.31    7.51   1
  -1  -5 -23   34.37    6.20   1
  -1  -5 -15   86.82    5.35   1
  -1  -5 -14   56.40    4.88   1
  -1  -4 -10  160.84    4.50   1
  -1   9  -7   51.61    3.07   1
  -1  11 -12   20.64    3.11   1
   0  -6 -12  299.18    7.32   1
   0  -5  -8   11.51    3.71   1
   0  -2  -2  261.08    3.06   1
   0   2   1   -0.41    2.13   1
   0   5   1   36.23    3.08   1
   0   7   0    0.81    3.73   1
   0   8  -1    1.50    4.03   1
   0   9  -2   -4.53    4.22   1
   0  11  -5  311.91    6.43   1
   1  -7 -14   15.52    5.12   1
   1  -7 -13   53.52    6.30   1
   1  -6  -8   47.24    4.23   1
   1   4   4  554.09    5.45   1
   2  -7  -9   36.33    5.38   1
   2  -6  -5   99.47    4.46   1
   2   6   6   43.91    4.27   1
   2  12   1  150.54    7.07   1
   3  -8 -15   23.77    6.75   1
   3  -8 -14    5.31    6.31   1
   3  -7  -7   37.74    4.65   1
   3   4   8   29.36    4.65   1
   3   5   8   56.58    4.91   1
   3   6   8  128.02    4.80   1
   3  10   6  139.10    6.13   1
   3  11   5   17.33    6.60   1
   3  12   4   20.42    5.36   1
   3  14   1   20.81    5.57   1
   4  -8 -12   -8.82    5.71   1
   4  -7  -6   30.42    4.32   1
   4  -6  -2   -2.39    3.21   1
   4   8   9   33.99    6.06   1
   4  10   8   19.44    5.31   1
   4  11   7   64.28    7.43   1
   4  12   6  -10.58    6.91   1
   4  13   5   12.39    6.04   1
   5   9  10   39.42    5.57   1
   5  11   9   22.52    5.83   1
   5  12   8    2.26    5.81   1
   5  13   7  -10.17    6.29   1
   6   9  11   16.29    6.78   1
   6  11  10   38.42    7.57   1
   7  -5   1   39.02    2.64   1
   7   4  12   66.52    5.13   1
   7   9  12   22.38    5.74   1
   7  11  11   -6.84    7.47   1
   8   4  12    2.81    5.06   1
  -3   0 -24    9.32    5.48   1
  -3   0 -18    9.88    4.43   1
  -3   0 -17   -4.76    4.07   1
  -3   1 -26    5.09    5.41   1
  -2  -4 -22    9.61    6.71   1
  -2  -4 -20    5.95    6.17   1
  -2  -4 -19   48.42    6.25   1
  -2  -4 -18   29.11    5.95   1
  -2  -3 -26   -3.94    5.91   1
  -2  -3 -13   71.43    5.22   1
  -2  -1  -9  388.34    4.77   1
  -1  -5 -13   -5.86    4.11   1
  -1  -4  -9  804.29    7.34   1
  -1  -3  -7   20.39    3.40   1
  -1   5  -3   11.58    2.05   1
   0  -6 -11  -12.02    4.93   1
   0  -4  -5    7.86    3.29   1
   0   3   1  125.01    3.47   1
   0   4   1   17.82    3.42   1
   0  12  -8  156.58    5.53   1
   1  -7 -12  161.49    5.95   1
   1  -6  -7  455.06    6.73   1
   1  -4  -2  216.27    3.96   1
   1   7   3  137.12    4.69   1
   1  11  -1   84.58    4.96   1
   1  12  -3   66.93    5.75   1
   1  13  -5    7.76    5.20   1
   2  -8 -17    3.62    6.81   1
   2  -8 -16   58.12    7.31   1
   2  -7  -8  116.66    5.57   1
   2  -5  -2    1.83    2.48   1
   2  -4   0   22.27    2.06   1
   2   3   6  684.80    5.88   1
   2   4   6  417.95    6.17   1
   2   5   6 1283.52    8.50   1
   2   8   5  935.21    8.89   1
   2   9   4  344.61    7.53   1
   2  11   2   98.26    6.44   1
   2  13  -1   -6.66    5.93   1
   2  14  -3   13.61    6.26   1
   3  -8 -13   -3.46    4.87   1
   3  -8 -12   60.64    6.67   1
   3  -6  -3   41.88    3.56   1
   3   8   7   10.16    4.43   1
   3  13   2    7.11    6.53   1
   4  -8 -11   -1.59    5.71   1
   4  -7  -5   60.29    4.90   1
   4   3   9   24.06    3.88   1
   4   7   9   51.64    5.84   1
   4  14   3    3.23    7.28   1
   5  -7  -5   83.72    4.46   1
   5   8  10   19.44    6.17   1
   5  10   9   -2.92    6.66   1
   6  -7  -5   -1.60    4.23   1
   6   8  11  165.05    7.48   1
   6  12   9   -2.15    5.89   1
   6  13   8   17.08    6.43   1
   7   5  12   85.12    5.90   1
   7   6  12    4.62    5.64   1
   7   7  12   44.80    6.24   1
   7   8  12   11.71    5.22   1
   8   9  12   37.40    6.99   1
   8  10  12   36.80    6.32   1
   9  -1   7   -0.79    2.18   1
  -3  -1 -24   22.83    6.25   1
  -3  -1 -22   -4.34    5.60   1
  -3  -1 -19  216.09    6.15   1
  -3  -1 -18   -7.23    4.61   1
  -3   0 -26   12.70    6.14   1
  -3   0 -25    5.18    5.68   1
  -3   0 -16    4.30    3.86   1
  -2  -4 -25   11.29    7.09   1
  -2  -4 -24   10.43    6.68   1
  -2  -4 -23   35.66    5.87   1
  -2  -4 -17  103.28    5.48   1
  -2  -4 -16   28.79    5.82   1
  -2  -3 -12  149.69    5.46   1
  -2  -2 -10  298.36    5.29   1
  -1  -6 -21    8.79    6.76   1
  -1  -6 -20    4.08    6.79   1
  -1  -6 -19   -7.41    6.31   1
  -1  -6 -18   42.15    6.66   1
  -1  -5 -12  169.10    5.18   1
  -1  11 -13    2.74    2.87   1
   0  -7 -22   -2.66    7.13   1
   0  -7 -21   -0.11    7.18   1
   0  -7 -20    4.88    5.85   1
   0  -7 -19   -9.10    5.39   1
   0  -7 -18    2.27    5.29   1
   0  -7 -17   15.83    6.58   1
   0  -7 -16   19.45    6.27   1
   0  -6 -10  394.59    6.93   1
   0  -5  -7  601.36    6.45   1
   0  -3  -3  103.30    3.81   1
   0  10  -4   31.78    4.28   1
   0  11  -6   -7.86    4.48   1
   1  -7 -11    4.47    4.57   1
   1  -5  -4   -0.32    3.04   1
   1   8   2  294.12    5.69   1
   1   9   1   40.98    5.06   1
   1  10   0  142.39    4.97   1
   2  -8 -15   -7.76    4.90   1
   2  -8 -14   -3.79    4.82   1
   2  -8 -13    8.85    5.96   1
   2  -6  -4   57.89    3.99   1
   2   7   5  393.16    6.93   1
   2  10   3   -0.68    4.59   1
   3  -8 -11    9.24    5.78   1
   3  -7  -6   -9.12    3.45   1
   3   9   6   -8.34    5.69   1
   3  12   3    4.62    6.32   1
   3  14   0  121.71    7.04   1
   4  -8 -10    1.61    5.45   1
   4  -5   1   24.19    2.38   1
   4   4   9  181.64    5.42   1
   4   6   9  336.53    6.92   1
   4   9   8   55.83    5.36   1
   4  13   4   62.82    7.77   1
   5  -6  -1  113.16    3.69   1
   5  11   8   32.14    5.93   1
   5  12   7    9.70    7.52   1
   5  13   6    7.41    6.24   1
   6  -6  -1   56.39    3.64   1
   6   4  11   -3.55    3.70   1
   6   5  11  121.14    5.77   1
   6  10  10   10.69    5.61   1
   7  10  11   13.47    5.89   1
   8   5  12   20.26    5.09   1
   8   6  12   36.15    6.06   1
   8   7  12   11.66    6.43   1
   8   8  12   50.80    7.21   1
   9   5  12   49.10    5.68   1
   9   6  12   -4.08    5.83   1
  -3  -1 -26    0.48    6.29   1
  -3  -1 -25   27.46    6.22   1
  -3   0 -15    1.03    3.54   1
  -2  -4 -15   23.16    4.55   1
  -2  -4 -14  269.16    6.42   1
  -1  -6 -24    6.00    7.16   1
  -1  -6 -23   -2.34    6.03   1
  -1  -6 -22   10.49    5.75   1
  -1  -6 -17  174.60    6.37   1
  -1  -6 -16   32.34    4.97   1
  -1  -6 -15   -1.63    5.44   1
  -1  -5 -11   93.48    4.64   1
  -1  -4  -8   -5.22    4.12   1
  -1  -2  -5  421.67    4.24   1
  -1  -1  -4 3150.61    7.17   1
  -1   6  -4   21.43    2.25   1
  -1   7  -5   -0.45    2.47   1
  -1   9  -8   56.79    3.35   1
  -1  10 -10   36.75    2.92   1
   0  -7 -15   20.47    5.15   1
   0  -7 -14  -11.13    5.86   1
   0   6   0   29.55    3.09   1
   0   9  -3  320.62    5.97   1
   0  12  -9    2.15    4.06   1
   1  -8 -19    3.47    7.29   1
   1  -8 -18   -3.82    6.88   1
   1  -8 -17    1.99    6.59   1
   1  -7 -10   65.33    4.95   1
   1  -6  -6   19.11    4.29   1
   1   6   3  550.08    6.30   1
   1  11  -2   18.69    5.06   1
   1  13  -6   20.16    5.05   1
   2  -8 -12   19.53    5.88   1
   2  -7  -7   84.88    4.99   1
   2  12   0   34.29    5.09   1
   2  13  -2   18.82    5.97   1
   2  14  -4   17.81    6.06   1
   3  -8 -10    0.01    4.39   1
   3  -7  -5   37.90    4.39   1
   3  -5   0   10.83    2.44   1
   3   7   7   64.05    4.63   1
   3  10   5  109.28    5.89   1
   3  11   4   43.66    5.62   1
   3  13   1   38.63    6.81   1
   4  -8  -9   11.23    5.21   1
   4  -7  -4   -0.19    3.92   1
   4   8   8  130.38    6.75   1
   4  10   7    8.31    5.25   1
   4  11   6  122.00    6.81   1
   4  12   5   29.96    6.05   1
   4  14   2   17.89    7.37   1
   5  -7  -4    8.52    3.43   1
   5   4  10  222.50    5.18   1
   5   6  10  125.94    5.31   1
   5   9   9   23.45    5.29   1
   6  -7  -4   51.89    4.30   1
   6   9  10    0.30    6.61   1
   6  11   9   18.85    5.91   1
   6  12   8   -5.42    5.77   1
   6  13   7    4.45    6.30   1
   7   9  11   17.89    5.65   1
   7  11  10   24.87    6.25   1
   7  12   9   16.30    7.69   1
   8  10  11   13.83    7.38   1
   9   7  12   28.10    6.87   1
  -3  -2 -25    1.18    6.28   1
  -3  -2 -24   -5.26    6.06   1
  -3  -2 -23   22.81    6.16   1
  -3  -2 -22   80.13    5.46   1
  -3  -2 -20  165.08    5.88   1
  -3  -2 -19   -1.94    5.06   1
  -3  -2 -18   10.98    4.81   1
  -3  -1 -16  115.69    4.76   1
  -2  -5 -23    0.98    6.99   1
  -2  -5 -22  133.93    8.27   1
  -2  -5 -21    5.07    6.85   1
  -2  -5 -20   25.13    6.82   1
  -2  -5 -19   47.41    6.75   1
  -2  -5 -18   -9.25    5.91   1
  -2  -4 -13  -11.18    4.73   1
  -2  -3 -11   16.57    3.86   1
  -1  -6 -14   23.21    4.70   1
  -1  -5 -10  161.69    5.57   1
  -1  -3  -6  110.39    4.35   1
  -1   4  -3   10.34    1.80   1
  -1  11 -14   -2.92    2.69   1
   0  -7 -13  152.14    6.00   1
   0  -6  -9   12.93    3.81   1
   0  -5  -6   -2.37    4.40   1
   0   7  -1   73.98    3.95   1
   0   8  -2  303.31    5.41   1
   1  -8 -16  -12.19    5.34   1
   1  -8 -15  151.53    6.91   1
   1  -8 -14   20.11    6.41   1
   1  -7  -9   64.04    4.64   1
   1  -2   1  682.22    2.85   1
   1   5   3  397.02    5.92   1
   1   7   2   50.24    5.05   1
   1  10  -1  487.58    7.64   1
   1  12  -4   20.99    5.28   1
   2  -8 -11    8.79    4.56   1
   2   6   5  813.44    8.07   1
   2   8   4  110.61    4.87   1
   2  10   2    8.61    5.62   1
   2  11   1   98.84    5.65   1
   3  -8  -9    5.25    4.38   1
   3  -6  -2   -3.41    2.87   1
   3  -4   2  657.84    3.84   1
   3   6   7   -2.31    3.92   1
   3   8   6   38.78    5.66   1
   3  14  -1   15.09    5.45   1
   4  -8  -8    9.82    5.00   1
   4  -6  -1  180.44    3.98   1
   4  -4   3  272.51    2.53   1
   4  13   3   21.63    7.17   1
   5   8   9   78.86    6.53   1
   5  10   8    5.03    5.40   1
   5  13   5   24.42    7.85   1
   6  -5   2   -0.67    2.24   1
   7  -6  -1   16.34    3.12   1
   7   4  11   11.78    4.74   1
   7   8  11   79.13    5.88   1
   7  10  10   22.40    7.19   1
   8  -2   6   -3.53    1.74   1
   8   9  11    4.06    6.63   1
  -3  -2 -17   66.80    5.04   1
  -3  -1 -15   28.92    4.06   1
  -2  -5 -25    4.01    5.81   1
  -2  -5 -17   25.68    4.96   1
  -2  -5 -16   33.63    5.88   1
  -2  -2  -9  882.48    6.42   1
  -2  -1  -8   60.55    2.93   1
  -1  -6 -13   -7.47    4.46   1
   0  -7 -12   42.51    4.94   1
   0  -6  -8   12.74    4.74   1
   0  -4  -4  574.19    5.30   1
   0   5   0    7.18    3.48   1
   0  10  -5   -4.85    4.01   1
   0  11  -7   -0.28    3.85   1
   0  12 -10   13.60    4.10   1
   1  -8 -13   77.54    5.54   1
   1  -7  -8  157.14    5.93   1
   1  -6  -5  391.85    5.91   1
   1  -5  -3    6.86    3.44   1
   1  -3   0 1732.66    5.67   1
   1   8   1  193.16    5.77   1
   1   9   0  291.49    6.50   1
   1  13  -7   13.11    5.02   1
   2  -8 -10   27.52    4.64   1
   2  -7  -6   10.81    3.45   1
   2  -6  -3  706.50    6.47   1
   2  -5  -1   10.13    2.64   1
   2   9   3   13.45    4.43   1
   2  12  -1    4.93    5.87   1
   2  13  -3    4.84    5.75   1
   2  14  -5  124.74    7.22   1
   3  -8  -8   15.32    5.07   1
   3   4   7  333.38    6.18   1
   3   5   7   14.00    3.91   1
   3   9   5    7.48    5.85   1
   3  11   3   30.89    6.45   1
   3  12   2   52.82    5.70   1
   4  -8  -7   67.91    5.36   1
   4   7   8   16.59    4.46   1
   4   9   7    5.52    4.77   1
   4  10   6   40.21    6.88   1
   4  11   5   68.64    7.19   1
   4  12   4   -4.35    6.92   1
   4  14   1   20.64    7.39   1
   5  -8  -7    4.22    4.43   1
   5  -7  -3    5.17    3.44   1
   5  -5   2    0.49    2.27   1
   5  11   7   52.80    6.21   1
   5  12   6   43.34    6.58   1
   6   8  10   59.99    5.63   1
   6  10   9   12.57    5.78   1
   6  11   8   53.44    7.60   1
   6  12   7   42.60    7.80   1
   6  13   6    0.75    7.54   1
   7   5  11  138.11    5.48   1
   7   6  11    8.37    4.59   1
   7  12   8  -17.08    7.72   1
   8   5  11    9.16    5.11   1
   8   8  11   13.71    6.65   1
   9   5  11    4.04    5.18   1
  -3  -3 -25   20.48    6.80   1
  -3  -3 -22    3.72    5.00   1
  -3  -3 -21   27.68    4.96   1
  -3  -3 -20   12.60    4.68   1
  -3  -3 -19  349.66    7.85   1
  -3  -3 -18   19.17    5.45   1
  -3  -2 -16    1.99    3.68   1
  -2  -5 -15   73.37    5.10   1
  -2  -4 -12  -11.18    3.88   1
  -2  -3 -10    0.47    3.58   1
  -1  -7 -23    2.82    6.36   1
  -1  -7 -22   21.09    6.19   1
  -1  -7 -21    0.28    5.62   1
  -1  -7 -20   11.67    5.57   1
  -1  -7 -19    7.90    5.41   1
  -1  -7 -18    5.38    5.35   1
  -1  -7 -17   25.83    6.46   1
  -1  -6 -12   -0.51    4.37   1
  -1  -5  -9  420.17    5.99   1
  -1  -4  -7  220.00    4.48   1
  -1   8  -7  286.99    4.21   1
   0  -8 -20   13.51    6.00   1
   0  -8 -19    6.09    5.50   1
   0  -8 -18   13.05    5.92   1
   0  -8 -17   16.71    6.63   1
   0  -8 -16   14.80    6.63   1
   0  -7 -11  203.65    6.09   1
   1  -8 -12   -7.31    4.50   1
   1   2   3    0.29    3.29   1
   1   4   3  629.12    5.52   1
   1  11  -3  120.15    5.73   1
   1  12  -5   -2.37    4.98   1
   2  -9 -15   12.05    6.83   1
   2  -8  -9   21.39    5.45   1
   2   5   5   99.52    4.25   1
   2   7   4   11.04    4.97   1
   2  11   0   -5.53    5.75   1
   3  -9 -13    9.84    6.38   1
   3  -8  -7   85.70    5.46   1
   3  -7  -4    6.48    3.97   1
   3   7   6  153.18    5.75   1
   3  10   4   45.13    5.21   1
   3  13   0    3.38    5.43   1
   3  14  -2   13.72    5.70   1
   4  -7  -3  101.82    4.51   1
   4   6   8   16.79    4.11   1
   4  13   2   60.61    7.56   1
   5  -8  -6   39.19    5.01   1
   5  -6   0   99.35    3.42   1
   5   7   9   93.60    5.38   1
   5   9   8  115.65    6.14   1
   5  13   4   21.21    7.68   1
   6  -7  -3    7.64    3.45   1
   6  -6   0   49.33    3.14   1
   6   4  10  101.76    5.24   1
   6   5  10    8.35    4.86   1
   6   7  10   -2.89    4.66   1
   8   6  11   13.76    5.74   1
   8   7  11   -2.52    5.13   1
   9   6  11    0.03    5.92   1
   9   7  11   -8.24    6.10   1
   9   8  11   23.81    5.69   1
  -3  -3 -26    6.01    5.56   1
  -2  -6 -24    3.15    7.38   1
  -2  -6 -23   -6.90    5.93   1
  -2  -6 -22   29.66    5.95   1
  -2  -6 -21   46.04    6.15   1
  -2  -6 -20  -15.57    5.26   1
  -2  -6 -19  134.59    7.69   1
  -2  -6 -18   22.63    6.49   1
  -2  -5 -14  628.67    8.03   1
  -2  -4 -11   91.79    5.16   1
  -1  -7 -16   68.10    5.73   1
  -1  -7 -15   26.74    6.22   1
  -1  -6 -11   99.79    4.79   1
  -1   9  -9   34.54    2.84   1
   0  -8 -15   -0.37    5.24   1
   0  -7 -10    6.93    4.35   1
   0  -6  -7   12.02    4.60   1
   0  -5  -5  464.91    5.93   1
   0   6  -1   11.65    3.46   1
   0   9  -4    6.41    4.03   1
   0  11  -8    0.79    4.25   1
   0  12 -11   -3.67    3.75   1
   1  -8 -11   38.86    4.95   1
   1  -7  -7   12.82    4.69   1
   1  -4  -1   15.19    2.74   1
   1   3   3    3.78    3.14   1
   1   6   2   12.28    4.50   1
   1  10  -2   13.15    4.85   1
   1  13  -8   -7.73    4.63   1
   2  -9 -14   20.58    5.68   1
   2  -9 -13   -1.00    6.44   1
   2  -8  -8   62.54    5.66   1
   2  -7  -5   35.60    4.19   1
   2   4   5   47.09    3.73   1
   2   8   3   59.19    5.48   1
   2  10   1  107.40    6.36   1
   2  12  -2   11.53    5.92   1
   2  13  -4   18.61    5.93   1
   3  -9 -12    5.87    4.84   1
   3  -9 -11   34.45    6.22   1
   3  12   1   11.38    5.31   1
   4  -8  -6    6.99    4.52   1
   4   4   8   33.45    4.64   1
   4   8   7  113.75    5.50   1
   4  12   3   42.72    7.43   1
   4  14   0   11.20    7.35   1
   5   6   9   64.61    4.96   1
   5  10   7    0.76    5.31   1
   5  11   6   16.41    5.91   1
   5  12   5   25.60    6.23   1
   5  14   2    2.76    7.71   1
   6  10   8    2.47    6.72   1
   6  13   5   15.12    7.64   1
   7  -5   2   11.71    2.04   1
   7   8  10   74.35    5.85   1
   8  11   9    9.20    6.14   1
  -3  -4 -25   -2.29    6.83   1
  -3  -4 -24   57.07    6.18   1
  -3  -4 -23   34.29    5.61   1
  -3  -4 -22   12.84    5.25   1
  -3  -4 -21    5.76    4.81   1
  -3  -4 -20   -0.29    4.86   1
  -3  -3 -16    6.03    4.13   1
  -3  -1 -13  111.81    4.18   1
  -2  -6 -17    0.66    4.94   1
  -2  -6 -16   -9.01    6.00   1
  -2  -5 -13   20.17    4.25   1
  -2  -3  -9  346.77    5.67   1
  -2  -2  -8  146.32    4.37   1
  -1  -7 -14  181.98    6.36   1
  -1  -6 -10   33.00    4.92   1
  -1  -5  -8  139.86    4.37   1
  -1  -3  -5   -2.58    3.87   1
  -1   5  -4    7.37    2.03   1
  -1  10 -12   42.40    3.21   1
   0  -8 -14   -7.89    4.95   1
   0  -8 -13   -4.38    6.00   1
   0  -7  -9  242.07    6.57   1
   0  -3  -2    1.79    3.32   1
   0   4   0  269.99    4.03   1
   0   7  -2    0.89    3.41   1
   0   8  -3   -4.05    3.54   1
   0  10  -6  332.67    5.76   1
   1  -9 -17    6.60    5.82   1
   1  -9 -16    0.29    5.49   1
   1  -9 -15  -13.52    6.34   1
   1  -8 -10    7.26    4.64   1
   1  -6  -4    4.72    3.78   1
   1   7   1  326.03    6.28   1
   1   9  -1  191.36    5.66   1
   1  11  -4   24.10    4.94   1
   1  12  -6    4.99    5.00   1
   2  -9 -12   11.91    6.20   1
   2  -4   1  105.51    2.57   1
   2   9   2   98.15    5.04   1
   3  -9 -10    2.15    5.61   1
   3  -8  -6  122.97    5.31   1
   3  -7  -3   88.81    4.42   1
   3  -6  -1    4.12    2.66   1
   3   6   6    1.72    3.75   1
   3   8   5  182.97    5.54   1
   3   9   4   -7.71    5.65   1
   3  10   3    3.00    5.98   1
   3  11   2    1.16    5.17   1
   3  13  -1   35.21    5.60   1
   3  14  -3    4.32    5.27   1
   4  -6   0   14.72    2.81   1
   4   7   7   93.44    5.77   1
   4   9   6  333.00    7.35   1
   4  10   5  161.63    7.66   1
   4  11   4    5.74    5.33   1
   5  -8  -5    3.79    4.37   1
   5  -7  -2   14.99    3.39   1
   5   8   8   54.17    5.35   1
   5  13   3   29.84    7.70   1
   6   8   9   75.66    5.86   1
   6  11   7   63.81    6.37   1
   6  12   6  104.67    7.18   1
   7   6  10   37.06    5.76   1
   7   7  10   -1.81    4.63   1
   7   9   9    4.93    6.76   1
   7  11   8    1.50    6.03   1
   8  -1   7   -5.78    2.26   1
   8  10   9   13.57    7.25   1
   9   8  10   -4.43    6.55   1
  -3  -4 -17   -6.48    5.51   1
  -2  -6 -15   10.51    5.88   1
  -2  -5 -12   23.27    4.95   1
  -2  -4 -10   56.01    4.89   1
  -1  -8 -21    0.69    5.47   1
  -1  -8 -20    6.03    5.68   1
  -1  -8 -19    1.30    5.34   1
  -1  -8 -18  -11.62    6.52   1
  -1  -7 -13    8.65    4.75   1
  -1  -4  -6    4.25    3.47   1
  -1  -2  -4 2153.59    7.09   1
   0  -8 -12  266.84    7.85   1
   0  -4  -3    0.11    3.61   1
   0  11  -9    2.08    3.93   1
   0  12 -12   59.02    4.36   1
   1  -9 -14    7.53    5.30   1
   1  -9 -13    1.27    6.14   1
   1  -8  -9    3.61    5.18   1
   1  -7  -6    4.40    4.26   1
   1  -5  -2  575.43    5.48   1
   1   8   0  147.08    5.28   1
   1  13  -9   54.79    5.22   1
   2  -9 -11   57.14    6.47   1
   2  -8  -7    6.36    4.94   1
   2  -7  -4   29.04    3.93   1
   2  -6  -2  226.01    4.09   1
   2   6   4  169.57    4.77   1
   2  11  -1   53.04    6.05   1
   2  13  -5   47.96    6.09   1
   3  -5   1  591.63    4.36   1
   3   5   6  226.46    5.85   1
   3  12   0  207.39    7.86   1
   3  14  -4    1.37    6.47   1
   4  -8  -5   -0.64    3.96   1
   4  -7  -2  126.98    4.33   1
   4  13   1   24.26    5.86   1
   4  14  -1    9.57    6.06   1
   5   9   7  117.79    6.08   1
   5  10   6   74.94    6.96   1
   5  12   4    4.80    6.95   1
   5  14   1   35.75    7.96   1
   6  -7  -2   19.02    3.34   1
   6   7   9   17.03    4.82   1
   6   9   8   20.14    6.45   1
   6  13   4    3.40    7.63   1
   7  -6   0   49.13    2.94   1
   8   5  10    1.20    5.46   1
   8   6  10   17.07    5.78   1
   8   7  10   -6.53    5.00   1
   8  11   8  -12.80    6.01   1
   9   6  10    1.99    6.02   1
   9   7  10   32.19    6.50   1
  -3  -5 -25    6.72    7.23   1
  -3  -5 -24    8.45    5.70   1
  -3  -5 -22    0.60    5.44   1
  -3  -5 -21   29.00    5.39   1
  -3  -5 -20   29.97    6.38   1
  -3  -4 -16   70.30    5.82   1
  -3  -2 -13   -5.64    3.30   1
  -3  -1 -12   71.12    3.71   1
  -2  -7 -23    2.66    5.89   1
  -2  -7 -22   18.05    6.17   1
  -2  -7 -21    2.33    5.60   1
  -2  -7 -20   19.00    5.66   1
  -2  -7 -19    6.38    6.67   1
  -2  -6 -14   54.56    5.03   1
  -1  -8 -17   40.08    5.67   1
  -1  -8 -16   32.40    6.66   1
  -1  -7 -12   -2.60    4.33   1
  -1  -6  -9  571.60    7.55   1
  -1  -5  -7   52.80    4.60   1
  -1   8  -8   -2.29    2.70   1
   0  -9 -19   -1.90    5.87   1
   0  -9 -18    6.16    5.95   1
   0  -9 -17  131.99    7.33   1
   0  -9 -16  -10.67    6.65   1
   0  -8 -11   13.46    5.75   1
   0  -7  -8   -2.26    4.82   1
   0  -6  -6  342.87    5.50   1
   0  -2  -1    2.02    2.13   1
   0   9  -5  568.18    6.73   1
   0  10  -7    7.69    3.94   1
   1  -9 -12  150.52    7.10   1
   1  -8  -8   -8.32    5.09   1
   1   5   2   14.11    3.66   1
   1  10  -3  125.56    5.49   1
   1  12  -7   46.83    5.08   1
   1  13 -10   82.39    6.13   1
   2  -9 -10   63.42    6.14   1
   2   7   3  -12.43    4.86   1
   2  10   0   41.12    5.74   1
   2  12  -3   -9.94    4.84   1
   3  -9  -9    5.29    4.41   1
   3  -8  -5    8.94    4.19   1
   3   7   5   13.49    4.08   1
   3  11   1  266.65    7.99   1
   3  13  -2   -7.61    5.11   1
   4  -9  -8   10.06    5.00   1
   4  -5   2   22.06    2.11   1
   4   6   7  337.49    6.16   1
   4   8   6   27.38    4.81   1
   4  12   2   -3.03    5.58   1
   5  11   5  104.00    6.68   1
   5  13   2    8.14    7.26   1
   6   5   9   28.79    5.02   1
   6   6   9    5.48    4.54   1
   6  10   7   -1.74    5.44   1
   6  11   6   -7.42    6.92   1
   6  12   5   26.21    6.33   1
   7   8   9    5.79    5.14   1
   7  11   7   75.16    6.95   1
   7  12   6   19.94    6.54   1
   8   9   9   16.30    5.60   1
  -4   0 -25   12.95    6.19   1
  -4   0 -24   22.79    5.27   1
  -4   0 -23   -2.29    4.79   1
  -4   0 -22   -4.09    5.26   1
  -4   1 -25   11.46    5.42   1
  -4   1 -24   26.46    5.18   1
  -4   1 -23   32.58    5.04   1
  -3  -5 -19  165.22    6.41   1
  -3  -5 -18   -2.80    5.97   1
  -3  -4 -15  301.26    6.94   1
  -2  -7 -18   26.62    5.48   1
  -2  -7 -17    4.44    5.10   1
  -2  -6 -13  374.37    7.66   1
  -2  -5 -11   49.49    4.22   1
  -2  -3  -8  807.69    7.10   1
  -1  -8 -15    3.13    5.07   1
  -1  -7 -11   26.08    4.56   1
   0  -9 -15   -4.05    5.45   1
   0  -5  -4   17.52    3.34   1
   0   3   0  277.98    3.88   1
   0  12 -13    4.03    3.57   1
   1  -9 -11   10.69    5.80   1
   1  -7  -5  110.55    4.92   1
   1  11  -5   -0.91    4.67   1
   2  -9  -9    7.24    5.50   1
   2  -8  -6    4.55    4.37   1
   2  -5   0  202.13    3.35   1
   2   5   4   26.24    3.65   1
   2   8   2  123.47    5.06   1
   2   9   1   33.37    4.58   1
   2  13  -6   -1.79    5.46   1
   3  -9  -8   17.84    5.03   1
   3   8   4  323.59    6.44   1
   3   9   3  200.26    7.10   1
   3  10   2   14.08    6.14   1
   3  14  -5    6.53    6.58   1
   4  -8  -4   15.70    3.77   1
   4   5   7   57.27    5.01   1
   4   9   5   13.42    4.92   1
   4  10   4    1.07    5.17   1
   4  11   3  151.45    6.64   1
   4  13   0   21.00    5.68   1
   4  14  -2   61.13    6.58   1
   5  -8  -4   19.66    3.69   1
   5   5   8   64.19    5.43   1
   5   8   7   75.86    5.72   1
   5  12   3   -5.41    7.15   1
   6   8   8   54.97    5.67   1
   6  13   3   25.52    7.99   1
   7  -2   6   -2.71    1.85   1
   7   7   9   19.83    6.01   1
   7   9   8   54.48    7.40   1
   8  11   7    3.49    7.67   1
   9   8   9   68.30    7.45   1
  -4  -2 -24   12.98    5.85   1
  -4  -2 -23   26.82    5.74   1
  -4  -2 -22   37.65    5.64   1
  -4  -1 -25   -1.48    5.50   1
  -4  -1 -23   15.04    5.51   1
  -4  -1 -21    6.87    4.68   1
  -4   0 -21   19.07    4.50   1
  -4   0 -20   35.07    5.00   1
  -4   1 -21   28.96    4.62   1
  -3  -6 -24   52.50    7.69   1
  -3  -6 -23   -6.37    6.90   1
  -3  -6 -22   -3.14    6.83   1
  -3  -5 -17   19.22    4.80   1
  -3  -5 -16   14.18    5.76   1
  -3  -4 -14   56.90    5.42   1
  -3  -3 -13  578.05    6.70   1
  -3  -2 -12  103.76    3.86   1
  -2  -7 -16   19.68    4.87   1
  -2  -7 -15   -4.80    5.89   1
  -2  -6 -12   22.79    5.22   1
  -2  -4  -9  369.02    5.45   1
  -2  -2  -7 1100.45    6.78   1
  -1  -9 -20   14.13    7.35   1
  -1  -8 -14  160.67    6.42   1
  -1  -7 -10  -11.34    5.08   1
  -1  -6  -8  150.98    5.34   1
   0  -9 -14    2.36    5.23   1
   0  -9 -13    9.97    6.35   1
   0  -8 -10  109.45    5.50   1
   0  -7  -7    6.76    4.79   1
   0  -6  -5   -0.98    4.48   1
   0   8  -4  445.43    5.72   1
   0  11 -10   -0.17    3.69   1
   1  -9 -10   -3.29    5.38   1
   1  -8  -7  522.46    7.74   1
   1  -6  -3   34.56    3.65   1
   1   6   1  945.92    7.48   1
   1   9  -2   49.38    4.76   1
   1  12  -8    1.85    5.32   1
   2 -10 -13  -14.16    6.24   1
   2  -7  -3  234.67    5.00   1
   2  11  -2  104.34    5.35   1
   2  12  -4   55.28    6.15   1
   3  -9  -7   15.39    4.79   1
   3  -7  -2  203.06    4.40   1
   3   6   5   -0.51    4.50   1
   3  12  -1   13.72    5.27   1
   3  13  -3   35.01    5.81   1
   4  -9  -7    6.14    4.68   1
   4   7   6  294.50    6.23   1
   4  12   1   58.81    7.34   1
   5  -7  -1   59.92    3.44   1
   5  -6   1   66.16    2.81   1
   5   9   6    4.72    5.08   1
   5  10   5   -0.86    6.39   1
   5  11   4   58.11    6.04   1
   6  -6   1   31.96    2.66   1
   6   9   7  155.32    6.68   1
   6  12   4   28.88    7.60   1
   7   6   9   17.10    4.51   1
   7  10   7   29.93    5.96   1
   7  12   5   -1.94    7.54   1
   8   7   9   22.99    6.34   1
   9  -1   6   24.45    2.46   1
   9   0   7    8.42    2.53   1
   9   6   9   41.79    6.43   1
   9   7   9   -2.23    6.35   1
  -4  -3 -25  -10.43    6.18   1
  -4  -3 -24   52.47    6.52   1
  -4  -3 -23   16.83    6.01   1
  -4  -1 -20    9.19    4.63   1
  -4  -1 -19   15.41    5.39   1
  -4   1 -20   60.60    4.49   1
  -3  -6 -20   -1.69    5.44   1
  -3  -6 -19   29.86    5.71   1
  -3  -6 -18  255.39    8.28   1
  -3  -5 -15   -4.43    5.60   1
  -3  -1 -11  575.65    5.64   1
  -2  -8 -22    9.51    6.11   1
  -2  -8 -21   52.77    6.29   1
  -2  -8 -20    5.31    5.90   1
  -2  -8 -19   63.04    7.22   1
  -2  -7 -14   53.28    6.04   1
  -2  -5 -10   28.66    4.04   1
  -1  -9 -19   22.28    5.82   1
  -1  -9 -18  -15.89    5.57   1
  -1  -9 -17   28.11    7.17   1
  -1  -8 -13   89.65    5.46   1
  -1  -5  -6   89.75    4.64   1
  -1  -4  -5  119.42    3.94   1
  -1  -3  -4 2327.58    8.52   1
   0  -9 -12  -16.66    5.89   1
   0  -8  -9   -5.84    5.39   1
   0   2   0  777.61    3.60   1
   0   6  -2 1145.99    7.00   1
   0   7  -3    8.98    3.06   1
   0   9  -6    4.41    3.80   1
   0  10  -8   41.39    4.15   1
   1 -10 -15   12.15    5.61   1
   1 -10 -14   12.26    6.59   1
   1   7   0 1319.38    9.03   1
   1   8  -1   45.01    3.92   1
   1  10  -4   -3.73    4.56   1
   1  11  -6  112.89    5.40   1
   2 -10 -12    7.83    6.28   1
   2  -9  -8   48.76    4.70   1
   2  -8  -5   30.10    4.45   1
   2  -6  -1   54.57    3.13   1
   2   6   3   75.49    4.24   1
   2  10  -1  116.22    6.09   1
   2  13  -7    9.33    5.27   1
   3  -8  -4   93.15    4.49   1
   3  -6   0  260.10    4.02   1
   3  11   0   -3.13    6.04   1
   4  -9  -6   41.67    5.42   1
   4  -7  -1   12.84    3.21   1
   4   8   5  199.11    6.82   1
   4  11   2   81.66    7.15   1
   4  13  -1    8.16    5.60   1
   4  14  -3   32.88    6.29   1
   5  -8  -3    8.04    3.70   1
   5   7   7   93.23    5.14   1
   5  13   1   49.48    6.59   1
   6  -7  -1   -1.43    3.00   1
   6  10   6   30.07    5.83   1
   6  11   5   -7.87    5.59   1
   7   8   8  130.86    6.32   1
   8   6   9    3.31    4.83   1
   8  10   7   17.89    7.40   1
   9   9   8   24.26    6.10   1
  -4  -3 -20   48.45    6.01   1
  -4  -2 -19   80.39    5.33   1
  -4  -1 -18   87.04    5.54   1
  -3  -7 -23   45.27    7.75   1
  -3  -6 -17   -0.27    5.95   1
  -3  -4 -13   17.09    4.20   1
  -3  -2 -11   10.29    3.97   1
  -2  -8 -18   10.64    5.50   1
  -2  -8 -17   -5.34    5.06   1
  -2  -7 -13   71.67    6.02   1
  -2  -6 -11  164.32    5.21   1
  -2  -4  -8  208.45    5.50   1
  -1  -9 -16   63.06    6.27   1
  -1  -9 -15   13.85    6.80   1
  -1  -8 -12   14.17    4.84   1
  -1  -7  -9  153.59    5.93   1
  -1   9 -11   -2.80    2.53   1
  -1  10 -14    1.11    2.99   1
   0 -10 -17   -9.14    5.69   1
   0 -10 -16   15.07    6.93   1
   0  11 -11   68.66    4.33   1
   1 -10 -13   33.32    6.60   1
   1  -9  -9   10.62    5.30   1
   1  -8  -6   35.62    4.67   1
   1  -7  -4  270.90    5.56   1
   1  12  -9  166.52    6.55   1
   2 -10 -11    1.70    6.01   1
   2  -9  -7   80.82    5.64   1
   2   7   2  188.63    6.04   1
   2   8   1   45.37    5.36   1
   2   9   0    4.00    5.39   1
   2  11  -3   -4.89    5.60   1
   2  12  -5  152.41    6.83   1
   3 -10 -10    1.84    5.86   1
   3  -9  -6   21.64    4.91   1
   3   5   5  794.10    8.01   1
   3   7   4    1.70    4.01   1
   3  10   1   41.44    6.54   1
   3  12  -2  165.85    6.48   1
   3  13  -4   45.05    5.88   1
   4  -8  -3    0.46    3.28   1
   4  -6   1   48.88    2.63   1
   4   6   6  177.54    5.26   1
   4   9   4    5.71    4.85   1
   4  10   3   43.41    5.40   1
   4  12   0   14.19    7.00   1
   4  14  -4    6.82    6.81   1
   5   6   7   85.38    5.78   1
   5   8   6  219.27    7.32   1
   5  12   2   44.32    6.11   1
   6   6   8  232.64    6.13   1
   6   8   7   34.21    5.20   1
   6  12   3   34.14    7.47   1
   6  13   2   90.05    7.34   1
   7   7   8   81.95    6.64   1
   7   9   7   72.97    6.46   1
   7  12   4   34.38    7.54   1
   8   8   8   10.10    5.35   1
   8  11   6   11.04    6.34   1
   9   8   8   -8.31    6.74   1
  -4  -4 -25    8.81    5.48   1
  -4  -4 -24   -5.52    5.48   1
  -4  -4 -23   69.03    6.24   1
  -4  -4 -21   12.35    6.08   1
  -4  -3 -19    4.66    5.41   1
  -4  -2 -18   89.41    5.40   1
  -3  -7 -22   10.24    5.74   1
  -3  -7 -21   -2.66    5.56   1
  -3  -7 -20    6.92    5.36   1
  -3  -7 -19   39.73    7.10   1
  -3  -6 -16  179.51    6.32   1
  -3  -5 -14   40.91    4.68   1
  -2  -8 -16   14.26    5.26   1
  -2  -5  -9  123.49    4.58   1
  -2  -3  -7   88.86    3.75   1
  -1  -9 -14   75.81    7.24   1
  -1  -8 -11   34.79    5.08   1
  -1  -6  -7   17.21    3.78   1
  -1   8  -9  343.94    4.38   1
   0 -10 -15    5.36    5.58   1
   0  -9 -11   53.31    5.14   1
   0  -8  -8   43.44    4.61   1
   0  -7  -6   -2.87    3.75   1
   0  -5  -3  149.99    3.84   1
   0  -4  -2   70.23    3.11   1
   1 -10 -12    1.58    5.15   1
   1  -5  -1   30.29    2.90   1
   1   3   2 1813.81    7.01   1
   1   5   1  487.33    6.19   1
   1   9  -3    3.72    4.23   1
   2 -10 -10   31.10    6.18   1
   2  13  -8   21.45    5.32   1
   3 -10  -9   10.15    5.64   1
   3   8   3    5.07    4.30   1
   3   9   2  134.47    5.89   1
   4  13  -2    1.47    5.30   1
   5   9   5   57.63    5.57   1
   5  10   4   14.89    5.39   1
   5  11   3   22.48    5.83   1
   5  13   0   -2.45    6.16   1
   6   5   8   -3.68    4.01   1
   6  10   5    8.46    6.81   1
   6  11   4   17.93    5.82   1
   7   6   8  119.54    6.50   1
   7  11   5   23.38    6.22   1
   8   7   8    7.44    6.18   1
   8   9   7   47.88    7.31   1
   9   7   8   36.22    6.50   1
   9   9   7    0.96    7.07   1
  -4  -4 -20    1.22    4.78   1
  -4  -4 -19   14.90    5.82   1
  -4  -3 -18  127.42    5.97   1
  -4  -2 -17   26.18    4.68   1
  -4  -1 -17   11.10    4.06   1
  -4   0 -17  145.90    4.56   1
  -3  -7 -18   45.72    5.74   1
  -3  -6 -15   13.57    4.82   1
  -3  -5 -13  172.62    6.13   1
  -3  -4 -12    7.42    4.04   1
  -3  -3 -11  844.23    7.39   1
  -2  -9 -20   10.09    5.69   1
  -2  -9 -19   -0.02    6.87   1
  -2  -8 -15    8.68    4.97   1
  -2  -8 -14   28.12    5.96   1
  -2  -7 -12   -4.81    4.70   1
  -2  -6 -10   27.56    4.18   1
  -1 -10 -18    5.65    6.97   1
  -1  -9 -13   16.74    6.24   1
  -1  -8 -10   51.99    5.95   1
  -1  -7  -8  343.64    6.67   1
  -1  -2  -3    4.28    3.41   1
  -1  10 -15   58.41    3.64   1
   0 -10 -14   29.74    5.63   1
   0  -9 -10    5.39    4.61   1
   0  -6  -4 1363.42    8.37   1
   0  -3  -1  132.96    3.42   1
   0   4  -1   20.52    2.84   1
   0   8  -5   -6.57    2.87   1
   0  10  -9    4.43    3.67   1
   1 -10 -11   70.23    6.76   1
   1  -9  -8   20.50    4.40   1
   1  -6  -2  103.54    3.75   1
   1   8  -2  171.35    5.40   1
   1  10  -5   29.34    4.81   1
   1  11  -7   90.25    5.14   1
   2 -10  -9   -5.17    5.39   1
   2  -9  -6   51.33    5.09   1
   2  -8  -4   16.43    4.10   1
   2  -7  -2  211.88    4.52   1
   2   5   3    2.21    3.71   1
   2  10  -2   -1.47    5.18   1
   2  12  -6    2.14    5.37   1
   3  -8  -3   16.00    3.64   1
   3  -7  -1    8.81    3.26   1
   3   6   4 1031.82    9.07   1
   3  11  -1   -1.79    4.86   1
   3  12  -3    0.03    5.98   1
   3  13  -5   19.53    5.36   1
   4  -9  -5    8.33    4.08   1
   4   5   6  260.59    5.52   1
   4   7   5   80.60    4.78   1
   4  10   2   49.34    6.66   1
   4  11   1   26.11    5.73   1
   5  -5   3  171.21    2.37   1
   5   5   7  346.88    6.46   1
   5   7   6    6.60    5.51   1
   5  12   1   64.33    6.51   1
   6   7   7  132.32    5.88   1
   6  13   1   -2.07    6.26   1
   7   8   7   -1.15    5.27   1
   8  10   6   20.31    6.12   1
   8  11   5    6.56    6.31   1
  -4  -5 -21   46.47    5.54   1
  -4  -3 -17    8.38    4.79   1
  -4  -2 -16   24.20    4.55   1
  -4  -1 -16  170.02    5.02   1
  -3  -8 -22   -0.53    5.96   1
  -3  -8 -21   -4.52    7.21   1
  -3  -7 -17   30.62    5.46   1
  -3  -7 -16    5.01    6.03   1
  -3  -6 -14    6.20    5.79   1
  -3  -2 -10   32.87    3.88   1
  -2  -9 -18  101.29    6.77   1
  -2  -9 -17   -9.33    6.58   1
  -2  -7 -11   -6.80    5.31   1
  -2  -5  -8  466.43    6.45   1
  -2  -4  -7   39.03    4.45   1
  -2  -2  -6  312.03    4.65   1
  -1 -10 -17    6.53    5.75   1
  -1 -10 -16   23.02    7.09   1
  -1  -6  -6   55.67    4.74   1
  -1  -5  -5   31.46    3.75   1
  -1  -4  -4  573.16    5.87   1
  -1   9 -12   20.86    2.97   1
   0 -10 -13   11.59    5.27   1
   0  -9  -9  311.05    7.73   1
   0  -8  -7   -2.86    4.00   1
   0  -7  -5  183.27    5.41   1
   0   7  -4   -3.39    3.19   1
   0   9  -7  225.66    4.70   1
   0  11 -12   -0.75    3.09   1
   1 -10 -10   12.57    6.00   1
   1  -9  -7    6.76    5.08   1
   1  -8  -5   98.58    4.88   1
   1   6   0  254.54    4.68   1
   1   7  -1   -2.17    4.24   1
   1  12 -10    4.71    4.40   1
   2   9  -1   41.52    5.49   1
   2  11  -4  353.32    7.16   1
   2  13  -9    8.25    5.28   1
   3 -10  -8    8.21    5.33   1
   3  -9  -5   83.44    5.03   1
   3  10   0  208.83    6.53   1
   4  -8  -2   -0.42    3.50   1
   4   8   4  318.51    6.73   1
   4   9   3    0.67    4.76   1
   4  12  -1   28.72    5.74   1
   4  13  -3   23.21    5.35   1
   5  -8  -2    5.41    3.32   1
   5  -7   0   35.28    2.97   1
   5   8   5   86.64    6.40   1
   5  11   2  163.97    7.06   1
   5  13  -1   -7.07    5.86   1
   6   6   7  125.70    6.32   1
   6   8   6  -10.34    5.01   1
   6  11   3   21.08    6.89   1
   6  12   2   -2.94    5.87   1
   6  13   0  -10.73    7.59   1
   7   9   6   51.06    5.99   1
   7  10   5    2.02    6.97   1
   7  11   4   23.56    6.22   1
   7  12   3   -4.72    5.92   1
   8   8   7   41.04    5.82   1
   9   8   7    7.95    5.34   1
  -4  -6 -24    6.28    6.10   1
  -4  -5 -19   21.28    5.03   1
  -4  -4 -17   -2.35    5.31   1
  -4  -3 -16  121.61    5.46   1
  -4   0 -16   95.14    3.95   1
  -3  -8 -20    9.10    5.68   1
  -3  -8 -19   21.69    5.88   1
  -3  -7 -15   67.98    6.48   1
  -3  -6 -13   -1.57    5.39   1
  -3  -5 -12   11.73    4.22   1
  -3  -4 -11   69.51    4.40   1
  -3  -3 -10  106.34    5.06   1
  -2  -9 -16    3.04    5.40   1
  -2  -8 -13  306.36    7.16   1
  -2  -6  -9   -4.15    3.90   1
  -1 -10 -15   14.37    6.78   1
  -1  -8  -9  146.72    6.36   1
  -1  -7  -7   -7.18    4.57   1
   0 -10 -12   60.42    5.74   1
   0   5  -2    1.68    2.68   1
   1  -7  -3   -2.49    3.78   1
   1   9  -4    4.80    4.24   1
   1  11  -8   61.00    4.73   1
   1  12 -11    0.58    4.77   1
   2 -10  -8   50.22    5.79   1
   2  -5   1   87.16    2.51   1
   2   6   2   25.99    3.88   1
   2   7   1   53.52    5.26   1
   2   8   0  230.38    6.35   1
   2  12  -7   95.77    5.97   1
   3 -10  -7   34.94    5.28   1
   3  -5   2   48.08    2.07   1
   3  -4   3  169.47    1.95   1
   3   7   3    2.93    4.10   1
   3   8   2  535.71    7.44   1
   3   9   1  495.93    7.74   1
   3  11  -2   12.27    6.05   1
   3  12  -4    3.87    6.02   1
   3  13  -6   10.68    5.19   1
   4  -9  -4    0.70    4.05   1
   4  -7   0    2.07    2.69   1
   4   6   5   98.61    4.61   1
   4  11   0   33.63    5.95   1
   5   6   6  178.39    6.25   1
   5   9   4  124.70    5.94   1
   5  10   3    0.27    5.18   1
   5  12   0    8.61    7.12   1
   6  -7   0    3.77    2.54   1
   6  10   4  -10.85    5.54   1
   8  -1   6    4.20    1.94   1
   8   7   7  145.59    7.36   1
   8   9   6   30.39    5.99   1
   8  10   5    4.20    7.20   1
   8  11   4    0.32    7.55   1
   9   0   6    1.10    2.80   1
   9   7   7   17.17    6.52   1
   9   9   6    3.74    5.85   1
  -4  -6 -21   26.32    5.63   1
  -4  -6 -20   10.17    6.66   1
  -4  -5 -18   21.40    5.01   1
  -4  -4 -16   28.24    5.21   1
  -4  -2 -15  110.72    4.84   1
  -4  -1 -15   43.61    4.11   1
  -3  -8 -18   53.50    6.26   1
  -3  -8 -17   -4.66    6.41   1
  -2 -10 -19   14.45    7.36   1
  -2  -9 -15   -6.16    5.03   1
  -2  -8 -12   18.32    4.93   1
  -2  -7 -10  112.25    5.08   1
  -2  -3  -6  739.59    5.93   1
  -1 -10 -14   39.81    5.92   1
  -1  -9 -11   11.53    4.98   1
  -1  -3  -3   -4.69    3.78   1
  -1   7  -8    9.22    2.27   1
  -1  10 -16   46.51    3.41   1
   0 -10 -11   13.58    4.96   1
   0  -9  -8   19.14    5.35   1
   0  -8  -6  206.76    6.02   1
   0  10 -10   45.31    3.61   1
   1 -11 -12   37.76    6.75   1
   1 -10  -9    1.84    4.75   1
   1  -9  -6   68.03    5.22   1
   1  10  -6   59.61    4.83   1
   2  -9  -5   -2.05    4.45   1
   2  -8  -3   45.54    4.12   1
   2  -6   0  144.41    3.15   1
   2  10  -3   47.19    4.64   1
   2  11  -5   69.33    5.97   1
   2  13 -10   37.79    5.61   1
   3  -9  -4   11.37    3.91   1
   3  -8  -2    0.66    3.75   1
   3  -6   1  220.56    3.46   1
   3   5   4    8.92    3.80   1
   3  13  -7   21.09    6.23   1
   4   7   4   15.70    5.11   1
   4  10   1   81.45    6.85   1
   4  12  -2   -4.99    5.30   1
   4  13  -4   83.54    6.35   1
   5  11   1   82.19    7.49   1
   5  13  -2    3.90    5.92   1
   6   7   6  203.11    7.19   1
   6  12   1   -9.26    5.83   1
   6  13  -1  -12.52    7.47   1
   7   8   6   26.09    5.38   1
   7   9   5    8.24    6.86   1
   7  11   3   -1.42    7.37   1
   7  12   2   22.12    6.23   1
   8  -2   5    7.45    2.01   1
   9   8   6    2.38    6.51   1
  -4  -7 -23   13.80    6.00   1
  -4  -7 -21   20.22    7.22   1
  -4  -6 -19   38.93    5.63   1
  -4  -6 -18   37.04    6.44   1
  -4  -5 -17   31.83    5.12   1
  -4  -3 -15   99.88    4.56   1
  -3  -9 -21    5.10    5.96   1
  -3  -9 -20   12.18    7.17   1
  -3  -8 -16   24.08    5.34   1
  -3  -7 -14   81.48    5.54   1
  -3  -6 -12  192.08    5.64   1
  -3  -5 -11  449.33    6.58   1
  -3  -4 -10  545.31    7.22   1
  -2 -10 -18   19.13    6.14   1
  -2 -10 -17    7.25    6.93   1
  -2  -9 -14    8.62    5.20   1
  -2  -8 -11  130.16    6.46   1
  -2  -6  -8   78.59    5.13   1
  -2  -5  -7   25.00    4.52   1
  -1 -10 -13   64.15    6.03   1
  -1  -9 -10   12.15    5.83   1
  -1  -8  -8   95.95    4.98   1
  -1   9 -13    4.68    2.95   1
   0 -11 -14   -0.60    5.26   1
   0 -10 -10   23.69    5.87   1
   0  -7  -4   37.42    4.34   1
   0  -6  -3    3.85    3.37   1
   0  -5  -2   -5.62    2.94   1
   0   8  -6    7.69    2.91   1
   0   9  -8   -0.26    2.95   1
   1 -11 -11   -1.61    6.24   1
   1 -10  -8    4.93    5.65   1
   1  -8  -4    0.21    3.35   1
   1   8  -3   40.11    4.51   1
   1  12 -12    3.80    4.61   1
   2 -10  -7   43.55    5.59   1
   2  -7  -1    6.02    3.36   1
   2  -4   2  512.13    3.29   1
   2   9  -2   54.07    5.54   1
   2  12  -8   31.17    5.44   1
   2  13 -11    4.26    4.95   1
   3 -10  -6   23.06    5.09   1
   3  10  -1   32.36    5.16   1
   3  11  -3   18.05    6.18   1
   3  12  -5    1.98    6.05   1
   4   8   3   12.97    4.82   1
   4   9   2   40.70    5.17   1
   4  11  -1   96.42    7.22   1
   4  13  -5    8.61    6.90   1
   5  -6   2   53.36    2.43   1
   5   7   5    1.80    4.34   1
   5  10   2   83.72    7.03   1
   5  12  -1   47.03    7.31   1
   5  13  -3   36.95    7.60   1
   6   8   5   98.41    7.03   1
   6   9   4   25.04    6.62   1
   6  10   3  162.24    8.23   1
   6  11   2  150.25    7.03   1
   7  10   4   15.65    5.86   1
   8  -3   4   22.04    1.76   1
   8   8   6    6.68    5.28   1
   8   9   5   28.22    7.03   1
   8  11   3   65.61    8.07   1
   9  -1   5    5.07    2.45   1
   9   9   5   22.51    7.25   1
  -4  -7 -20   53.17    6.25   1
  -4  -6 -17   75.53    6.69   1
  -4  -5 -16   87.08    5.36   1
  -4  -4 -15  484.12    7.20   1
  -4  -3 -14   10.85    4.55   1
  -4  -2 -14  263.23    5.46   1
  -3  -9 -19   -8.56    5.48   1
  -3  -9 -18   -6.11    6.88   1
  -3  -8 -15    8.97    4.89   1
  -3  -7 -13   29.80    4.66   1
  -3  -2  -9  232.45    4.72   1
  -2 -10 -16   -7.44    5.45   1
  -2  -9 -13   51.46    5.59   1
  -2  -7  -9   -7.56    4.02   1
  -2  -4  -6  471.80    6.17   1
  -1 -11 -16    8.15    5.99   1
  -1 -10 -12   11.09    5.40   1
  -1  -7  -6  270.73    6.12   1
  -1  -6  -5    7.21    3.72   1
  -1  -5  -4  516.23    5.63   1
   0 -11 -13   11.47    5.40   1
   0  -9  -7    2.36    5.11   1
   0  -4  -1   21.32    3.35   1
   0  11 -14    3.15    3.65   1
   1  -6  -1   67.95    3.38   1
   1  -5   0 1337.11    6.43   1
   1   5   0  212.77    5.14   1
   1   7  -2   -3.45    4.03   1
   1  11  -9   58.50    4.45   1
   2 -11  -9   -5.85    5.86   1
   2  -9  -4   18.42    4.34   1
   2  11  -6   28.81    5.61   1
   3  -7   0    6.08    2.78   1
   3   6   3   30.73    3.95   1
   3   8   1   -9.31    5.12   1
   3   9   0  112.75    5.50   1
   3  13  -8  -15.50    5.73   1
   4  -9  -3   31.98    4.21   1
   4  -8  -1   81.43    4.25   1
   4  12  -3  158.99    6.82   1
   5  -8  -1    3.59    3.26   1
   5   8   4   -2.82    4.89   1
   5   9   3   57.93    5.25   1
   6   6   6  -10.26    4.49   1
   6  12   0   20.21    6.04   1
   6  13  -2   11.38    7.50   1
   7  12   1    5.19    6.10   1
   8   7   6   -1.89    6.31   1
   8  10   4   24.37    6.36   1
  -5  -3 -24    6.00    5.90   1
  -5  -3 -23   -0.48    5.68   1
  -5  -2 -23   28.53    5.48   1
  -5  -1 -24    3.47    5.66   1
  -4  -8 -21  -11.18    7.13   1
  -4  -7 -18    8.39    6.73   1
  -4  -6 -16    5.97    6.08   1
  -4  -5 -15   10.11    5.64   1
  -3  -9 -17   81.00    6.18   1
  -3  -8 -14   27.83    6.17   1
  -3  -7 -12   -3.32    5.57   1
  -3  -6 -11   71.27    4.71   1
  -3  -5 -10    7.78    3.91   1
  -3  -3  -9    9.41    3.38   1
  -2 -10 -15   -2.89    5.42   1
  -2  -9 -12   93.47    5.81   1
  -2  -8 -10  139.62    5.43   1
  -1 -11 -15   -1.14    5.56   1
  -1 -10 -11   10.59    6.26   1
  -1  -9  -9   63.67    5.23   1
  -1  -8  -7    6.51    5.06   1
  -1  -4  -3  707.71    6.10   1
   0 -11 -12   10.47    5.13   1
   0 -10  -9    3.47    4.51   1
   0  -8  -5   -5.32    3.78   1
   0   7  -5  939.97    7.12   1
   0  10 -11    1.65    3.08   1
   1 -11 -10   -7.08    5.01   1
   1 -10  -7   98.13    6.23   1
   1  -9  -5   28.82    4.68   1
   1  -7  -2  402.23    5.03   1
   1   6  -1   -3.81    4.08   1
   1   9  -5   -0.33    3.43   1
   1  10  -7   53.96    4.79   1
   1  12 -13   -2.48    4.16   1
   2 -10  -6   25.12    4.96   1
   2  -8  -2  115.35    4.68   1
   2   6   1   89.28    5.29   1
   2   7   0  494.41    7.43   1
   2   8  -1  343.42    6.20   1
   2  10  -4  192.33    5.73   1
   2  12  -9   11.07    4.96   1
   3  -9  -3  128.23    5.37   1
   3   7   2   44.21    4.36   1
   3  10  -2   80.42    6.49   1
   3  12  -6  102.23    6.96   1
   4  -6   2   88.73    2.57   1
   4  -5   3   81.82    1.90   1
   4   6   4   -0.08    4.88   1
   4  10   0   -1.69    5.01   1
   4  13  -6   54.32    7.15   1
   5   6   5  123.65    6.01   1
   5  11   0   87.46    6.45   1
   5  12  -2   67.83    7.86   1
   5  13  -4    4.45    7.34   1
   6   7   5   18.81    6.03   1
   6  11   1   20.05    5.88   1
   7   8   5    6.01    5.53   1
   7   9   4   51.30    7.31   1
   7  10   3   34.63    6.33   1
   7  11   2   37.21    6.45   1
   8   8   5    1.90    6.54   1
   8  11   2   10.48    7.55   1
   9   8   5    0.15    6.74   1
  -5  -4 -23   -4.91    5.90   1
  -5  -3 -22   23.02    5.88   1
  -5  -3 -21   68.53    5.91   1
  -5  -2 -22    3.88    5.13   1
  -5  -1 -23    3.61    4.56   1
  -5  -1 -22    2.12    5.14   1
  -4  -7 -17   33.35    6.91   1
  -4  -5 -14   66.12    5.83   1
  -3 -10 -19  -10.52    7.10   1
  -3  -9 -16   -0.50    5.23   1
  -3  -8 -13   63.84    6.29   1
  -3  -4  -9   25.54    4.02   1
  -2 -10 -14   18.70    5.58   1
  -2  -9 -11   15.84    5.93   1
  -2  -7  -8  170.27    5.07   1
  -2  -6  -7   77.54    4.32   1
  -2  -5  -6 1266.39    8.93   1
  -2  -2  -5   97.34    3.95   1
  -1 -11 -14    6.24    5.68   1
   0 -11 -11   43.43    5.36   1
   0 -10  -8   77.15    6.07   1
   0  -9  -6  -10.85    4.98   1
   0   9  -9   22.84    3.59   1
   1 -11  -9   -5.46    6.07   1
   1  -8  -3   10.79    3.85   1
   1  11 -10   22.96    4.19   1
   2 -11  -8   23.08    5.68   1
   3 -10  -5    3.31    4.54   1
   3  -8  -1   48.34    3.75   1
   3  11  -4   86.41    5.51   1
   3  13  -9   48.30    6.19   1
   4   7   3  101.25    4.98   1
   4   8   2   63.06    6.21   1
   4   9   1   26.04    5.05   1
   4  11  -2   70.93    5.82   1
   4  12  -4   15.50    5.40   1
   5  -7   1   -1.90    2.67   1
   5   7   4   10.28    5.67   1
   5   9   2   91.91    6.65   1
   5  10   1   23.06    5.37   1
   6   8   4   -1.62    6.20   1
   6  10   2   43.95    5.64   1
   6  12  -1   19.06    6.37   1
   6  13  -3   17.38    6.45   1
   7  12   0   -4.58    5.85   1
   8   9   4   34.44    6.19   1
   8  10   3    5.95    6.27   1
   9   9   4   38.07    6.54   1
  -5  -5 -23   25.44    5.58   1
  -5  -5 -22   21.88    6.78   1
  -5  -4 -21   14.98    5.94   1
  -5  -3 -20   80.88    5.90   1
  -5  -2 -20   -8.38    5.48   1
  -5  -1 -21   37.78    5.25   1
  -5   0 -24   13.29    4.22   1
  -5   0 -23   23.91    4.81   1
  -4  -8 -19   19.55    5.74   1
  -4  -8 -18   -9.21    6.54   1
  -4  -7 -16   29.52    6.57   1
  -4  -6 -15  143.38    6.10   1
  -4  -4 -13  -14.08    4.94   1
  -3 -10 -18   16.93    5.86   1
  -3  -9 -15  129.14    6.70   1
  -3  -7 -11    9.30    4.52   1
  -3  -6 -10  567.53    7.36   1
  -3  -5  -9   44.80    5.13   1
  -2 -11 -17    0.70    5.97   1
  -2 -11 -16    0.86    7.23   1
  -2 -10 -13   59.88    5.84   1
  -2  -8  -9   -3.29    4.52   1
  -2  -3  -5  490.20    5.12   1
  -1 -11 -13   68.97    6.31   1
  -1 -10 -10   12.30    4.79   1
  -1  -9  -8  283.22    6.60   1
  -1  -7  -5   14.18    4.61   1
  -1  -6  -4  -10.61    4.53   1
   0 -11 -10   18.11    6.08   1
   0  -7  -3  847.18    7.53   1
   0  -6  -2  309.19    5.18   1
   0   8  -7   -8.08    2.83   1
   0  10 -12   -1.89    3.57   1
   0  11 -16    0.27    3.54   1
   1 -10  -6   14.33    5.30   1
   1   8  -4   -5.11    4.09   1
   1  10  -8   77.14    4.87   1
   1  12 -14   -2.79    4.21   1
   2 -10  -5   -3.09    4.68   1
   2  -9  -3   81.32    5.28   1
   2   9  -3   82.60    4.78   1
   2  10  -5   10.83    5.13   1
   2  11  -7    8.69    5.28   1
   2  12 -10   37.60    5.15   1
   3   9  -1   65.36    5.13   1
   3  12  -7   15.29    6.21   1
   4  -7   1  122.68    3.47   1
   4  10  -1   39.82    6.47   1
   4  13  -7   26.47    6.78   1
   5   8   3  332.07    7.29   1
   5  11  -1   28.46    5.70   1
   5  12  -3   25.18    7.35   1
   5  13  -5  -15.69    5.82   1
   6  11   0    0.30    7.05   1
   7   7   5   24.90    5.12   1
   7  10   2   37.84    7.31   1
   7  11   1   64.44    6.55   1
   8  11   1   -8.72    7.40   1
   9   0   5   61.73    4.19   1
  -5  -6 -22   -2.09    6.67   1
  -5  -5 -21   -2.82    5.27   1
  -5  -5 -20   48.63    6.60   1
  -5  -4 -20   36.74    5.11   1
  -5  -4 -19    9.23    5.80   1
  -5  -3 -19   56.40    5.71   1
  -5  -1 -20    6.35    5.08   1
  -5   0 -22    1.88    4.39   1
  -4  -9 -21    6.26    6.36   1
  -4  -9 -20   34.38    6.40   1
  -4  -8 -17    8.02    5.56   1
  -4  -7 -15   40.16    6.40   1
  -4  -6 -14   77.97    5.40   1
  -4  -5 -13  224.21    6.68   1
  -3 -10 -17    7.62    5.69   1
  -3 -10 -16   18.91    6.66   1
  -3  -9 -14    1.87    5.10   1
  -3  -8 -12   32.72    5.00   1
  -3  -3  -8   65.02    4.45   1
  -2 -10 -12   -5.34    6.45   1
  -2  -9 -10  188.39    6.26   1
  -2  -4  -5   44.04    4.42   1
  -1 -11 -12    2.88    5.49   1
  -1 -10  -9   28.19    6.13   1
  -1  -8  -6  256.84    5.70   1
  -1  -5  -3  460.21    5.89   1
   0 -10  -7   -2.86    5.03   1
   0  -8  -4  486.97    6.42   1
   0  -5  -1   33.25    3.67   1
   1 -11  -8    3.76    5.70   1
   1  -9  -4  272.12    5.63   1
   1   9  -6  288.86    5.87   1
   1  11 -11   46.51    4.50   1
   2 -11  -7   51.51    5.77   1
   2  -7   0   68.85    3.44   1
   2   8  -2   16.34    5.03   1
   3 -10  -4   -6.30    4.72   1
   3   6   2  574.05    7.60   1
   3   7   1  691.47    8.55   1
   3   8   0   17.13    4.30   1
   3  10  -3  124.02    6.61   1
   3  11  -5  150.87    7.04   1
   3  13 -10   10.93    4.75   1
   4 -10  -4   14.48    4.49   1
   4  -9  -2   22.68    3.74   1
   4  11  -3   45.51    6.77   1
   4  12  -5   -4.77    5.30   1
   5  -9  -2    3.95    3.73   1
   5  10   0   82.06    7.10   1
   6   6   5    6.62    4.51   1
   6  10   1   -3.25    6.42   1
   6  12  -2  110.48    7.18   1
   6  13  -4   36.64    6.57   1
   7  -2   5   -0.37    1.87   1
   7   8   4    3.98    5.54   1
   7   9   3   28.88    5.77   1
   7  12  -1   19.04    6.21   1
   8   8   4   97.78    6.61   1
   8   9   3   17.05    7.18   1
   8  10   2    7.01    6.05   1
   9   9   3   11.96    6.12   1
  -5  -7 -22   -9.67    7.08   1
  -5  -6 -21   14.41    5.64   1
  -5  -5 -19   14.01    6.06   1
  -5  -3 -18   45.73    5.21   1
  -5  -2 -19   15.62    4.68   1
  -5   0 -21   53.12    4.65   1
  -5   1 -24   38.35    4.31   1
  -4  -9 -19  -12.63    5.86   1
  -4  -9 -18   27.67    7.35   1
  -4  -8 -16   36.88    5.76   1
  -4  -6 -13   11.45    5.77   1
  -4  -4 -12   71.54    5.23   1
  -3 -10 -15   -2.11    6.51   1
  -3  -9 -13   10.87    4.85   1
  -3  -8 -11   22.86    5.59   1
  -3  -7 -10   13.00    4.52   1
  -3  -6  -9   78.39    5.34   1
  -3  -4  -8   22.99    3.85   1
  -2 -11 -14   -9.41    5.54   1
  -2  -8  -8   92.06    4.98   1
  -2  -7  -7    5.41    3.94   1
  -2  -6  -6   45.81    4.19   1
  -1 -11 -11    8.48    5.28   1
  -1  -9  -7  105.89    5.21   1
  -1  -2  -2  178.34    3.14   1
   0 -11  -9   92.40    5.88   1
   0  -9  -5   67.01    5.11   1
   0   9 -10    0.78    3.57   1
   1  -7  -1  207.32    4.24   1
   2  -8  -1   35.51    3.83   1
   2  -6   1  103.98    2.68   1
   2  11  -8   37.44    5.56   1
   2  12 -11   16.30    4.90   1
   3  -9  -2   41.49    3.86   1
   3  12  -8  190.16    7.61   1
   4   6   3   -8.77    4.94   1
   4   8   1  223.22    7.02   1
   4   9   0  184.15    6.25   1
   4  13  -8   46.62    5.64   1
   5   6   4  -10.27    4.18   1
   5   9   1   43.45    6.34   1
   5  11  -2   32.89    7.07   1
   5  12  -4   32.81    7.40   1
   5  13  -6    2.80    5.70   1
   6  -7   1   -0.24    2.08   1
   6   7   4  117.82    5.81   1
   6   8   3  227.52    6.83   1
   6   9   2   74.52    5.82   1
   6  11  -1   11.34    7.14   1
   7  11   0   10.78    5.84   1
   7  12  -2   17.02    7.85   1
   8  -1   5    7.86    2.64   1
   8  11   0   -3.41    7.39   1
  -5  -7 -21   12.05    5.52   1
  -5  -6 -19   34.70    6.57   1
  -5  -1 -19   54.78    4.53   1
  -5   1 -23    6.79    3.85   1
  -4  -9 -17    8.02    6.94   1
  -4  -8 -15   82.28    6.97   1
  -4  -7 -14  135.36    6.06   1
  -4  -5 -12    6.60    5.26   1
  -3 -11 -17   23.07    7.45   1
  -3 -10 -14   94.20    7.36   1
  -3  -9 -12    2.23    5.81   1
  -3  -5  -8   49.81    4.99   1
  -2 -11 -13   -7.08    6.73   1
  -2 -10 -11   13.13    5.23   1
  -2  -9  -9   26.62    4.98   1
  -2  -5  -5  102.10    4.95   1
  -1 -12 -13   33.32    7.20   1
  -1 -11 -10    1.00    6.05   1
  -1 -10  -8   87.89    6.30   1
  -1  -8  -5  171.10    5.93   1
  -1  -7  -4   21.05    4.65   1
  -1  -3  -2 1780.53    6.97   1
   0 -12 -11    4.05    6.39   1
   0   7  -6    5.31    2.52   1
   0   8  -8    5.83    3.38   1
   0  10 -13    2.41    3.08   1
   1 -11  -7   -0.62    5.35   1
   1 -10  -5    0.87    3.96   1
   1  -8  -2   28.76    3.87   1
   1  -6   0  158.67    3.40   1
   1  10  -9  520.22    7.34   1
   2 -11  -6   -0.35    5.18   1
   2 -10  -4   -2.63    4.25   1
   2   7  -1   56.24    4.43   1
   2   9  -4  579.51    7.49   1
   2  10  -6    8.95    4.96   1
   3  -7   1   35.36    2.72   1
   3  -6   2  416.20    3.93   1
   3   9  -2  -11.67    4.42   1
   3  11  -6   -4.82    5.92   1
   4   7   2  103.52    5.11   1
   4  10  -2   53.03    5.51   1
   4  11  -4  116.67    7.17   1
   4  12  -6   -1.09    5.03   1
   4  13  -9   -0.39    6.48   1
   5  -8   0   41.43    3.10   1
   5   7   3  157.16    5.95   1
   5   8   2  215.73    6.48   1
   5  13  -7   49.88    7.52   1
   6  12  -3   96.89    7.27   1
   7   8   3  106.95    7.70   1
   7   9   2    1.37    6.91   1
   7  10   1   18.55    5.76   1
   8  10   1  -10.08    7.51   1
   9  -1   4    6.82    3.07   1
   9   9   2    5.50    7.24   1
  -5  -7 -19   47.82    7.18   1
  -5  -6 -18    6.79    6.01   1
  -5  -5 -17   46.44    6.08   1
  -5  -4 -17   -1.77    5.26   1
  -5  -3 -17    1.23    4.80   1
  -5   1 -22   39.72    3.91   1
  -4 -10 -19   27.64    6.37   1
  -4  -9 -16   -4.06    5.61   1
  -4  -8 -14   20.10    6.39   1
  -4  -7 -13   27.38    4.98   1
  -4  -6 -12   -1.09    5.53   1
  -3 -11 -16  -13.62    5.62   1
  -3  -8 -10  303.44    7.60   1
  -3  -7  -9  243.36    6.71   1
  -2 -11 -12   98.24    7.51   1
  -2 -10 -10   -5.59    5.90   1
  -2  -8  -7  125.78    5.83   1
  -2  -7  -6   38.41    4.88   1
  -1 -12 -12  -10.61    6.73   1
  -1  -9  -6  114.93    5.88   1
  -1  -6  -3  554.42    6.73   1
   0 -12 -10   14.01    6.40   1
   0 -11  -8    2.30    4.72   1
   0 -10  -6   19.16    4.39   1
   0  -8  -3   -9.23    4.17   1
   0  -7  -2    1.34    3.76   1
   1 -12  -9    8.03    5.91   1
   1  -9  -3   13.68    4.12   1
   1   8  -5  401.88    5.89   1
   1   9  -7   -6.85    3.81   1
   2  -9  -2  238.89    5.50   1
   2  -5   2  519.22    3.74   1
   2  11  -9   65.14    5.60   1
   2  12 -12   18.90    4.90   1
   3 -10  -3   19.90    4.54   1
   3  -8   0   38.47    3.36   1
   3   8  -1   -1.85    5.10   1
   3  10  -4   57.06    4.97   1
   3  12  -9   21.04    6.10   1
   4 -10  -3    0.88    3.93   1
   5  10  -1   11.60    5.28   1
   5  11  -3  108.60    7.84   1
   5  12  -5   17.40    7.25   1
   6  10   0   -2.31    5.44   1
   6  11  -2    7.72    7.11   1
   7  11  -1  118.91    6.93   1
   7  12  -3    9.88    7.69   1
   8   8   3   -8.99    5.55   1
   8   9   2   -4.77    5.93   1
   8  11  -1   39.81    7.86   1
  -5  -8 -20   30.52    6.06   1
  -5  -6 -17   31.07    6.25   1
  -5  -4 -16   65.18    5.59   1
  -5  -2 -17   81.49    5.03   1
  -4 -10 -18   -4.72    5.65   1
  -4 -10 -17    5.17    6.75   1
  -4  -9 -15   10.54    6.50   1
  -4  -4 -11   36.38    3.93   1
  -4  -3 -11   68.58    3.76   1
  -3 -11 -15   57.55    6.43   1
  -3 -10 -13   32.92    5.39   1
  -3  -9 -11   -5.94    4.80   1
  -3  -6  -8  113.40    4.71   1
  -2 -12 -14    9.38    7.10   1
  -2  -9  -8    2.70    4.63   1
  -2  -6  -5  810.86    7.93   1
  -1 -11  -9    3.30    6.06   1
  -1 -10  -7   51.84    6.16   1
  -1  -4  -2  148.44    3.91   1
   0 -11  -7  -14.04    5.65   1
   0  -9  -4   -3.38    3.66   1
   0  -6  -1    0.67    3.51   1
   0  10 -14  131.38    4.82   1
   1 -12  -8   12.61    6.03   1
   1 -11  -6   99.23    6.26   1
   1 -10  -4   51.24    5.04   1
   1  -5   1   87.58    2.96   1
   1  10 -10   -1.52    4.36   1
   1  11 -13   -3.03    4.02   1
   2 -11  -5    7.28    4.99   1
   2  10  -7   26.76    5.10   1
   2  12 -13  119.83    5.89   1
   3 -11  -5    8.28    4.75   1
   3   7   0  129.56    5.79   1
   4  -9  -1    5.49    3.35   1
   4   9  -1   27.35    4.93   1
   4  10  -3  226.47    7.86   1
   4  11  -5  139.46    7.41   1
   4  12  -7   17.33    5.13   1
   5   9   0   55.83    5.66   1
   5  13  -8   -0.64    5.96   1
   6   7   3    3.43    4.80   1
   6   8   2   84.79    5.72   1
   6   9   1   48.93    5.89   1
   6  12  -4    6.28    6.21   1
   7  10   0   42.69    5.98   1
   8  -2   4   26.47    2.63   1
   8  10   0   -0.22    7.63   1
  -5  -8 -19   88.00    6.81   1
  -5  -8 -18   14.86    7.03   1
  -5  -7 -17  -10.16    6.15   1
  -5  -6 -16   30.42    6.12   1
  -5  -5 -16   36.30    4.86   1
  -4 -10 -16   -4.46    6.90   1
  -4  -9 -14  107.88    7.41   1
  -4  -8 -13   21.77    5.17   1
  -4  -7 -12   36.36    5.18   1
  -4  -6 -11   68.88    5.87   1
  -3 -11 -14    3.75    5.77   1
  -3 -10 -12   -0.19    5.29   1
  -3  -8  -9   10.91    5.51   1
  -3  -5  -7    1.39    4.60   1
  -3  -4  -7  336.35    5.45   1
  -2 -12 -13   -2.38    6.78   1
  -2 -11 -11   17.81    5.38   1
  -2 -10  -9   43.08    5.27   1
  -2  -3  -4  256.38    4.25   1
  -1 -12 -11   12.92    5.37   1
   0 -12  -9    4.07    5.11   1
   0 -10  -5   -2.11    5.08   1
   2 -10  -3   -9.32    4.15   1
   2   9  -5   65.27    4.55   1
   2  11 -10  127.24    5.97   1
   3  -9  -1    1.50    3.66   1
   3  -5   3   -3.86    1.59   1
   3   9  -3   10.51    4.53   1
   3  10  -5    9.44    5.65   1
   3  11  -7  147.54    5.99   1
   3  12 -10   40.28    6.03   1
   4   7   1    4.98    5.26   1
   4   8   0  269.72    6.43   1
   4  12  -8   27.85    6.62   1
   5  -9  -1   58.66    3.86   1
   5   8   1  100.22    5.65   1
   5  10  -2   43.92    6.77   1
   5  11  -4   73.78    7.52   1
   5  12  -6   11.88    5.69   1
   6  10  -1    0.08    5.55   1
   6  11  -3   -2.67    7.37   1
   7  -3   4   40.69    1.93   1
   7   8   2  229.57    7.86   1
   7   9   1   15.99    5.79   1
   7  11  -2   -9.29    5.86   1
   7  12  -4    2.36    6.38   1
   8  11  -2   27.36    7.72   1
  -5  -9 -20    7.66    5.94   1
  -5  -8 -17   47.59    7.23   1
  -5  -5 -15  163.54    6.72   1
  -4 -10 -15   23.22    6.86   1
  -4  -8 -12  122.07    7.06   1
  -3 -11 -13   -4.43    6.75   1
  -3 -10 -11   -6.39    6.15   1
  -3  -9 -10   35.27    5.17   1
  -3  -7  -8   68.09    4.66   1
  -2 -12 -12   13.90    6.85   1
  -2 -11 -10   95.98    7.14   1
  -2  -9  -7   23.83    5.56   1
  -2  -8  -6    3.13    4.10   1
  -2  -7  -5  366.68    6.82   1
  -1 -12 -10   13.28    6.17   1
  -1 -11  -8   96.77    5.63   1
  -1  -9  -5    8.25    4.10   1
  -1  -8  -4    5.88    3.99   1
  -1  -7  -3  128.32    5.26   1
  -1  -5  -2   -3.65    3.57   1
   1 -12  -7    9.81    5.95   1
   1 -11  -5   -3.42    5.16   1
   1  -9  -2   11.24    4.12   1
   1  -8  -1   34.54    3.72   1
   1  -7   0  195.18    3.90   1
   1   8  -6  291.06    5.55   1
   1   9  -8  331.54    6.14   1
   1  11 -14   79.22    4.76   1
   2  -8   0    9.27    3.39   1
   2   7  -2   -3.79    3.94   1
   2  12 -14   14.91    4.79   1
   3 -11  -4   -5.66    4.90   1
   4   9  -2  150.42    7.11   1
   6   9   0   15.36    5.31   1
   7  10  -1   32.42    5.90   1
  -6  -5 -22   -4.06    6.37   1
  -6  -4 -23   -1.47    5.90   1
  -6  -3 -23    8.95    6.08   1
  -5  -9 -18   -4.30    5.75   1
  -5  -6 -15    5.73    5.09   1
  -4 -11 -17   -2.45    5.63   1
  -4 -10 -14   -0.58    6.38   1
  -4  -9 -13    6.92    5.13   1
  -4  -7 -11   36.31    4.87   1
  -4  -5 -10  174.45    5.24   1
  -4  -3 -10  832.46    7.59   1
  -3 -12 -15    9.97    5.84   1
  -3  -8  -8   -8.25    5.41   1
  -3  -6  -7    9.96    3.90   1
  -2 -10  -8   -2.33    4.65   1
  -1 -10  -6   35.31    4.70   1
   0 -12  -8  134.47    6.60   1
   0 -11  -6   -5.14    4.49   1
   0  -9  -3  187.94    5.61   1
   0  -8  -2  101.67    4.53   1
   0  -5   0   26.72    3.36   1
   1 -10  -3  111.59    5.29   1
   1  10 -11    3.79    3.76   1
   1  11 -15   42.29    5.04   1
   2 -11  -4   -0.13    4.80   1
   2  -9  -1  103.97    4.25   1
   2  -7   1   24.71    2.39   1
   2   8  -4  179.53    6.02   1
   2  10  -8   28.29    5.14   1
   2  11 -11   -3.69    4.58   1
   3 -10  -2   23.02    3.77   1
   3   8  -2    0.24    4.32   1
   3  11  -8   14.13    4.77   1
   3  12 -11    7.35    4.56   1
   4 -10  -2   67.13    4.46   1
   4  -7   2  102.69    2.92   1
   4  10  -4   54.77    5.47   1
   4  11  -6   15.26    5.22   1
   4  12  -9   39.44    7.04   1
   5   9  -1   85.33    5.88   1
   5  10  -3   -2.21    6.57   1
   5  11  -5    2.99    7.11   1
   5  12  -7   52.99    6.16   1
   6   8   1    3.54    5.17   1
   6  10  -2   66.02    7.42   1
   6  11  -4   18.65    7.22   1
   6  12  -6   -3.23    6.10   1
   7  11  -3   -9.66    5.92   1
   8  11  -3    5.00    6.13   1
  -6  -6 -22    4.77    5.29   1
  -6  -6 -21   13.46    6.69   1
  -6  -4 -21   53.23    6.08   1
  -5  -8 -16   39.64    6.17   1
  -5  -6 -14   20.75    5.77   1
  -5  -2 -15  109.07    4.71   1
  -4 -11 -16   10.84    5.76   1
  -4  -9 -12   83.92    6.74   1
  -4  -8 -11   32.56    6.42   1
  -4  -6 -10   59.88    4.63   1
  -3 -12 -14   71.98    6.93   1
  -3 -11 -12    2.64    5.63   1
  -3 -10 -10   49.60    5.32   1
  -3  -9  -9  387.25    7.58   1
  -3  -7  -7   89.93    5.61   1
  -2 -12 -11    3.31    5.53   1
  -2 -11  -9   42.44    5.52   1
  -2  -9  -6    5.58    5.60   1
  -2  -6  -4  144.13    4.62   1
  -1 -12  -9    6.39    4.96   1
  -1 -11  -7   30.86    4.92   1
  -1  -6  -2   12.13    3.54   1
   0 -12  -7    2.69    6.07   1
   0 -10  -4  161.08    5.38   1
   0  -7  -1   93.28    3.53   1
   1 -12  -6   -4.77    5.76   1
   1  -6   1 1570.41    7.67   1
   2 -10  -2  104.54    5.44   1
   2   9  -6   62.63    4.41   1
   3   7  -1    2.19    4.13   1
   3   9  -4   18.51    4.82   1
   3  10  -6    3.47    4.80   1
   3  12 -12   -1.74    5.37   1
   4  -8   1   59.78    3.17   1
   4   8  -1   65.28    5.23   1
   5  -7   2    9.63    1.88   1
   5   8   0   -3.19    4.85   1
   5  12  -8   42.49    7.12   1
   6   9  -1  203.52    8.06   1
   7  10  -2   -3.96    5.70   1
   7  11  -4    5.17    7.48   1
   8  -3   3   10.36    2.33   1
   8  -1   4   94.43    3.98   1
  -6  -7 -21   13.31    7.04   1
  -6  -6 -20   -7.80    6.61   1
  -6  -4 -20   29.37    5.79   1
  -5 -10 -18   27.41    6.22   1
  -5  -9 -16   27.96    5.91   1
  -5  -8 -15   14.38    5.59   1
  -5  -3 -14   61.21    4.83   1
  -4 -11 -15   14.27    6.04   1
  -4 -10 -13   55.25    5.85   1
  -4  -7 -10   95.81    5.35   1
  -3 -12 -13   24.40    6.20   1
  -3 -11 -11    8.06    5.41   1
  -3  -5  -6  224.32    5.04   1
  -3  -4  -6   24.54    3.68   1
  -2 -12 -10   19.61    6.76   1
  -2 -10  -7   23.52    5.02   1
  -2  -8  -5  818.71    8.32   1
  -1 -12  -8   22.29    6.29   1
  -1 -10  -5  168.99    6.54   1
  -1  -9  -4   -7.48    3.88   1
  -1  -8  -3  293.32    5.67   1
   0 -11  -5   22.44    5.63   1
   1 -11  -4   61.98    5.41   1
   1   9  -9  145.81    4.90   1
   1  10 -12   18.82    3.89   1
   2  -6   2  228.30    3.19   1
   2  10  -9  143.24    6.06   1
   2  11 -12  128.92    5.93   1
   3 -11  -3   46.80    5.13   1
   3  -8   1   51.01    3.05   1
   3  11  -9    0.70    4.65   1
   4  -9   0   96.51    4.24   1
   4  -6   3   56.57    1.86   1
   4   9  -3    1.11    4.81   1
   4  10  -5   -1.49    6.26   1
   4  11  -7   52.74    5.64   1
   4  12 -10   -6.15    5.04   1
   5  -8   1    5.73    2.40   1
   5   9  -2   16.48    6.44   1
   5  11  -6  143.95    8.36   1
   6  10  -3  108.44    7.80   1
   6  11  -5    9.00    7.21   1
   6  12  -7   18.94    6.22   1
  -6  -6 -19   23.10    6.62   1
  -6  -3 -20    9.64    5.29   1
  -6  -2 -22    3.95    4.69   1
  -5 -10 -17   -6.07    6.03   1
  -5  -9 -15   50.95    7.16   1
  -5  -8 -14  118.37    7.54   1
  -5  -6 -13   40.42    5.81   1
  -5  -5 -13    3.61    4.21   1
  -4 -11 -14   67.54    6.40   1
  -4 -10 -12    3.22    6.43   1
  -4  -9 -11   -2.18    5.01   1
  -4  -8 -10   51.11    5.13   1
  -4  -6  -9  321.95    6.19   1
  -4  -5  -9  179.63    5.19   1
  -4  -4  -9  178.46    4.79   1
  -3 -12 -12    2.40    7.13   1
  -3 -10  -9   -4.39    4.97   1
  -3  -9  -8   25.51    4.89   1
  -3  -8  -7   -0.67    4.29   1
  -3  -6  -6    5.52    3.93   1
  -2 -11  -8   25.35    5.24   1
  -2  -7  -4   12.53    3.86   1
  -1 -11  -6   24.62    5.70   1
  -1  -7  -2   24.17    4.79   1
   0  -9  -2    2.35    4.05   1
   0  -6   0   36.43    3.64   1
   1  -9  -1   12.95    3.96   1
   1  -8   0   33.41    3.91   1
   2 -11  -3   19.85    4.68   1
   2   9  -7   -9.21    4.58   1
   3  -9   0   -6.36    3.42   1
   3  -7   2   19.75    2.43   1
   3   8  -3  227.47    6.06   1
   3   9  -5  344.43    8.11   1
   3  10  -7   19.08    4.86   1
   3  11 -10    3.20    5.46   1
   3  12 -13   15.40    4.73   1
   4  11  -8   83.49    6.95   1
   4  12 -11   52.04    6.98   1
   5  10  -4    5.94    5.35   1
   5  12  -9   18.85    5.81   1
   6  12  -8   31.78    6.54   1
   7  11  -5   -2.36    6.32   1
  -6  -8 -19   13.98    7.07   1
  -6  -7 -19    8.12    5.45   1
  -6  -6 -18   -2.92    6.14   1
  -6  -5 -18   16.09    5.92   1
  -6  -4 -19   -5.40    4.36   1
  -6  -2 -21   47.32    4.79   1
  -6  -1 -23   21.88    4.70   1
  -5 -10 -16   -1.38    5.99   1
  -5  -9 -14    7.13    6.89   1
  -4 -11 -13   13.13    5.74   1
  -4  -7  -9   58.50    4.92   1
  -3 -11 -10   22.90    5.74   1
  -3  -7  -6  156.77    4.99   1
  -2 -13 -11   -7.21    5.35   1
  -2 -12  -9  110.21    6.51   1
  -2 -10  -6   36.62    5.82   1
  -2  -9  -5  104.79    5.97   1
  -2  -4  -3   62.71    3.69   1
  -1 -13  -9   12.28    6.59   1
  -1 -12  -7   80.05    6.93   1
  -1  -4  -1 1644.73    7.46   1
   0 -12  -6   -8.90    4.61   1
   0 -11  -4   -7.52    5.48   1
   0 -10  -3   10.15    4.01   1
   0  -8  -1   -4.59    3.89   1
   1 -12  -5    4.22    5.45   1
   1 -10  -2    5.22    4.33   1
   2  -9   0   49.86    4.07   1
   2   8  -5   33.62    4.16   1
   2  11 -13   55.36    5.18   1
   3 -10  -1   53.48    4.34   1
   4 -10  -1   42.41    4.26   1
   4   8  -2   91.28    5.53   1
   4  10  -6   83.42    6.93   1
   5  -9   0   46.37    3.14   1
   5  11  -7   90.19    7.90   1
   5  12 -10   19.89    7.03   1
   6   9  -2  106.15    6.63   1
   6  10  -4   14.52    6.96   1
   6  11  -6  144.23    7.64   1
   6  12  -9    4.41    7.04   1
   7  -4   3   22.89    1.89   1
  -6  -9 -19   11.85    7.26   1
  -6  -8 -18    7.66    6.72   1
  -6  -7 -18    2.12    5.32   1
  -6  -4 -18    6.90    5.44   1
  -6  -2 -20   54.48    4.84   1
  -6  -1 -22   38.64    5.07   1
  -5 -11 -16   18.74    7.41   1
  -5 -10 -15    7.00    5.78   1
  -5  -8 -13   31.33    5.52   1
  -5  -6 -12   78.76    6.08   1
  -5  -5 -12  109.15    5.82   1
  -4 -12 -14   -8.35    5.76   1
  -4 -11 -12    7.12    6.44   1
  -4 -10 -11   77.34    6.09   1
  -4  -9 -10   51.88    5.23   1
  -4  -8  -9   44.26    6.02   1
  -3 -12 -11   11.19    5.72   1
  -3 -11  -9  160.17    7.63   1
  -3 -10  -8   29.01    5.02   1
  -3  -9  -7  151.54    5.80   1
  -2 -13 -10   -0.61    6.73   1
  -2 -11  -7   19.92    5.04   1
  -2  -8  -4   87.50    4.64   1
  -2  -6  -3   75.75    4.93   1
  -1 -11  -5  108.29    6.44   1
  -1 -10  -4    3.23    4.34   1
  -1  -9  -3    1.01    3.92   1
   1 -11  -3   -5.61    4.62   1
   1  -7   1   43.09    2.86   1
   2 -12  -4    3.55    4.95   1
   2 -10  -1   59.44    4.50   1
   2  -8   1   85.69    3.65   1
   3  10  -8  251.67    7.63   1
   3  11 -11   21.45    5.51   1
   4   9  -4   20.85    4.96   1
   4  11  -9   74.15    6.77   1
   5   9  -3  164.11    7.00   1
   5  10  -5    5.01    5.34   1
   6  -3   4   80.91    2.23   1
   7  11  -6   47.73    7.15   1
   8  -4   2    3.74    2.13   1
   8  -2   3   31.88    3.27   1
  -6  -8 -17   47.33    7.14   1
  -6  -7 -17   -6.56    5.23   1
  -6  -5 -17   43.52    5.21   1
  -5 -11 -15   32.60    7.64   1
  -5 -10 -14   12.66    5.78   1
  -5  -9 -13    1.45    5.59   1
  -5  -8 -12    6.20    6.29   1
  -4 -12 -13    6.74    7.07   1
  -4 -10 -10   16.98    6.48   1
  -4  -7  -8    9.12    5.43   1
  -4  -6  -8    9.45    4.30   1
  -4  -5  -8   73.33    4.51   1
  -3 -12 -10    6.76    6.64   1
  -3  -8  -6   40.77    4.69   1
  -3  -6  -5    6.49    4.55   1
  -3  -5  -5  784.15    7.35   1
  -2 -12  -8    6.93    5.25   1
  -1 -13  -8   15.75    5.24   1
  -1 -12  -6   14.61    6.12   1
  -1  -8  -2  292.61    5.39   1
  -1  -6  -1  939.28    7.26   1
   0 -12  -5   -6.02    5.37   1
   0  -7   0   -0.54    3.41   1
   1 -12  -4   20.09    5.42   1
   1  -5   2   -3.18    2.33   1
   2 -11  -2    6.58    4.97   1
   2   9  -8   15.97    4.73   1
   3 -11  -2   25.73    3.93   1
   3  -6   3  167.47    2.60   1
   3   9  -6   33.93    5.86   1
   4  10  -7   52.73    6.66   1
   5  11  -8   38.61    5.99   1
   5  12 -11   49.05    6.21   1
  -6  -9 -17   -7.86    7.02   1
  -6  -7 -16    5.30    6.19   1
  -6  -6 -16  117.39    7.00   1
  -6  -5 -16   36.64    6.03   1
  -6  -2 -19   13.21    4.30   1
  -5 -10 -13  -10.77    6.78   1
  -5  -9 -12   17.40    6.71   1
  -4 -12 -12   22.89    6.86   1
  -4 -11 -11   47.70    6.02   1
  -4  -9  -9   44.59    5.14   1
  -4  -8  -8  138.29    6.76   1
  -3 -11  -8    4.34    6.36   1
  -3 -10  -7    1.10    4.85   1
  -3  -9  -6   11.84    5.53   1
  -3  -7  -5   18.02    4.91   1
  -2 -13  -9   19.58    5.53   1
  -2 -11  -6    9.52    4.75   1
  -2 -10  -5   83.81    5.24   1
  -2  -9  -4  304.40    6.29   1
  -2  -7  -3    3.21    3.76   1
   0 -13  -6    1.60    6.32   1
   0 -11  -3  264.82    7.07   1
   0 -10  -2  288.33    6.47   1
   0  -9  -1  301.73    5.85   1
   1 -10  -1   40.42    4.55   1
   1  -9   0   -0.37    4.14   1
   2  -7   2   10.07    2.46   1
   2   8  -6    0.27    3.86   1
   4  11 -10   -3.44    4.81   1
   5  10  -6   38.25    6.19   1
   9   0   2   -2.32    4.25   1
   9   1   2   19.80    5.47   1
  -6  -9 -16   19.53    7.12   1
  -6  -8 -16   64.06    6.19   1
  -6  -7 -15   46.21    6.44   1
  -6  -4 -16   63.98    5.73   1
  -6  -3 -17  107.96    5.47   1
  -5 -11 -14    8.16    5.83   1
  -5  -8 -11  129.95    7.18   1
  -4 -11 -10   42.98    7.09   1
  -4 -10  -9    7.61    6.31   1
  -3 -12  -9   -6.71    5.39   1
  -3  -8  -5  183.02    6.39   1
  -2 -12  -7   -2.25    4.96   1
  -2  -8  -3   47.82    5.30   1
  -1 -13  -7   42.57    5.57   1
  -1 -11  -4   43.24    4.75   1
  -1 -10  -3   -1.99    4.10   1
  -1  -9  -2   42.90    5.10   1
  -1  -7  -1  312.05    5.29   1
   0 -12  -4   -4.63    5.35   1
   0  -8   0    9.58    3.81   1
   1 -11  -2   -0.44    4.47   1
   2 -12  -3   -1.22    4.51   1
   2  -5   3  107.60    2.25   1
   3  -9   1   67.54    3.98   1
  -6 -10 -16    9.61    7.42   1
  -5 -11 -13   16.81    6.07   1
  -5 -10 -12   21.34    5.89   1
  -5  -9 -11   72.41    6.99   1
  -4 -12 -11   60.82    6.54   1
  -4  -9  -8   40.44    5.23   1
  -4  -7  -7   92.80    5.00   1
  -4  -6  -7  354.29    6.26   1
  -4  -5  -7   39.36    4.12   1
  -3 -13 -10    0.67    5.59   1
  -3 -11  -7   66.16    6.82   1
  -3 -10  -6  134.01    6.90   1
  -2 -13  -8   14.79    5.52   1
  -2 -11  -5   24.98    5.96   1
  -2 -10  -4   67.24    5.99   1
  -1 -12  -5   45.45    5.26   1
   0  -6   1   12.45    3.28   1
   1 -12  -3  161.17    6.67   1
   1  -8   1  511.08    5.66   1
   1  -6   2    7.92    2.61   1
   2 -10   0   47.05    4.46   1
   3 -10   0    8.62    3.59   1
   3  -8   2  283.73    4.08   1
   4 -10   0   -4.59    3.54   1
   4  -9   1    1.89    2.77   1
   4  -8   2   28.60    2.31   1
  -7  -5 -21   -0.44    6.03   1
  -6  -9 -15   69.90    6.51   1
  -6  -8 -14   -3.94    6.60   1
  -6  -7 -14   26.67    6.18   1
  -6  -6 -14    3.94    5.75   1
  -6  -4 -15  113.67    5.84   1
  -6  -3 -16   33.30    4.89   1
  -5 -12 -14   14.44    6.15   1
  -5 -11 -12   18.10    7.01   1
  -5 -10 -11   21.60    6.74   1
  -5  -8 -10    3.37    6.34   1
  -5  -7 -10   23.38    5.08   1
  -5  -6 -10  122.11    5.51   1
  -5  -5 -10  127.28    6.06   1
  -4 -12 -10    3.25    6.80   1
  -4 -11  -9   36.57    5.65   1
  -4 -10  -8   25.55    6.21   1
  -4  -8  -7  113.66    5.50   1
  -4  -4  -7  599.88    6.75   1
  -3 -13  -9   32.35    7.08   1
  -3 -12  -8   72.11    6.40   1
  -3  -9  -5    4.63    4.54   1
  -3  -6  -4 1006.51    8.37   1
  -2 -12  -6   13.23    4.92   1
  -2  -9  -3   -1.56    5.14   1
  -2  -6  -2   36.41    3.90   1
  -1 -13  -6   30.46    5.30   1
  -1  -8  -1  182.99    4.79   1
   0 -13  -5   37.32    5.27   1
   0 -11  -2   11.15    4.96   1
   0 -10  -1    0.83    4.38   1
   2 -11  -1   42.92    4.95   1
   2  -9   1  181.44    4.25   1
   3 -11  -1    4.41    3.99   1
   7  -3   3    4.05    2.49   1
   9   2   1   -4.51    5.52   1
  -7  -7 -19   -0.47    6.60   1
  -7  -6 -20  -11.89    6.43   1
  -6  -9 -14   20.87    5.96   1
  -5 -12 -13    6.62    5.76   1
  -5  -9 -10   32.21    5.39   1
  -4 -13 -11   -4.51    7.15   1
  -4  -9  -7    5.11    4.71   1
  -3 -12  -7   -8.05    6.54   1
  -3 -11  -6   -0.39    6.40   1
  -3  -8  -4  301.22    6.89   1
  -3  -7  -4    9.18    4.03   1
  -2 -13  -7   -1.72    5.11   1
  -2  -7  -2  184.30    5.08   1
  -1 -12  -4   11.71    6.05   1
  -1 -11  -3   -5.08    4.30   1
  -1 -10  -2   29.47    5.09   1
  -1  -6   0  240.55    5.26   1
   0 -12  -3  -11.96    5.04   1
   0  -9   0    2.05    3.90   1
   0  -7   1   71.43    3.68   1
   1 -11  -1   16.87    5.17   1
   1 -10   0   56.10    4.89   1
   2 -12  -2   37.45    5.62   1
   2  -8   2   62.91    3.08   1
   9   1   1    7.38    4.95   1
  -7  -6 -19   -3.81    6.17   1
  -7  -4 -21   10.41    5.45   1
  -6 -11 -15   24.36    6.41   1
  -6  -8 -13   23.98    5.46   1
  -6  -7 -13   23.52    5.23   1
  -6  -6 -13   -1.86    5.78   1
  -5 -12 -12   21.55    5.74   1
  -5 -11 -11   24.77    5.72   1
  -5 -10 -10   77.29    7.13   1
  -5  -8  -9   42.48    6.39   1
  -5  -7  -9   93.31    5.58   1
  -4 -12  -9   14.83    5.67   1
  -4 -11  -8   10.68    5.17   1
  -4 -10  -7    9.26    6.15   1
  -4  -7  -6  281.34    6.17   1
  -4  -6  -6  178.68    5.21   1
  -3 -13  -8    7.66    6.87   1
  -3 -10  -5  127.56    5.84   1
  -2 -12  -5    8.38    4.77   1
  -2 -11  -4  361.74    7.39   1
  -2 -10  -3    4.50    5.37   1
  -2  -8  -2  122.89    4.92   1
  -1 -13  -5   49.21    6.72   1
  -1  -9  -1   46.33    4.82   1
  -1  -7   0 1309.60    9.46   1
   0 -13  -4   23.43    5.96   1
   1 -12  -2   28.09    5.25   1
   1  -9   1   58.94    4.31   1
   1  -7   2   23.66    2.67   1
   2  -6   3  310.37    3.47   1
   3  -7   3  180.36    2.85   1
   4  -7   3   86.39    1.89   1
   5  -9   1    6.63    2.17   1
   7  -2   3   22.81    3.09   1
  -7  -8 -18   10.59    5.91   1
  -7  -4 -20   12.42    5.49   1
  -6 -11 -14    1.26    6.21   1
  -6 -10 -13   17.41    7.04   1
  -6  -9 -13   41.16    6.07   1
  -6  -5 -13   -0.98    5.34   1
  -5  -9  -9   29.32    5.38   1
  -5  -5  -9    1.80    4.32   1
  -4 -13 -10   42.82    6.31   1
  -4  -9  -6  318.76    7.97   1
  -4  -8  -6   31.10    4.94   1
  -2 -13  -6    4.02    5.07   1
  -2  -9  -2  103.00    5.73   1
   0  -8   1   -1.38    3.64   1
   5  -8   2   11.41    1.48   1
   9   4  -1   39.58    5.59   1
  -7  -9 -17    8.66    7.42   1
  -7  -8 -17   -3.11    5.74   1
  -7  -7 -17   11.55    5.63   1
  -7  -6 -17    3.22    5.97   1
  -7  -5 -18    4.95    5.93   1
  -7  -4 -19   -0.43    5.22   1
  -7  -3 -21   -0.99    4.87   1
  -6 -11 -13    5.07    7.46   1
  -6  -9 -12   24.79    7.15   1
  -6  -8 -12   -2.10    5.20   1
  -6  -7 -12  143.87    6.27   1
  -5 -12 -11   -2.29    5.71   1
  -5 -11 -10   68.03    6.24   1
  -5 -10  -9    2.71    5.51   1
  -5  -7  -8  -10.05    5.74   1
  -4 -12  -8    3.63    5.73   1
  -4 -11  -7   68.38    6.01   1
  -3 -13  -7    1.85    5.35   1
  -3 -12  -6  108.37    6.38   1
  -3 -11  -5   25.65    5.21   1
  -3 -10  -4   35.62    5.89   1
  -3  -7  -3  -11.11    4.94   1
  -2 -12  -4   35.41    6.13   1
  -2 -11  -3   51.19    6.07   1
  -2  -6  -1   84.52    5.08   1
  -1 -13  -4  120.48    7.21   1
  -1 -12  -3   -0.60    4.53   1
  -1 -11  -2    9.45    4.50   1
  -1 -10  -1   20.56    4.88   1
  -1  -8   0  116.98    4.97   1
   0 -12  -2   97.51    6.05   1
   0 -11  -1   86.98    5.46   1
   0 -10   0  187.76    5.53   1
   2 -11   0   35.56    4.55   1
   2 -10   1   70.95    4.30   1
   3 -11   0   17.14    4.24   1
   3 -10   1   16.45    3.71   1
  -7  -8 -16   47.47    7.44   1
  -7  -7 -16   30.61    6.94   1
  -7  -5 -17   87.62    6.41   1
  -6 -10 -12   15.61    5.90   1
  -5 -12 -10   50.42    6.23   1
  -5 -11  -9   -8.59    6.62   1
  -5  -9  -8  116.24    7.17   1
  -5  -8  -8   43.12    5.39   1
  -5  -6  -8   34.34    4.68   1
  -4 -10  -6   32.29    5.42   1
  -4  -8  -5  236.20    6.98   1
  -4  -7  -5   88.60    4.86   1
  -3  -8  -3    8.66    4.30   1
  -3   6 -22   14.33    2.76   1
  -2 -13  -5   16.51    5.40   1
  -2 -10  -2    0.34    5.30   1
  -2  -7  -1   60.03    4.44   1
   0 -13  -3   38.62    6.15   1
   1 -12  -1   -1.07    5.59   1
   1 -11   0   -7.84    4.84   1
   1  -8   2  104.64    3.60   1
   2 -12  -1   47.83    4.93   1
   2  -9   2   26.04    3.48   1
   2  -7   3   89.41    3.02   1
   3  -9   2   63.62    3.07   1
   9   0   0   37.71    5.07   1
   9   6  -4    0.10    5.75   1
  -7  -8 -15   15.75    6.81   1
  -7  -6 -16   36.23    6.32   1
  -7  -4 -18   11.02    5.36   1
  -6 -11 -12    6.96    6.06   1
  -6 -10 -11  100.52    8.21   1
  -6  -9 -11    3.89    5.78   1
  -6  -7 -11   36.28    5.39   1
  -6  -6 -11   33.33    6.12   1
  -5 -10  -8   -4.92    5.32   1
  -4 -13  -8    1.36    5.67   1
  -4 -12  -7  -13.61    5.27   1
  -4 -11  -6  103.08    7.50   1
  -4  -9  -5   21.85    4.87   1
  -3 -13  -6  -14.98    5.17   1
  -3 -12  -5    3.24    5.18   1
  -3 -11  -4   39.24    6.27   1
  -3  -9  -3  199.85    5.91   1
  -2  -8  -1   63.45    4.52   1
  -1 -12  -2  -11.06    5.37   1
  -1  -9   0  316.41    6.30   1
   0  -9   1   65.25    4.33   1
   0  -6   2 1097.13    7.28   1
   1 -10   1  187.13    4.94   1
   4 -10   1   -0.14    2.62   1
  -7 -10 -15    1.68    6.03   1
  -7  -6 -15   56.96    6.49   1
  -7  -5 -16   13.90    5.63   1
  -7  -3 -19    6.54    4.69   1
  -7  -2 -21   27.81    4.83   1
  -6 -12 -12   17.31    6.14   1
  -6 -11 -11    5.62    7.18   1
  -6   1 -22   31.26    3.05   1
  -5 -13 -10   -8.19    5.99   1
  -5 -12  -9   22.68    6.17   1
  -5 -11  -8   40.52    5.72   1
  -5  -9  -7   86.04    6.96   1
  -5  -8  -7   62.05    5.48   1
  -5  -7  -7   86.26    5.33   1
  -4 -10  -5  153.03    6.28   1
  -3 -10  -3   12.29    5.88   1
  -2 -13  -4   10.67    6.62   1
  -2 -12  -3  105.80    5.69   1
  -2 -11  -2   79.87    6.26   1
  -2  -9  -1   33.39    5.30   1
  -1 -13  -3  -12.42    4.61   1
  -1 -11  -1   80.25    5.69   1
  -1  -6   1   -2.84    4.05   1
   0 -13  -2    8.28    5.59   1
   0 -12  -1   12.15    5.08   1
   0 -11   0   10.07    4.53   1
   0  -7   2    6.77    3.10   1
   4  -9   2   52.19    2.26   1
   7  -6   1   10.46    2.16   1
   8  -3   1    2.06    3.12   1
   8   0   1   98.22    5.13   1
   9   1  -1   -5.94    5.36   1
   9   3  -2   -4.05    5.98   1
   9   5  -4   74.09    8.00   1
  -7  -9 -14   -7.66    5.86   1
  -7  -8 -14    9.13    5.47   1
  -7  -7 -14   -8.81    6.29   1
  -7  -3 -18   18.53    5.43   1
  -6 -12 -11   16.04    7.64   1
  -6 -10 -10    2.52    6.97   1
  -6  -6 -10   29.67    5.84   1
  -5 -13  -9   -0.36    7.32   1
  -5 -12  -8   12.81    6.87   1
  -5 -10  -7    1.03    5.03   1
  -5  -6  -7   57.23    4.96   1
  -4 -13  -7   -1.72    5.79   1
  -4 -12  -6   10.56    5.42   1
  -4 -11  -5   55.70    6.74   1
  -4  -8  -4  307.98    7.42   1
  -4  -7  -4    6.06    5.33   1
  -3 -14  -6   25.87    7.32   1
  -3 -13  -5   48.94    6.07   1
  -3 -12  -4   -2.71    5.93   1
  -3  -8  -2  536.09    7.93   1
  -3  -7  -2   33.33    4.29   1
  -1 -10   0  130.12    5.51   1
   0 -10   1   -6.13    4.14   1
   1  -9   2  557.09    6.14   1
   1  -6   3    3.21    2.41   1
   3  -8   3   65.54    2.31   1
   6  -3   3   36.15    2.45   1
   9   0  -1    6.09    5.91   1
   9   6  -6    4.62    7.23   1
  -7  -9 -13   26.22    7.26   1
  -7  -8 -13   26.28    6.87   1
  -7  -6 -14   30.56    6.39   1
  -7  -5 -15    9.37    5.70   1
  -7  -4 -16    3.98    5.11   1
  -7  -2 -20   24.70    4.81   1
  -6 -11 -10   42.91    6.25   1
  -5 -11  -7   48.38    6.01   1
  -4  -9  -4   -7.73    4.75   1
  -3 -11  -3   26.30    5.05   1
  -3  -9  -2  132.29    5.55   1
  -2 -13  -3    7.58    6.36   1
  -2 -10  -1  121.99    5.26   1
  -2  -7   0  505.80    7.38   1
  -1 -13  -2    2.36    5.71   1
  -1 -12  -1   -6.03    5.38   1
  -1  -8   1   50.18    3.82   1
   0  -8   2  333.34    5.25   1
   1 -12   0   15.63    4.57   1
   1 -11   1    0.15    4.75   1
   1  -7   3  191.67    3.86   1
   2 -12   0    8.88    4.48   1
   2 -11   1   88.33    4.62   1
   2  -8   3  103.23    3.07   1
   3  -5   4   -0.13    1.17   1
   8   1   0   16.24    4.97   1
   8   8  -9   21.34    6.60   1
   9   2  -2   -7.84    5.94   1
   9   3  -3   19.47    6.24   1
   9   4  -4   -1.75    6.64   1
   9   5  -5   13.99    5.90   1
  -7 -11 -13    3.82    7.70   1
  -7 -10 -13    9.19    5.92   1
  -7  -7 -13   -7.68    6.19   1
  -7  -3 -17   46.54    5.54   1
  -7  -2 -19   28.13    4.69   1
  -6 -12 -10    4.37    5.85   1
  -6 -10  -9  -12.01    5.62   1
  -6  -9  -9   -1.99    5.39   1
  -6  -8  -9   66.23    5.88   1
  -6  -7  -9   16.53    5.16   1
  -5 -13  -8    7.92    6.06   1
  -5 -12  -7   29.99    7.24   1
  -5 -10  -6   64.14    6.76   1
  -5  -9  -6   -0.43    5.11   1
  -5  -8  -6  214.57    6.47   1
  -4 -13  -6   33.51    5.99   1
  -4 -12  -5   80.76    6.25   1
  -4 -10  -4   20.76    5.03   1
  -3 -14  -5  -11.69    6.78   1
  -3 -13  -4   43.99    6.68   1
  -3 -12  -3   -1.14    5.97   1
  -3 -10  -2   -2.35    5.85   1
  -2 -14  -4   11.91    5.35   1
  -2 -12  -2   27.66    4.82   1
  -2 -11  -1   90.30    6.21   1
  -2  -8   0  207.85    5.31   1
  -1 -11   0  167.80    6.13   1
  -1  -9   1  187.44    5.58   1
   0 -13  -1   -6.94    5.50   1
   0 -12   0  257.61    7.15   1
   1 -13  -1   -5.22    4.94   1
   2 -10   2   27.37    3.49   1
   3 -11   1   -2.22    3.11   1
   3 -10   2   32.97    2.88   1
   4  -8   3   17.80    1.69   1
  -7  -9 -12   11.69    5.97   1
  -7  -8 -12    1.76    6.57   1
  -7  -6 -13   26.01    6.20   1
  -7  -5 -14   13.43    5.69   1
  -7  -4 -15   10.42    4.92   1
  -6 -11  -9    4.85    5.92   1
  -6  -6  -9   10.03    5.78   1
  -5 -11  -6   19.45    6.86   1
  -4 -11  -4   12.51    5.27   1
  -4  -8  -3   40.40    5.80   1
  -3 -11  -2   14.76    5.96   1
  -2  -9   0    1.25    4.20   1
   0 -11   1   -5.22    4.21   1
   0  -9   2    3.74    3.77   1
   1 -10   2   37.13    3.56   1
   1  -8   3   44.92    3.40   1
   6  -6   2   32.97    2.05   1
   8  -4   0   11.70    3.60   1
   8   0   0   29.13    4.71   1
   8   7  -8    9.77    6.33   1
   9   0  -2   -1.46    5.29   1
   9   2  -3   21.28    6.52   1
   9   3  -4   21.83    6.83   1
   9   4  -5   12.68    6.72   1
   9   5  -6   17.04    6.12   1
  -7 -11 -12   19.81    6.54   1
  -7  -7 -12   45.18    5.58   1
  -7  -3 -16   91.69    5.89   1
  -7  -1 -21   24.39    4.32   1
  -6 -12  -9  -15.34    5.90   1
  -6 -10  -8  -10.71    5.37   1
  -6  -8  -8   65.34    5.73   1
  -6  -7  -8   -8.03    6.14   1
  -6   1 -20    5.03    2.64   1
  -5 -13  -7    3.29    5.86   1
  -5 -12  -6   39.80    7.42   1
  -5  -9  -5   68.63    6.45   1
  -5  -8  -5   60.21    6.32   1
  -4 -13  -5   13.35    5.51   1
  -4 -12  -4    1.13    6.48   1
  -4 -10  -3   12.23    6.20   1
  -4  -9  -3   -0.09    4.80   1
  -4  -7  -3   97.27    5.06   1
  -3 -14  -4    4.53    6.80   1
  -3 -13  -3    2.46    6.14   1
  -3  -9  -1  486.82    8.31   1
  -3  -8  -1   -4.86    4.11   1
  -3  -7  -1  760.98    7.92   1
  -2 -14  -3   74.05    7.25   1
  -2 -13  -2   24.64    6.45   1
  -2 -12  -1  107.33    6.69   1
  -2 -10   0   43.86    5.59   1
  -1 -10   1  416.75    6.56   1
   2  -9   3   48.81    2.98   1
   3  -6   4  123.00    2.01   1
   8  -3   0    0.42    3.60   1
   8  -1   0    3.27    3.99   1
   8   1  -1   47.13    5.63   1
   8   5  -5   24.54    6.98   1
   8   7  -9   49.42    6.96   1
  -8  -7 -16    2.87    6.36   1
  -7 -11 -11   -5.09    6.16   1
  -7 -10 -11   18.12    6.08   1
  -7  -9 -11   17.75    5.76   1
  -7  -8 -11   73.71    6.12   1
  -7  -5 -13   13.73    5.51   1
  -6 -12  -8   -4.74    6.94   1
  -6 -11  -8   61.78    6.48   1
  -5 -11  -5  119.01    7.58   1
  -5 -10  -5   19.13    5.17   1
  -5  -7  -5    2.89    4.51   1
  -4 -11  -3  132.12    7.48   1
  -3 -12  -2   54.47    6.36   1
  -3 -10  -1   53.35    6.38   1
  -1 -12   0    5.40    4.47   1
  -1  -8   2  147.32    5.24   1
  -1  -7   2    6.96    4.04   1
   0 -10   2   -0.14    4.19   1
   1 -13   0   -3.41    4.80   1
   1 -12   1   20.28    4.30   1
   1  -9   3    0.42    3.42   1
   2 -12   1   22.34    4.32   1
   3  -9   3  167.72    3.01   1
   7   8 -11   19.01    6.10   1
   8   2  -2   -9.19    5.61   1
   8   4  -4   -4.12    4.96   1
   8   7 -10    0.71    7.64   1
   9   2  -4   25.80    6.56   1
   9   3  -5   12.53    6.71   1
   9   4  -6   -6.58    6.75   1
  -8  -8 -15   28.03    7.18   1
  -8  -5 -18   -0.09    5.53   1
  -7  -9 -10   14.95    7.25   1
  -7  -7 -11   61.11    5.54   1
  -7  -1 -20    1.13    3.86   1
  -6 -11  -7   66.48    7.35   1
  -6 -10  -7   15.06    5.75   1
  -6  -9  -7  159.71    6.93   1
  -5 -13  -6   12.93    6.14   1
  -5 -12  -5   19.26    7.05   1
  -4 -14  -5   49.82    6.26   1
  -4 -13  -4   72.37    6.38   1
  -4 -12  -3   38.37    7.07   1
  -3 -11  -1  263.85    7.83   1
  -2 -14  -2    2.59    6.01   1
  -2 -11   0    2.40    4.65   1
  -2  -9   1   60.61    5.61   1
  -2  -8   1  319.70    6.17   1
  -2  -7   1   59.29    4.40   1
  -1 -11   1   76.83    4.76   1
  -1  -9   2   44.21    4.68   1
   0 -13   0   15.67    5.47   1
   0 -12   1    0.07    4.96   1
   0  -8   3   22.20    3.84   1
   0  -7   3   -1.92    2.97   1
   0  -6   3   -7.01    2.77   1
   1 -11   2  300.32    5.88   1
   2 -11   2   10.02    3.31   1
   2  -6   4    8.03    2.00   1
   2  -5   4    4.14    1.64   1
   4 -10   2   13.43    2.14   1
   7   8 -12   40.82    6.56   1
   8   0  -1    0.31    4.79   1
   8   5  -6   66.58    6.44   1
   8   6  -8    7.00    5.96   1
  -8  -9 -14    7.80    6.16   1
  -8  -7 -15   31.18    6.87   1
  -8  -6 -16   -1.15    6.19   1
  -7  -6 -11    1.52    6.17   1
  -7  -5 -12   86.55    6.19   1
  -6 -13  -8   13.70    5.98   1
  -6 -12  -7   31.92    7.55   1
  -6  -7  -7  109.83    6.08   1
  -6   1 -19   -1.21    2.54   1
  -5 -10  -4   10.59    5.27   1
  -5  -9  -4   83.67    5.54   1
  -5  -8  -4   21.93    4.94   1
  -4 -10  -2   39.01    5.20   1
  -4  -9  -2   33.60    4.95   1
  -4  -8  -2   57.81    5.12   1
  -4  -7  -2  104.81    5.19   1
  -3 -14  -3    3.09    5.60   1
  -3 -13  -2    4.55    5.15   1
  -2 -13  -1   21.38    5.16   1
  -2 -12   0   27.94    5.81   1
  -2 -10   1  133.21    6.16   1
  -1 -14  -1    1.32    6.00   1
  -1 -13   0   13.28    5.53   1
   0 -11   2   -8.17    4.05   1
   2 -10   3   10.61    2.98   1
   2  -7   4   81.96    2.79   1
   3 -11   2   19.25    3.14   1
   3  -7   4   11.71    1.91   1
   7  -3   1   15.68    3.37   1
   7   8 -13   16.94    6.00   1
   8   4  -5   19.26    5.42   1
   8   5  -7   16.03    6.99   1
   8   6  -9   81.26    8.45   1
   9   1  -4   17.08    6.18   1
   9   2  -5   -5.21    6.76   1
   9   3  -6    8.07    6.82   1
  -8  -5 -17   11.32    5.62   1
  -7 -11  -9   16.92    7.74   1
  -7 -10  -9    6.91    7.12   1
  -7  -9  -9   -1.34    6.89   1
  -7  -7 -10   -9.30    5.02   1
  -6 -13  -7   -2.58    7.31   1
  -6 -11  -6   -7.74    6.88   1
  -6 -10  -6    7.03    5.61   1
  -6  -9  -6  113.09    6.21   1
  -5 -13  -5   18.60    6.10   1
  -5 -11  -4   57.13    5.97   1
  -4 -14  -4    5.44    5.63   1
  -4 -13  -3    8.75    5.45   1
  -4 -11  -2   85.52    6.01   1
  -3 -12  -1   26.83    5.17   1
  -3 -10   0  223.67    7.44   1
  -3  -9   0  117.52    5.49   1
  -3  -8   0    7.85    4.19   1
  -3  -7   0  130.61    5.09   1
  -1 -12   1  229.48    7.10   1
  -1 -10   2    1.93    4.65   1
   0  -9   3  330.90    5.75   1
   1 -10   3    7.95    3.09   1
   5   9 -17   -5.33    5.52   1
   8  -2  -1    6.07    4.35   1
   8   2  -3   10.33    4.93   1
   8   3  -4    7.83    5.14   1
   8   6 -10    6.08    7.57   1
  -8  -7 -14    8.31    5.49   1
  -8  -6 -15   19.91    5.08   1
  -8  -5 -16   45.52    5.92   1
  -7 -12  -9    8.01    6.25   1
  -7  -8  -9    6.04    5.41   1
  -7  -6 -10   36.20    6.12   1
  -6 -12  -6   84.22    6.92   1
  -6  -8  -6  -12.03    4.95   1
  -5 -12  -4   22.45    5.92   1
  -4 -12  -2    8.63    5.53   1
  -3 -14  -2   17.55    6.58   1
  -3 -13  -1   39.32    6.51   1
  -3 -11   0   20.82    5.97   1
  -2 -14  -1   36.42    6.78   1
  -2 -13   0   38.77    6.22   1
  -2 -11   1   61.27    5.04   1
  -1 -11   2   12.87    4.92   1
   0 -13   1   46.99    5.78   1
   0 -10   3  -11.03    4.66   1
   1 -13   1    7.05    4.58   1
   1 -12   2   44.46    4.66   1
   1  -7   4   71.83    3.15   1
   1  -6   4   22.42    2.39   1
   2  -8   4    4.85    2.50   1
   3 -10   3   -0.45    2.29   1
   4  -9   3   52.94    2.09   1
   5  -5   3  175.67    2.30   1
   5  -4   3   33.64    1.96   1
   6  -3   2   57.94    3.08   1
   6   8 -14    6.49    6.01   1
   8   0  -2    4.12    5.21   1
   8   3  -5   76.16    7.03   1
   8   4  -6   39.50    5.66   1
   8   5  -8    1.74    5.79   1
   8   6 -11   -6.11    7.35   1
   9   1  -5   -2.46    6.35   1
  -8 -10 -12   36.79    6.56   1
  -8  -9 -12   28.34    6.28   1
  -8  -6 -14    9.83    6.00   1
  -7 -11  -8   -0.67    7.60   1
  -7 -10  -8   34.24    6.29   1
  -7  -9  -8   51.65    7.68   1
  -7  -7  -9   17.60    6.46   1
  -6 -13  -6   -8.83    6.02   1
  -6 -10  -5   17.17    6.67   1
  -6  -9  -5   24.57    6.81   1
  -5 -13  -4    3.63    5.98   1
  -5 -11  -3   50.63    5.68   1
  -5 -10  -3   -2.35    5.10   1
  -5  -9  -3   47.82    5.24   1
  -5  -8  -3  325.33    7.22   1
  -4 -14  -3    6.38    5.73   1
  -4 -13  -2   35.35    7.15   1
  -4 -10  -1   76.97    5.76   1
  -4  -9  -1   51.92    5.24   1
  -4  -8  -1  198.12    6.01   1
  -2 -12   1    8.96    5.64   1
  -2  -9   2   78.31    5.58   1
  -2  -8   2   17.41    5.18   1
  -1 -14   0   10.54    6.07   1
  -1 -13   1   58.26    6.08   1
  -1  -8   3   41.71    4.61   1
   0 -12   2    6.29    4.57   1
   1  -8   4    1.82    2.92   1
   2 -12   2   14.73    3.48   1
   3  -8   4   14.46    2.15   1
   6   8 -15   11.34    6.12   1
   7  -6   0   51.30    3.42   1
   7   7 -13   18.63    7.40   1
   7   7 -12   34.62    6.07   1
   8   1  -3    6.99    5.63   1
   8   4  -7    7.53    6.44   1
   8   5  -9   52.35    6.49   1
  -8  -8 -12   70.23    6.38   1
  -8  -4 -17    6.62    5.00   1
  -7  -8  -8  118.49    6.52   1
  -7  -1 -18    0.82    3.36   1
  -6 -12  -5   31.27    6.11   1
  -6 -11  -5    0.50    5.48   1
  -6  -8  -5  104.50    6.02   1
  -6  -6  -6   16.85    5.75   1
  -5 -12  -3    5.10    5.54   1
  -5  -7  -3  185.84    6.19   1
  -4 -12  -1   64.26    7.14   1
  -4 -11  -1   36.09    5.68   1
  -4  -7  -1    4.32    4.38   1
  -3 -14  -1    2.15    6.46   1
  -3 -12   0  214.63    6.71   1
  -3  -9   1   73.01    5.94   1
  -3  -8   1   -0.17    5.11   1
  -2 -10   2   -3.31    5.14   1
  -2  -7   2    9.45    3.91   1
  -1 -12   2   15.66    5.20   1
  -1  -9   3   10.15    4.28   1
  -1  -7   3   31.72    3.51   1
   0 -11   3   39.55    4.96   1
   1 -11   3    6.02    3.14   1
   1  -9   4  165.25    4.38   1
   2 -11   3    2.11    2.61   1
   2  -9   4   65.37    3.08   1
   6   8 -16    4.49    5.83   1
   7   6 -10    7.98    5.92   1
   7   7 -14   -1.45    5.62   1
   8   3  -6   49.17    7.12   1
   8   5 -10  -21.27    7.25   1
  -8  -9 -11    8.82    5.68   1
  -8  -6 -13   11.30    6.37   1
  -7 -12  -7   11.58    7.83   1
  -7 -11  -7   66.08    7.00   1
  -7  -5 -10   18.82    4.73   1
  -6 -13  -5   -0.06    5.87   1
  -6  -7  -5   21.81    6.31   1
  -5 -13  -3    7.13    6.22   1
  -5 -11  -2  150.40    7.99   1
  -5 -10  -2   67.97    6.92   1
  -5  -9  -2   70.51    6.52   1
  -4 -14  -2   27.18    5.92   1
  -3 -13   0   12.33    6.32   1
  -3 -11   1  -12.40    5.83   1
  -3 -10   1   15.36    5.06   1
  -2 -14   0   27.81    5.27   1
  -2 -13   1   -7.56    5.85   1
  -2 -11   2  105.63    6.19   1
  -1 -10   3  123.83    5.43   1
   0  -8   4  485.20    6.27   1
   0  -7   4    4.28    3.38   1
   5   8 -17    2.07    6.93   1
   7  -5   0   20.34    3.56   1
   7   6 -11  -10.57    5.61   1
   8   1  -4    8.27    5.89   1
   8   4  -8  102.09    6.70   1
   8   5 -11   11.56    7.63   1
  -8 -10 -10   12.27    6.45   1
  -8  -9 -10   13.19    7.29   1
  -8  -5 -14   15.61    5.95   1
  -8  -3 -18   -1.93    4.74   1
  -7  -8  -7   -4.15    6.70   1
  -6 -12  -4    4.62    7.56   1
  -6 -11  -4    9.57    5.72   1
  -6 -10  -4   10.33    5.55   1
  -6  -9  -4   17.90    5.58   1
  -5 -12  -2   51.96    7.29   1
  -5  -8  -2  207.29    6.42   1
  -4 -13  -1   29.90    5.73   1
  -4 -11   0   71.45    7.04   1
  -4 -10   0    4.36    4.85   1
  -4  -9   0  155.55    5.97   1
  -4  -8   0  271.22    7.44   1
  -3 -12   1   18.51    6.12   1
  -1 -14   1   27.69    6.16   1
  -1 -11   3  129.62    5.76   1
   0 -13   2    0.62    4.72   1
   0  -9   4   -3.19    3.66   1
   1 -13   2   32.81    4.24   1
   1 -10   4   58.36    3.77   1
   2   8 -20   20.45    4.99   1
   4   8 -18   16.38    6.63   1
   5   8 -18    5.63    6.34   1
   6   7 -14    9.97    5.74   1
   7  -4   0  126.97    4.63   1
   7   6 -12    6.80    5.83   1
   8   3  -7   10.10    5.35   1
   8   4  -9   10.51    5.94   1
   8   5 -12   -7.29    7.65   1
  -8 -10  -9   12.84    7.66   1
  -8  -8 -10    5.64    6.92   1
  -7 -12  -6   24.22    6.59   1
  -7 -11  -6    3.21    6.08   1
  -7 -10  -6    3.59    5.89   1
  -7  -9  -6   50.99    7.48   1
  -6 -13  -4    9.38    6.12   1
  -6  -8  -4    8.12    5.20   1
  -5 -13  -2  -14.67    5.88   1
  -4 -14  -1    9.49    7.00   1
  -4 -12   0   10.32    6.70   1
  -3 -14   0   81.68    6.50   1
  -2 -14   1    4.36    6.29   1
  -2 -12   2    7.72    4.76   1
  -2   6 -22    4.33    3.65   1
  -1 -13   2   28.94    4.85   1
   0 -12   3   -4.16    4.09   1
   0 -10   4   23.27    4.14   1
   1 -12   3   56.03    3.71   1
   2 -10   4    8.46    2.54   1
   2   8 -21    4.51    4.26   1
   3   8 -20   17.23    5.89   1
   4   8 -19    0.48    5.43   1
   6   7 -16   42.29    7.42   1
   6   7 -15   34.77    6.00   1
   7  -1  -1  280.14    5.98   1
   7   4  -7    6.94    5.29   1
   7   6 -13    5.74    5.67   1
   8  -2  -3    0.49    5.48   1
   8   0  -4   79.85    6.32   1
   8   1  -5   36.06    6.38   1
   8   2  -6   21.57    5.47   1
   8   3  -8   75.73    7.41   1
   8   4 -10   16.21    6.01   1
  -8  -5 -13   84.25    6.36   1
  -8  -3 -17   36.79    4.45   1
  -7  -7  -7   14.16    5.30   1
  -6 -12  -3   35.97    7.47   1
  -6 -11  -3   20.62    5.66   1
  -6 -10  -3  162.48    6.96   1
  -6  -9  -3   16.89    6.88   1
  -6  -7  -4   96.49    5.98   1
  -5 -14  -2   -2.45    7.45   1
  -5 -11  -1   79.11    6.23   1
  -5 -10  -1  -10.28    4.92   1
  -5  -9  -1   55.84    5.27   1
  -4 -13   0   28.59    6.75   1
  -3 -13   1   46.11    5.60   1
  -3 -10   2   87.74    5.57   1
  -3  -9   2    2.82    4.41   1
  -3  -8   2    7.60    5.30   1
  -2 -13   2   18.23    5.82   1
  -2 -10   3   51.62    5.55   1
  -2  -9   3   95.40    4.96   1
  -2  -8   3  556.68    7.35   1
  -2   6 -23   -0.84    3.52   1
  -1 -12   3  104.60    5.75   1
   2 -12   3   12.89    2.85   1
   6   7 -17    4.29    6.13   1
   7  -2  -1   50.95    4.88   1
   7   5 -11   89.91    8.04   1
   7   6 -15  -18.49    7.26   1
   7   6 -14   59.05    6.53   1
   8   2  -7   -7.56    6.65   1
   8   4 -11    0.85    6.11   1
  -8 -11  -8  -12.40    6.18   1
  -8 -10  -8   12.47    7.74   1
  -8  -8  -9   12.54    6.53   1
  -8  -4 -14   39.47    5.43   1
  -7 -11  -5   21.67    6.10   1
  -6 -13  -3   21.52    6.29   1
  -6  -8  -3  186.19    7.96   1
  -5 -13  -1   41.90    7.46   1
  -5 -12  -1   70.38    6.34   1
  -5  -8  -1   93.48    5.72   1
  -4 -11   1  107.25    7.24   1
  -4 -10   1   34.77    5.31   1
  -4  -9   1    7.42    4.87   1
  -3 -14   1    1.00    6.35   1
  -3 -12   2  163.77    7.14   1
  -3 -11   2   13.53    4.97   1
  -2 -11   3   -0.10    4.60   1
  -2  -7   3  152.22    5.11   1
  -1 -10   4   -6.15    4.59   1
  -1  -9   4   12.27    3.51   1
  -1  -8   4   -5.70    3.43   1
   0 -11   4    5.00    3.96   1
   0   7 -22   -4.94    3.94   1
   1 -11   4  118.76    3.86   1
   5   7 -16   -0.73    5.41   1
   6   6 -13   -4.62    6.36   1
   7   5 -12   35.54    7.55   1
   8  -1  -4   52.76    6.05   1
   8   0  -5   40.88    6.12   1
   8   1  -6   22.63    6.23   1
   8   3  -9   12.27    5.70   1
  -8  -9  -8  -16.47    5.61   1
  -7  -9  -5    8.49    5.66   1
  -7  -7  -6   24.57    5.40   1
  -4 -14   0    2.96    5.60   1
  -4 -12   1   28.99    5.59   1
  -4  -8   1   75.98    5.38   1
   5   7 -18    5.29    5.68   1
   5   7 -17   17.03    5.83   1
   6   6 -14   26.07    5.73   1
   7   3  -7   -2.74    4.97   1
   8   3 -10  -13.32    5.66   1
  -8  -3   4    0.46    2.34   1
  -7  -3   6   36.08    2.34   1
  -5   0  20   12.00    4.05   1
  -5   3 -21  -15.97    6.01   1
  -3  -2  10   26.02    1.82   1
  -3   2 -17   27.17    6.24   1
  -3   3 -19  -14.29    4.81   1
  -2  -1  13  385.06    4.32   1
   0   2  19   15.90    5.22   1
   2   3  15   36.95    5.01   1
   3   7  22    4.05    6.72   1
   4   8  20    4.36    5.52   1
   5   7   6    9.57    3.94   1
   5   7   8   -5.65    4.50   1
   5   8  14  113.22    5.82   1
   5   9  17   12.88    5.44   1
   6  10   2   17.53    4.22   1
   6  10  11  110.10    6.88   1
   6  11  14    2.56    5.02   1
  -6  -2  14   -1.18    1.60   1
  -5   1 -17  -10.12    5.58   1
  -4  -1  17    0.13    2.91   1
  -4   0  20    5.89    3.76   1
  -4   1 -16    9.66    5.55   1
  -4   2 -18   -8.82    5.35   1
  -4   4 -21   -0.89    6.98   1
  -3   0  19   -2.64    3.58   1
  -3   4 -20    4.29    6.34   1
  -2   2  23    6.57    5.14   1
  -2   3 -17   -3.96    5.40   1
  -2   5 -20   -6.79    6.10   1
  -1   0  15   62.31    3.25   1
  -1   1  19   36.47    4.77   1
  -1   4 -17    2.06    4.12   1
   0   0  10   -1.46    3.52   1
   0   4  24    2.79    4.95   1
   1   1  10 1630.61    8.57   1
   1   2  16   85.02    4.56   1
   1   4  22   10.63    4.97   1
   2   3  16  151.57    5.88   1
   2   4  19   55.59    5.13   1
   3   5  18    3.30    5.69   1
   4   5   8   78.94    4.00   1
   4   5   9  175.77    4.85   1
   4   5  10  171.16    5.71   1
   4   8  21  -12.77    6.77   1
   5   7   4    6.85    3.58   1
   5   7  10   18.45    5.20   1
   5   9  18   -6.81    6.86   1
   6  10   1   11.76    3.66   1
   6  10  12   14.58    5.16   1
   6  11  -2   10.18    3.30   1
   6  12  -4    6.78    2.92   1
  -5  -2  14   47.80    2.17   1
  -4  -2  13   28.84    2.04   1
  -2  -1  14    4.43    3.05   1
  -2   0  18   19.67    4.03   1
  -2   1  21   51.44    5.10   1
  -1   2  22    4.76    4.35   1
   0   0  11    9.14    3.66   1
   0   2  20    5.83    4.33   1
   1   1  11  140.07    4.13   1
   1   3  20   35.68    4.87   1
   2   4  20    9.03    5.80   1
   2   5  22  143.93    6.57   1
   2   6  24   -5.22    5.44   1
   3   5  19  172.68    7.28   1
   3   6  21   -1.74    5.10   1
   4   5  11  102.73    4.78   1
   4   6  16   -0.70    4.73   1
   4   7  19   17.18    5.25   1
   5   7  11  176.30    5.51   1
   5   7  12   34.80    5.64   1
   5   8  16   49.91    5.83   1
   5   9  19   18.22    7.24   1
   6  10  14    3.08    6.05   1
  -5  -1  18    1.28    2.68   1
  -3  -2  11   57.02    2.12   1
  -3   0  20   -2.28    3.61   1
  -2   2  24   -3.49    5.70   1
  -1   0  16   10.93    3.09   1
  -1   1  20   41.75    4.95   1
   0   0  12  256.51    5.05   1
   0   1  17   -0.42    3.72   1
   0   4  25   -4.23    5.36   1
   1   3  21   -5.87    5.59   1
   2   2  11  250.75    4.88   1
   2   3  17   32.72    4.43   1
   2   5  23    5.80    6.56   1
   3   4  16   80.29    5.75   1
   4   6  17   76.56    5.34   1
   4   8  22   11.23    5.75   1
   5   7  13   19.56    4.68   1
   5   7  14   20.23    5.90   1
   5   8  17   50.62    5.69   1
   6   9   5   22.59    4.37   1
   6   9   6  120.05    5.28   1
   6   9   8   15.35    4.08   1
   6   9   9   -8.87    5.11   1
   6   9  10   -1.38    5.53   1
   6   9  11   -8.43    5.46   1
   6  10   0   20.29    3.29   1
   6  10  15   -0.42    4.99   1
   6  10  16    8.88    6.45   1
  -6  -1  18    0.39    2.11   1
  -4  -1  18   21.84    3.13   1
  -3  -1  17  128.61    4.00   1
  -3   1  23    5.42    4.70   1
  -2  -1  15   35.24    3.04   1
  -2   0  19    7.60    3.97   1
  -2   1  22   13.91    5.02   1
  -1   0  17  279.58    5.45   1
  -1   2  23    1.35    4.29   1
   0   1  18    3.61    4.52   1
   0   2  21   12.79    4.31   1
   1   1  13   91.93    4.14   1
   1   4  24   11.09    6.20   1
   2   4  21   -6.38    4.94   1
   3   3  10  108.11    5.10   1
   3   4  17   -2.18    5.52   1
   4   5  14   68.00    4.96   1
   4   6  18   29.43    5.20   1
   5   7  15   78.69    6.78   1
   6   9   4   22.49    3.98   1
   6   9  12   22.71    4.77   1
   6  10  17    6.00    6.79   1
   7  12   7   19.39    5.32   1
   7  12   8   -4.79    5.28   1
   7  12   9   11.55    5.49   1
  -4  -2  14   59.97    2.32   1
  -3  -2  12    4.72    2.03   1
  -1   1  21   11.85    4.93   1
   0   0  13    6.01    3.24   1
   0   2  22  126.41    6.68   1
   0   3  24   -3.22    4.89   1
   1   1  14   33.20    3.88   1
   1   2  19   50.13    4.83   1
   1   3  22   -3.09    4.51   1
   2   2  14   50.58    4.95   1
   2   5  24    0.03    5.32   1
   3   3  11  829.86    7.57   1
   3   3  12  124.36    5.33   1
   3   4  18  153.57    6.84   1
   3   6  23   -7.77    5.70   1
   4   5  15    8.83    4.67   1
   4   7  22   10.54    5.69   1
   5   7  16    0.52    5.06   1
   5   8  19   84.11    6.62   1
   6   9   3   21.63    3.69   1
   6   9  15   71.75    6.82   1
   7  12   4   19.41    5.06   1
   7  12   5    7.97    4.48   1
  -9  -2  -1    4.98    4.17   1
  -9  -2   0    8.03    4.33   1
  -5  -2  15   20.02    2.04   1
  -5  -1  19   36.79    3.09   1
  -3  -1  18   26.21    3.58   1
  -2  -1  16   81.00    3.58   1
  -2   1  23    3.37    4.90   1
  -1  -1  12  563.20    5.19   1
  -1   0  18   29.23    4.31   1
  -1   2  24   12.32    4.60   1
   0   0  14  608.58    6.70   1
   0   1  19   27.36    4.01   1
   1   3  23    3.35    5.93   1
   1   4  25   24.32    5.64   1
   2   2  15  771.69    8.41   1
   3   3  13  576.39    7.65   1
   4   5  16   93.71    5.58   1
   4   7  23   13.31    6.82   1
   5   6   8   27.64    4.55   1
   5   6   9   61.27    5.03   1
   5   6  10  124.72    5.60   1
   5   6  11  233.73    6.60   1
   5   8  20   29.49    6.03   1
   6   9   2   83.64    4.25   1
   6   9  16   12.37    5.30   1
   7  11   9    2.06    5.33   1
   7  11  10   16.28    5.82   1
   7  12   3   14.25    4.52   1
  -9  -2   1   71.01    4.56   1
  -9  -2   4   17.78    3.59   1
  -9  -2   5   -0.59    3.23   1
  -4  -1  19    2.19    3.00   1
  -4   0  22   17.32    3.51   1
  -3  -2  13  184.28    3.16   1
   0   0  15   -2.68    4.04   1
   0   1  20   -5.23    4.99   1
   0   2  23   -1.55    5.77   1
   1   1  16   61.60    5.15   1
   2   2  16    9.11    4.80   1
   2   3  20  132.46    5.95   1
   2   4  23   41.97    5.63   1
   3   3  14   -4.83    3.91   1
   3   4  19   17.43    4.93   1
   4   5  17   21.07    4.94   1
   4   5  18   29.64    6.22   1
   5   6   6  178.38    4.40   1
   5   7  18   -6.46    5.36   1
   5   8  21   20.79    5.71   1
   6   8   7   33.09    4.62   1
   6   8   8   60.09    5.15   1
   6   8  10   59.59    4.72   1
   6   8  11  139.19    6.36   1
   6   8  12   -1.79    5.51   1
   6   8  13   24.39    5.69   1
   6   9  17   -3.83    5.19   1
   6   9  18   15.27    6.86   1
   6  12  -5   -2.87    2.06   1
   7  11   6    4.18    5.60   1
   7  11   8    0.24    5.07   1
   7  11  12   14.99    5.08   1
   7  11  13    6.25    6.11   1
  -9   0  -9    6.09    6.68   1
  -4  -2  15   90.37    2.75   1
  -3   0  22   30.93    4.06   1
  -2   0  21  144.37    5.25   1
  -2   1  24    0.12    4.85   1
  -1   0  19   32.43    4.36   1
  -1   2  25   85.72    5.84   1
   0   0  16  550.37    6.96   1
   1   1  17   -1.06    4.77   1
   1   2  21   29.80    4.81   1
   1   3  24    0.48    4.76   1
   2   2  17   88.54    5.75   1
   2   3  21   -6.67    4.75   1
   2   4  24    2.53    6.37   1
   3   3  15   -4.80    4.13   1
   3   3  16   10.14    5.19   1
   3   4  20   -3.14    4.83   1
   3   5  23   -0.34    5.42   1
   4   4  10   46.24    4.05   1
   4   6  22   10.22    5.41   1
   5   6  14   16.88    4.82   1
   5   7  20    2.84    6.77   1
   6   8   6   -7.37    4.30   1
   6   8  14   -2.80    4.60   1
   6   8  15  -12.45    5.96   1
   6   9   1   67.96    3.80   1
   7  11   5   27.73    4.54   1
   7  12   2   20.06    4.23   1
  -9  -1  -4   12.96    5.40   1
  -9   0  -8   14.44    6.52   1
  -8  -2  10   -3.79    1.94   1
  -5  -2  16  107.49    2.74   1
  -5  -1  20   14.04    3.03   1
  -4  -1  20   77.91    3.72   1
  -3  -2  14   -3.43    2.40   1
  -3  -1  19   74.80    3.71   1
  -1  -1  14   19.43    3.08   1
  -1   0  20    8.46    4.34   1
   0   2  24   11.61    5.08   1
   2   2  18   33.51    5.69   1
   2   3  22  106.09    6.91   1
   3   3  17   27.71    5.47   1
   3   4  21    2.93    5.12   1
   3   5  24   16.24    5.69   1
   4   4  14   45.70    5.45   1
   4   5  20   29.04    6.26   1
   4   6  23    5.51    6.92   1
   5   7  21    1.16    6.80   1
   6   8  16   68.30    6.00   1
   7  10   9    4.15    5.10   1
   7  10  10   22.19    5.68   1
   7  10  11   15.89    5.75   1
   7  10  12   -1.86    5.86   1
   7  11   4   22.31    4.25   1
   7  12   1   -6.20    4.16   1
  -9  -1  -3    0.60    4.94   1
  -4  -2  16  171.59    3.50   1
  -3   0  23    1.11    4.49   1
  -2  -1  18   17.26    3.45   1
  -2   0  22   19.24    4.54   1
  -1  -1  15    6.30    3.12   1
   0   0  17   -7.97    3.38   1
   0   2  25    3.67    5.90   1
   1   1  18  162.33    5.31   1
   1   3  25   31.68    5.39   1
   2   4  25   11.68    5.52   1
   3   3  18   22.85    5.87   1
   3   4  22   13.80    5.39   1
   3   5  25    2.65    6.94   1
   4   4  16   25.68    5.71   1
   4   5  21   41.12    6.53   1
   4  12 -12    4.74    2.68   1
   5   6  18    9.06    6.22   1
   6   8  17   62.02    5.91   1
   6   8  18    7.23    6.74   1
   7  10   7   26.20    5.06   1
   7  10   8   45.90    5.36   1
   7  10  13    3.74    4.99   1
   7  10  14    6.75    5.06   1
   7  10  15    0.94    6.41   1
   7  11   3   30.11    4.30   1
  -8  -2   1    4.41    3.90   1
  -6  -2  16    7.51    1.55   1
  -3  -2  15   26.74    2.70   1
  -3  -1  20   45.96    3.97   1
  -1  -1  16   10.12    3.97   1
   0   0  18    7.72    4.40   1
   1   2  23   24.68    4.88   1
   2   2  19   28.34    4.59   1
   2   3  23   48.13    5.55   1
   4   4  17   -1.19    4.38   1
   4   5  22    2.51    6.59   1
   6   7  10   -3.89    5.00   1
   6   7  11   40.72    5.58   1
   6   7  12  141.30    6.57   1
   6   8  19   11.23    5.75   1
   7  10   6    4.42    4.33   1
  -9  -1  -1    5.14    4.73   1
  -8  -2   9    1.60    2.08   1
  -5  -2  17   48.66    2.61   1
  -4  -1  21    6.74    3.30   1
  -2  -2  11   24.10    2.12   1
  -2  -1  19    3.92    3.36   1
  -2   0  23   15.75    4.58   1
  -1   1  25    0.56    5.51   1
   0   0  19    5.52    4.43   1
   0   1  23   34.08    5.57   1
   0   2  26   31.14    5.91   1
   1   0  12   26.51    4.35   1
   1   1  20   29.05    5.51   1
   1   2  24   38.10    6.36   1
   2   1  11   13.36    3.51   1
   2   1  12   29.00    3.77   1
   2   1  13  101.61    4.95   1
   2   3  24    2.05    5.11   1
   3   3  20   17.30    5.95   1
   3   4  24   51.52    7.08   1
   4   4  18   33.73    4.91   1
   5   5   9    5.30    3.86   1
   5   5  10  138.24    5.06   1
   5   5  11   72.49    4.66   1
   5   5  13    8.91    4.59   1
   5   5  14  148.61    6.63   1
   5   5  15  163.08    6.83   1
   5   6  20   52.53    5.77   1
   6   7   8    1.79    4.59   1
   6   7  14   38.85    5.05   1
   6   7  15   48.47    5.30   1
   6   8  20    6.74    5.87   1
   7  10   5    1.60    4.15   1
   7  11   2   58.98    4.33   1
   7  12   0    4.90    3.69   1
  -9  -1   0   73.90    5.25   1
  -9   0  -5   57.44    6.48   1
  -8  -2   5   64.23    3.18   1
  -8  -2   7    0.77    2.58   1
  -8  -2   8   11.43    2.25   1
  -4  -2  17    6.27    2.40   1
  -2  -2  12   75.09    2.63   1
  -1  -1  17   29.11    3.94   1
   1   0  13  554.20    6.32   1
   2   1  14   29.02    3.92   1
   2   1  15  291.23    6.31   1
   3   2  12   93.80    4.25   1
   3   2  14  381.32    6.80   1
   3   3  21   26.02    6.42   1
   4   4  19   15.28    5.02   1
   4   4  20   10.69    6.16   1
   4   5  23   24.83    5.61   1
   5   6  21    8.22    5.62   1
   5   6  22   -3.11    6.65   1
   6   7  18    4.72    6.42   1
   7   9   9   -0.80    4.90   1
   7   9  10   22.46    5.41   1
   7   9  13   32.28    5.19   1
   7   9  15   17.40    6.38   1
   7   9  16   51.04    6.84   1
   7  10   4    1.25    4.43   1
  -9  -1   2   10.02    4.61   1
  -9   0  -4   31.57    5.84   1
  -8   2 -11   17.62    5.88   1
  -2  -2  13  403.08    4.36   1
  -2  -1  20    1.37    3.42   1
  -2   0  24   13.87    4.58   1
   0   0  20   78.31    4.63   1
   0   1  24   -1.95    4.50   1
   1   0  15   16.01    4.48   1
   1   2  25   -2.08    4.87   1
   2   1  16   -2.49    3.83   1
   3   2  15   40.92    4.49   1
   3   2  16   14.59    5.07   1
   3   3  22    3.35    6.27   1
   3   4  25   -2.75    5.34   1
   4   3  12   41.00    4.91   1
   4   5  24   43.12    6.03   1
   5   5  18   64.55    5.63   1
   5   6  23   -6.64    6.44   1
   6   7  19    0.22    5.60   1
   7   9   7   74.66    5.06   1
   7   9   8   60.22    5.31   1
   7   9  17    2.41    5.35   1
   7  11   1   66.85    4.40   1
  -9  -1   3    4.44    4.06   1
  -9   0  -3   -2.37    5.38   1
  -8  -1  -2   10.26    4.66   1
  -8   3 -12   21.36    6.28   1
  -6   5 -16    5.67    7.30   1
  -4  -1  22   -0.13    3.37   1
  -3  -2  17   26.03    3.04   1
  -3  -1  22    6.67    3.69   1
  -2  -1  21  112.15    5.25   1
  -1   0  23   63.86    5.15   1
   0  -1  13   57.13    3.89   1
   1   1  22    9.30    4.39   1
   1   2  26   26.11    6.33   1
   2   1  17   23.88    4.37   1
   2   1  18   97.40    5.97   1
   2   3  26  -11.87    5.29   1
   2  11 -15   -2.45    3.62   1
   3   3  23   12.76    6.18   1
   4   3  10  849.48    7.75   1
   4   3  11   59.62    4.23   1
   4   3  13   28.24    4.18   1
   4   3  14   13.10    4.15   1
   4   3  16  120.37    6.17   1
   4   4  22  -10.78    6.50   1
   6   7  20   63.97    6.46   1
   6   7  21    8.44    7.05   1
   7  10   3   29.60    4.31   1
   7  12  -1   28.90    3.36   1
  -9   0  -2    1.00    5.23   1
  -8   0  -5   14.18    5.74   1
  -8   2 -10   56.08    6.39   1
  -7   4 -14   74.22    7.26   1
  -5  -2  18    1.94    2.22   1
  -4  -2  18   44.11    2.75   1
  -3   8 -18   54.71    7.23   1
  -2  -2  15  226.90    4.14   1
  -1  -1  19   -5.30    4.05   1
  -1   0  24   10.79    4.92   1
   0  -1  14    0.01    3.64   1
   1   1  23    9.38    5.47   1
   3   2  18   12.13    4.56   1
   3   2  19   -8.02    5.60   1
   3   3  24   -0.91    6.26   1
   5   5  21   -1.81    5.08   1
   6   6  10   26.73    5.05   1
   6   6  11   30.46    4.58   1
   6   6  12   16.68    4.67   1
   6   6  13    1.78    4.62   1
   6   6  14   -0.04    4.62   1
   6   6  15   17.87    5.12   1
   6   6  16  110.76    6.10   1
   6   6  17   20.28    6.53   1
   7   8  13   21.80    6.20   1
   7   8  14   12.84    6.09   1
   7   8  15    5.79    6.12   1
   7   8  16   52.23    6.55   1
  -9   0  -1    3.33    5.10   1
  -8   1  -7   -4.82    6.07   1
  -8   2  -9   17.42    6.57   1
  -8   3 -11   -4.45    5.71   1
  -7  -2  12   43.48    1.82   1
  -6   5 -15   38.23    7.35   1
  -3  -2  18    0.60    2.81   1
  -2  -2  16  296.80    4.61   1
  -2  -1  22    2.04    4.44   1
  -2   9 -18    1.06    5.18   1
  -1  -1  20  111.84    4.86   1
   0  -1  16    6.13    4.04   1
   0   1  26    1.11    5.87   1
   0  10 -17   -3.39    3.64   1
   2   1  20    5.00    5.50   1
   5   4  11   26.44    5.06   1
   5   4  12  165.45    6.20   1
   5   4  13   -6.48    4.30   1
   5   4  14   17.61    5.73   1
   5   4  15   12.42    5.79   1
   6   6  19   11.87    6.44   1
   7   8   9    9.62    5.14   1
   7   8  10   67.79    5.00   1
   7   8  17    1.83    5.51   1
   7  10   2   30.10    3.84   1
  -9   0   0   35.67    5.11   1
  -8   3 -10   48.47    7.73   1
  -7   4 -13   33.26    6.84   1
  -5   6 -16   74.42    6.99   1
  -4  -2  19   14.31    2.82   1
  -3  -1  23   16.78    3.43   1
   0  -1  17  476.06    6.73   1
   1   0  20   -1.96    5.16   1
   1  11 -16   -2.70    4.07   1
   2   1  21   -3.16    5.62   1
   3   2  21   33.22    5.26   1
   4   3  20   43.20    5.18   1
   4   4  25    8.78    6.64   1
   4  12 -11   62.64    3.24   1
   5   4  10  241.64    5.52   1
   5   4  17   -7.99    4.75   1
   5   4  18   62.52    6.43   1
   6   6  20   -2.27    5.44   1
   6   6  21   15.38    6.95   1
   7   8   8  124.66    5.78   1
   8  10  12   38.66    6.37   1
   8  11   7   11.92    5.57   1
  -9   1  -3   18.53    6.12   1
  -8   0  -3   34.02    5.55   1
  -8   1  -6    4.76    4.84   1
  -8   2  -8    8.53    5.27   1
  -7  -2   5   78.48    3.01   1
  -7  -2   6   -0.86    2.49   1
  -7   3 -11   -1.92    5.59   1
  -6   5 -14   18.41    7.05   1
  -6   6 -15   10.10    6.12   1
  -5  -2  19   24.64    2.36   1
  -3  -2  19    4.91    3.00   1
  -3   8 -17   26.24    6.41   1
  -2  -2  17   10.64    2.84   1
  -2  -1  23    6.12    3.78   1
  -1  10 -17    5.56    5.42   1
   0  -1  18   16.52    4.16   1
   0   0  24   56.90    5.74   1
   1   1  25    9.38    4.88   1
   2   1  22   27.80    5.71   1
   2   2  26    3.04    5.33   1
   3   3  26   -0.71    5.36   1
   3  12 -13    0.94    3.20   1
   4   3  21   14.22    4.98   1
   4   3  22   24.24    6.63   1
   5   4  20   35.80    6.42   1
   5   5  24   -1.75    5.46   1
   6   6  22    9.38    5.74   1
   8  10  10   18.40    5.31   1
   8  10  11   19.14    5.79   1
   8  11   6    6.02    5.24   1
  -9   1  -2  -16.61    5.89   1
  -8  -1   2   -0.07    3.74   1
  -8   0  -2    8.10    4.99   1
  -8   2  -7    5.67    6.37   1
  -8   3  -9   20.86    6.01   1
  -7  -2   7   15.68    2.36   1
  -7  -2  10  150.66    2.92   1
  -7  -2  11    4.35    1.78   1
  -7   4 -12    4.33    6.17   1
  -7   5 -13   15.96    6.27   1
  -5   7 -16   30.33    6.32   1
  -4  -2  20   -2.22    2.82   1
  -4   7 -16   53.90    7.69   1
  -3   9 -17   71.43    7.57   1
  -2  -2  18   23.84    3.46   1
  -2   9 -17    6.07    5.07   1
  -1  -2  13  404.77    4.77   1
  -1  -1  22    1.40    4.28   1
   0  10 -16    6.21    4.60   1
   1   0  22    4.89    5.29   1
   2   0  14   26.88    4.74   1
   2   1  23   78.24    6.48   1
   2  11 -14    5.73    3.81   1
   3   1  13  112.27    4.55   1
   3   1  14    7.03    4.00   1
   3   1  15   20.56    5.10   1
   3   2  23   14.66    5.20   1
   6   5  12  291.11    7.38   1
   6   5  13   -1.93    5.42   1
   6   5  14   43.82    5.95   1
   6   5  15    7.21    5.86   1
   6   5  16   34.75    6.29   1
   7   7  11   66.86    5.98   1
   7   7  15    1.98    4.89   1
   7   7  16   36.68    5.31   1
   7   7  18   -3.33    6.48   1
   7   8   6   24.40    4.38   1
  -8  -1   3    1.74    3.40   1
  -8  -1   4    5.53    3.54   1
  -7  -2   8    8.90    2.18   1
  -7  -2   9    5.24    2.05   1
  -7   3 -10    3.08    5.83   1
  -7   4 -11    9.38    7.22   1
  -7   5 -12   24.45    7.62   1
  -6   5 -13   41.41    7.50   1
  -6   6 -14   34.45    6.27   1
  -3  -2  20   -6.36    3.02   1
  -2  -2  19   59.32    3.81   1
  -2  -1  24    1.59    3.86   1
  -1  -2  14   23.14    2.83   1
  -1  -2  15    7.06    2.93   1
  -1  -1  23    3.62    4.49   1
   0  -1  20   -1.61    4.59   1
   0   0  25    8.35    5.32   1
   1   0  23   -7.63    5.47   1
   2   0  15  431.26    6.40   1
   2   0  16   23.01    4.22   1
   2   0  17  334.54    7.05   1
   2   1  24   10.90    5.99   1
   3   1  17   -8.53    4.35   1
   3   1  18    0.56    5.43   1
   3   2  24   -4.96    5.20   1
   4   2  13    1.78    3.98   1
   4   2  14  249.72    5.90   1
   4   2  15  115.02    5.15   1
   4   3  24   37.69    6.11   1
   4  11 -10   -0.10    2.79   1
   5   4  22   12.83    5.19   1
   6   5  10    3.49    4.94   1
   6   5  11  125.05    5.18   1
   6   5  18    4.85    5.21   1
   6   5  19   35.42    5.71   1
   6   5  20   44.15    7.11   1
   8   9  13   24.39    6.33   1
   8   9  14   12.81    6.20   1
   8  10   8   11.84    5.14   1
   8  11   5   -1.17    4.45   1
  -8   0  -1   99.42    5.64   1
  -8   1  -4   98.66    5.61   1
  -8   2  -6   -7.82    6.36   1
  -8   3  -8   -2.42    5.65   1
  -5   7 -15   19.89    6.15   1
  -4   8 -16   -6.21    5.63   1
  -1  -2  16   83.60    3.67   1
  -1  10 -16   42.00    5.77   1
   0   0  26    5.02    5.40   1
   1  -1  14  234.02    5.76   1
   2   0  18  131.83    5.44   1
   2   0  19    0.80    5.41   1
   2   1  25   -0.39    5.94   1
   2  12 -14   17.24    4.06   1
   3   1  19  219.51    6.24   1
   3   1  20    5.55    5.74   1
   3   2  25    1.27    5.25   1
   3  11 -12   53.03    3.68   1
   4   2  11  204.65    5.26   1
   4   3  25  -12.60    5.65   1
   5   3  15   60.45    6.10   1
   5   4  24   10.96    5.86   1
   6   5  21   -1.36    5.30   1
   6   5  22   -4.68    6.78   1
   7   7   9   23.25    5.10   1
   8  10   7    3.18    4.46   1
  -8   1  -3   19.96    5.74   1
  -8   3  -7  -12.94    6.60   1
  -7   3  -9    5.62    5.62   1
  -7   4 -10   20.59    7.18   1
  -7   5 -11   13.01    7.31   1
  -6   6 -13   -9.88    6.92   1
  -5  -2  20    1.28    2.21   1
  -5   6 -14   10.84    5.55   1
  -4  -2  21   25.34    3.09   1
  -4   7 -15    9.33    5.53   1
  -3  -2  21   73.90    3.74   1
  -3   9 -16   -5.98    5.20   1
  -2  -2  20   16.64    3.27   1
  -2   9 -16    7.04    5.02   1
  -1  -2  17  175.50    4.59   1
  -1  -1  24   -1.97    4.61   1
   0  -1  22    5.12    4.92   1
   1  -1  16   -0.76    3.66   1
   1  -1  17   44.15    4.84   1
   1   0  24    1.29    4.83   1
   2   0  20   18.35    5.34   1
   2   1  26   23.81    6.26   1
   3   1  21    7.59    4.96   1
   3   2  26    6.99    5.47   1
   4   2  20   71.68    5.69   1
   4   2  21    4.40    6.11   1
   5   3  13    3.60    4.32   1
   5   3  16   13.77    4.85   1
   5   3  18   49.46    5.16   1
   5   3  19   53.85    6.56   1
   6   5  23  -11.79    5.50   1
   7   6  15   46.07    6.54   1
   7   6  16   34.40    6.52   1
   7   6  17    4.74    6.46   1
   7   7   8   82.40    5.32   1
   8   9   9    6.90    5.25   1
   8   9  10   12.56    5.45   1
   8  10   6   15.37    5.07   1
   8  11   4   11.18    4.26   1
  -8  -1   7   23.63    3.31   1
  -8  -1   8   11.65    3.30   1
  -8  -1   9   12.36    3.09   1
  -8  -1  10    9.40    3.07   1
  -8   4  -8  -13.01    5.44   1
  -7  -1   2    3.55    4.04   1
  -7   3  -8   -0.90    6.75   1
  -6   5 -12  109.21    6.79   1
  -5   7 -14   -4.32    5.85   1
  -4   8 -15   78.84    6.60   1
  -3   8 -15   68.84    7.07   1
  -2  -2  21   71.70    4.34   1
  -2  10 -16   24.61    5.22   1
  -1  -2  19    0.80    3.76   1
  -1  -1  25   12.23    4.83   1
  -1   9 -15   49.26    5.65   1
   0  -1  23  113.69    5.77   1
   0  10 -15    3.93    3.55   1
   1  -1  18  163.41    4.95   1
   1   0  25    9.03    4.90   1
   3   1  22    0.87    4.96   1
   3   1  23   13.61    6.18   1
   3  12 -12    4.86    3.76   1
   4   2  22   37.91    5.50   1
   4   2  23   22.74    6.62   1
   5   3  11  132.41    5.16   1
   5   3  20   88.65    5.93   1
   5  12  -8   31.50    2.34   1
   7   6  12    1.41    5.48   1
   7   6  18   -0.71    5.42   1
   7   6  19   -4.20    5.22   1
   7   6  20   -8.50    6.92   1
   7   7   7    8.56    4.64   1
   8   8  14  -12.26    6.03   1
   8   8  15   29.03    6.55   1
   8   8  16    7.46    5.37   1
  -8   0   2    9.94    5.03   1
  -8   1  -2   10.07    4.62   1
  -8   2  -4   23.36    6.55   1
  -8   3  -6   27.26    5.68   1
  -8   4  -7   13.91    7.06   1
  -7   1  -4   90.59    6.38   1
  -7   2  -6   -5.74    5.95   1
  -7   4  -9   -0.95    5.48   1
  -7   5 -10   30.66    6.23   1
  -6   6 -12   13.80    7.09   1
  -5   6 -13   40.17    6.06   1
  -4  -2  22    7.39    3.01   1
  -4   7 -14    3.17    6.35   1
  -3  -2  22    5.25    3.18   1
  -2   9 -15   46.79    6.47   1
  -1  -2  20   56.35    4.24   1
   0  -1  24    4.68    5.09   1
   0  11 -15   11.82    4.73   1
   1   0  26   35.79    6.06   1
   1  11 -14   81.21    5.40   1
   2   0  22   -5.12    4.58   1
   2   0  23  151.78    6.84   1
   2  11 -13   52.11    3.75   1
   3   1  24   20.92    6.67   1
   5   3  23    2.61    6.64   1
   6   4  13  108.75    6.38   1
   6   4  14   50.53    4.99   1
   6   4  16   57.48    5.55   1
   6   4  17    6.31    5.04   1
   6   4  19   -4.88    5.21   1
   6   4  20   32.46    6.80   1
   8   8  12   60.33    6.37   1
   8   8  13   12.20    4.82   1
   8   9   8   -8.61    4.90   1
   8  10   5    8.41    4.49   1
  -8   1  -1   39.77    5.46   1
  -8   3  -5  103.81    7.51   1
  -7  -1   3    9.66    3.40   1
  -7   0  -1   25.47    4.66   1
  -7   3  -7   68.02    6.97   1
  -6   4 -10   -4.25    5.28   1
  -6   5 -11   -0.41    5.71   1
  -6   7 -12   97.94    8.18   1
  -5   7 -13   22.06    7.17   1
  -4   8 -14  -15.32    6.69   1
  -3  -2  23    3.41    3.38   1
  -3   9 -15   -4.48    5.20   1
  -2  -2  22   40.97    3.84   1
  -2  10 -15   90.57    6.88   1
  -1  -2  21   82.87    4.57   1
  -1  10 -15   57.00    5.31   1
   0  -2  14  849.03    7.29   1
   1  -1  21  102.81    5.11   1
   1  12 -14   -7.90    4.75   1
   2   0  24    3.15    5.88   1
   2  12 -13  120.25    5.26   1
   4   2  25   31.32    6.04   1
   4  12 -10    3.75    2.92   1
   5   3  24    6.88    5.64   1
   6   4  12   38.78    4.74   1
   6   4  22   11.16    6.84   1
   7   7   6   27.85    4.49   1
   8   8  10   -0.99    5.13   1
   8   8  11   13.73    4.64   1
   8   9   7   37.73    4.89   1
  -8   0   3   28.85    4.30   1
  -8   2  -3   28.28    5.23   1
  -8   4  -6   -1.34    5.77   1
  -7  -1   4    1.52    3.42   1
  -7   4  -8  120.04    6.74   1
  -7   5  -9   19.93    6.18   1
  -6   6 -11   -8.13    7.04   1
  -5   6 -12   64.12    6.13   1
  -5   8 -13   10.89    7.28   1
  -4   9 -14    1.59    6.89   1
  -3   8 -14    3.06    6.38   1
  -2  -2  23   22.81    3.63   1
  -1  -2  22   -6.79    4.78   1
  -1  11 -15    0.30    4.28   1
   0  -2  16  126.44    3.96   1
   0  -2  17   11.46    3.87   1
   0  -2  18    3.70    3.82   1
   0  -1  25   38.98    4.95   1
   0  10 -14  140.75    5.73   1
   1  -1  22   44.07    4.74   1
   1  -1  23   -1.16    5.29   1
   2   0  25   12.70    6.10   1
   3   0  16    0.74    5.06   1
   3   0  18    7.82    5.50   1
   3   1  26   -4.82    6.48   1
   4   1  14   23.61    5.14   1
   4   1  15   41.25    4.65   1
   4   1  16  180.13    5.72   1
   4   1  17   13.96    4.47   1
   4   1  18   88.43    6.35   1
   4   1  19   12.86    5.98   1
   7   5  16   14.41    6.58   1
   7   5  17   86.56    7.32   1
   7   5  19   43.27    6.96   1
   7   6   9   19.76    5.07   1
   8   7  16   -2.47    6.20   1
   8   7  17   15.05    6.72   1
   8  10   4   15.29    4.31   1
  -8   2  -2   26.97    6.12   1
  -8   4  -5   16.11    7.33   1
  -7   0   0    6.86    4.43   1
  -7   3  -6    4.66    6.15   1
  -6   4  -9   89.99    6.43   1
  -6   5 -10   -3.88    5.53   1
  -6   7 -11   19.30    7.21   1
  -4  -3  12  204.41    1.66   1
  -4  -3  13    1.36    1.27   1
  -4  -3  14   88.46    1.93   1
  -4  -3  15    0.37    1.77   1
  -4   7 -13   54.26    6.08   1
  -3  -3  12   51.85    1.97   1
  -3  -3  13    9.33    1.75   1
  -3  -3  14    2.53    1.89   1
  -3  -3  15   27.05    2.21   1
  -3  -2  24   26.48    3.67   1
  -3   9 -14    1.11    6.35   1
  -2   9 -14  155.95    7.18   1
  -1   9 -14    2.28    4.15   1
   0  -2  19    1.83    4.16   1
   0  -2  20    2.32    4.22   1
   0  -1  26    3.58    5.40   1
   1  -1  24    9.91    5.48   1
   1  10 -13   -9.62    3.52   1
   2  -1  15   62.64    5.22   1
   2  -1  16  483.96    7.58   1
   2  -1  17   62.70    5.41   1
   2   0  26   -3.72    5.91   1
   3   0  19   27.16    4.82   1
   3   0  20  289.27    7.21   1
   3   0  21   -1.55    5.88   1
   3  11 -11   21.88    3.16   1
   4   1  20   10.59    4.97   1
   5   2  14   25.95    5.54   1
   5   2  15  112.15    5.57   1
   5   2  16  178.32    6.16   1
   5   2  17   83.81    5.59   1
   5   2  18   -7.90    4.78   1
   5   2  19   14.51    5.08   1
   5   2  20   -2.07    6.05   1
   7   5  13   16.13    5.68   1
   7   5  14   11.55    5.59   1
   7   5  20   15.74    5.76   1
   7   5  21    8.35    5.69   1
   7   6   8  120.81    5.64   1
   8   7  13   34.83    6.55   1
   8   7  14   13.36    5.31   1
   8   8   9    6.75    4.25   1
   8   9   6   45.09    4.60   1
  -8   0   5   45.20    4.60   1
  -8   1   1   17.17    5.18   1
  -8   2  -1   23.64    5.82   1
  -7   0   1   69.70    4.83   1
  -7   1  -2   24.56    5.40   1
  -7   2  -4   29.13    5.98   1
  -7   4  -7   -9.56    5.47   1
  -7   5  -8   18.89    6.06   1
  -6   6 -10   11.95    7.08   1
  -5   6 -11   90.67    7.54   1
  -5   7 -12   23.97    5.90   1
  -4  -3  16   21.65    2.06   1
  -4   8 -13   58.56    6.40   1
  -3  -3  16   96.23    2.60   1
  -3  -3  17  264.12    3.91   1
  -3  10 -14   20.51    5.53   1
  -2  -2  24   27.10    3.81   1
  -2  10 -14   20.47    6.45   1
  -1  -2  23    5.69    4.32   1
   0  -2  21    8.38    4.53   1
   1  -1  25   16.94    5.70   1
   2  -1  14   -3.14    3.68   1
   2  -1  18  334.79    6.48   1
   2  -1  19   29.78    4.56   1
   2  -1  20    9.16    5.46   1
   4   1  22    5.08    5.30   1
   4   1  23   17.70    6.40   1
   5   2  13  181.30    5.71   1
   5   2  21   37.89    5.36   1
   5   2  22   -7.00    5.06   1
   6   3  17  103.21    7.05   1
   6   3  18    8.07    6.25   1
   6   3  19   22.09    6.47   1
   7   5  12   85.32    6.26   1
   8   7  12    8.97    5.64   1
   8   8   8   45.08    5.24   1
  -8   0   6    8.07    4.07   1
  -8   1   2   21.71    5.23   1
  -8   4  -4   55.63    6.40   1
  -7   3  -5   74.96    6.68   1
  -7   5  -7    6.12    7.08   1
  -7   6  -8   42.49    6.92   1
  -6   0  -1   -0.65    4.07   1
  -6   4  -8   25.51    5.30   1
  -6   5  -9    1.19    5.64   1
  -6   7 -10   -7.59    7.19   1
  -5   5 -10   15.03    5.17   1
  -5   8 -12   89.46    6.66   1
  -4  -3  17   24.77    2.16   1
  -4   7 -12   80.95    7.28   1
  -4   9 -13   28.08    5.98   1
  -3  -3  18    0.33    2.58   1
  -3   8 -13    4.60    5.13   1
  -2  -3  14  510.76    4.78   1
  -2  -3  15   49.97    2.86   1
  -2  -3  16  166.74    3.85   1
  -2  -2  25    3.91    3.75   1
  -2   8 -13    3.51    5.51   1
  -1  -2  24   19.77    4.53   1
   0  -2  22  201.38    6.15   1
   1  -1  26   11.20    5.84   1
   1  12 -13    0.01    4.09   1
   2  -1  21    4.46    4.36   1
   2  -1  22    1.64    5.44   1
   2  11 -12  128.58    4.55   1
   3   0  23    1.00    5.01   1
   4   1  24   96.74    6.45   1
   4   1  25   -0.93    6.63   1
   4  11  -9   52.33    3.24   1
   5   2  24   53.36    5.97   1
   6   3  14    6.72    5.75   1
   6   3  15    2.03    4.77   1
   6   3  21    2.35    5.53   1
   6   3  22   14.24    5.38   1
   7   5  11  128.03    6.32   1
   7   6   7   86.19    4.49   1
   8   6  18  -12.02    6.56   1
   8   7  11    0.76    4.45   1
   8   8   7   42.37    5.77   1
   8   9   5   21.96    4.04   1
  -8   0   7   33.80    4.08   1
  -8   1   3   -8.88    5.60   1
  -8   2   0   23.31    5.73   1
  -8   3  -2   34.79    5.54   1
  -8   4  -3    2.43    6.75   1
  -7   0   2   96.96    4.90   1
  -7   1  -1   28.44    4.20   1
  -7   2  -3   26.15    4.68   1
  -7   4  -6   45.53    5.97   1
  -6   1  -3    5.41    3.91   1
  -6   6  -9   84.27    7.74   1
  -5   7 -11   10.22    5.72   1
  -4   6 -11   59.53    5.64   1
  -4   8 -12   17.17    6.78   1
  -3  -3  19  111.93    3.58   1
  -3   9 -13   58.89    5.85   1
  -3  10 -13   15.30    6.76   1
  -2  -3  12   -1.13    2.20   1
  -2  -3  13  179.40    3.09   1
  -2  -3  17   87.20    3.17   1
  -2  -3  18   48.21    3.37   1
  -2   9 -13    8.06    5.81   1
  -1   9 -13   13.55    5.20   1
   0  10 -13    4.95    4.33   1
   1  -2  15   -6.52    4.15   1
   1  -2  16    8.09    4.32   1
   1  -2  17   -2.46    4.44   1
   1  -2  18    2.70    4.57   1
   2  -1  23   20.29    5.86   1
   2  12 -12   17.84    3.71   1
   5  11  -7  102.33    2.70   1
   6   3  13   16.49    4.81   1
   7   4  18   14.59    6.63   1
   7   4  19   -0.65    6.72   1
   7   4  20    7.37    7.05   1
   7   5  10   18.46    5.31   1
   8   6  15   25.69    6.36   1
   8   6  16    3.50    5.02   1
   8   6  17    8.75    5.50   1
   8   7  10    3.24    5.21   1
  -8   2   1    9.94    5.48   1
  -7   1   0   30.67    4.98   1
  -7   4  -5   34.32    6.91   1
  -7   5  -6   40.36    7.29   1
  -7   6  -7   -5.78    6.18   1
  -6   4  -7   19.69    5.32   1
  -6   5  -8   12.19    5.54   1
  -6   7  -9   34.80    7.60   1
  -5   5  -9   -2.44    6.20   1
  -5   6 -10    4.92    5.33   1
  -5   8 -11   -2.88    5.80   1
  -4  -3  18   -1.07    1.97   1
  -4   9 -12   45.73    7.50   1
  -3  -3  20   25.38    3.11   1
  -2  -3  19    4.89    2.81   1
  -2  10 -13    7.78    6.07   1
  -1  10 -13   15.00    5.54   1
   0  -2  24    5.60    4.89   1
   0  11 -13  202.64    6.46   1
   0  12 -13    6.56    4.85   1
   1  -2  20   -0.72    4.98   1
   1  -2  21   89.56    5.78   1
   2  -1  24  143.66    6.18   1
   7   4  15    8.90    6.26   1
   7   4  16    0.27    5.12   1
   7   4  17   42.58    5.80   1
   8   6  13   17.37    6.26   1
   8   6  14    3.47    5.03   1
   8   7   9   36.75    5.28   1
   8   8   6    3.01    5.00   1
  -8   1   4   55.78    5.32   1
  -7  -1   8   50.53    3.07   1
  -7   0   3   -4.68    3.81   1
  -7   2  -2   -9.26    4.53   1
  -6  -2  10   36.55    2.03   1
  -6   1  -2  192.73    6.00   1
  -6   2  -4   67.33    5.02   1
  -6   6  -8   94.96    7.92   1
  -5   7 -10   15.01    5.74   1
  -4  -3  19   40.32    2.56   1
  -4   7 -11   37.37    5.74   1
  -3  -3  21   -3.12    3.09   1
  -3   8 -12   -3.76    5.10   1
  -3   9 -12   20.00    6.71   1
  -2  -3  20    9.01    2.98   1
  -2  -3  21   49.11    3.97   1
  -2   8 -12   66.42    6.42   1
  -2  11 -13   14.32    5.23   1
  -1  -3  14   31.26    3.26   1
  -1  -3  15    4.71    2.83   1
  -1  -3  16    6.53    3.07   1
  -1  -3  17    8.33    3.25   1
  -1  11 -13    5.10    4.47   1
   0   9 -12   -0.09    4.05   1
   1  -2  22   74.70    5.88   1
   1  11 -12   13.01    4.68   1
   2  -1  26   43.35    6.60   1
   4   0  15   60.28    5.93   1
   4   0  16   93.79    5.25   1
   4   0  17  155.61    5.97   1
   4   0  18    2.85    4.78   1
   4   0  19  235.41    6.74   1
   4   0  20   33.32    5.35   1
   4   0  21   18.21    6.39   1
   5   1  16   57.14    6.03   1
   5   1  17   29.41    4.80   1
   5   1  18    0.25    4.75   1
   5   1  19   57.21    5.51   1
   5   1  20   15.65    5.07   1
   5   1  21   33.36    6.80   1
   5   1  22    0.57    6.42   1
   7   4  13   21.44    6.03   1
   7   4  14    4.67    4.82   1
   8   6  12   42.39    5.99   1
   8   7   8    3.95    4.96   1
  -8   1   5   22.21    4.74   1
  -8   2   2   16.25    5.57   1
  -8   3   0    4.72    4.88   1
  -8   4  -1   -6.95    6.61   1
  -7  -1   9   55.63    3.30   1
  -7   0   4   92.91    4.90   1
  -7   1   1  266.20    6.77   1
  -7   2  -1   37.43    5.92   1
  -7   3  -3    7.06    5.08   1
  -7   4  -4   -1.23    6.44   1
  -7   5  -5   21.78    5.92   1
  -7   6  -6   26.89    6.25   1
  -6  -2  11   -1.20    1.75   1
  -6   3  -5   62.08    5.40   1
  -6   4  -6   17.47    5.34   1
  -6   5  -7   29.33    5.85   1
  -6   7  -8    4.03    7.06   1
  -5   6  -9   58.78    5.94   1
  -5   8 -10   11.81    5.88   1
  -4  -3  20   72.37    2.94   1
  -4   6 -10   82.53    5.73   1
  -4   8 -11   10.47    5.60   1
  -4   9 -11   44.49    7.59   1
  -3   7 -11  222.62    7.06   1
  -3  10 -12   66.54    6.44   1
  -2  -3  22  112.87    4.45   1
  -2   9 -12  135.02    7.08   1
  -1  -3  19   -1.36    3.58   1
  -1  -3  20  134.71    4.62   1
   1  -2  23    4.84    4.39   1
   1  -2  24   12.52    5.42   1
   1  12 -12    2.06    4.27   1
   2  11 -11   -7.69    3.84   1
   3  -1  16   78.75    4.91   1
   3  -1  18   80.15    5.18   1
   3  -1  20    1.56    4.62   1
   3  -1  22    5.37    6.03   1
   3  11 -10   -1.72    3.25   1
   4  12  -9   49.90    3.40   1
   5   1  14   18.65    5.70   1
   5   1  15   33.86    4.96   1
   5   1  23    4.04    5.28   1
   6   2  16   -8.19    5.95   1
   6   2  17   -2.33    4.98   1
   6   2  18   32.04    5.32   1
   6   2  19    8.44    5.37   1
   6   2  20   55.88    5.71   1
   6   2  22    7.09    6.70   1
   6   2  23   12.84    6.72   1
   7   5   8   -9.51    3.96   1
   8   5  17   11.01    6.68   1
   8   5  18    7.26    6.74   1
   8   6  11   11.64    5.59   1
  -8   1   6    3.38    4.39   1
  -8   3   1    5.34    6.05   1
  -7  -1  10    1.53    2.78   1
  -7   3  -2    9.45    5.95   1
  -7   6  -5   17.97    7.29   1
  -6  -2  12    3.41    1.76   1
  -6   2  -3  289.29    6.66   1
  -6   6  -7   44.34    7.33   1
  -5   4  -7   18.37    5.14   1
  -5   5  -8   12.42    5.12   1
  -5   7  -9   32.28    6.94   1
  -4   7 -10   13.32    6.55   1
  -3  -3  22   -2.18    2.83   1
  -3   8 -11   30.42    6.76   1
  -2  10 -12   37.63    6.32   1
  -2  11 -12   50.70    7.01   1
  -1  -3  21   14.22    3.81   1
  -1  -3  22   15.43    4.51   1
   0  11 -12    2.10    4.62   1
   0  12 -12   63.72    5.68   1
   1  -2  25   11.93    5.60   1
   2  12 -11    7.34    4.23   1
   3  -1  23  100.42    6.06   1
   3  -1  24   17.42    6.24   1
   3  12 -10   34.93    3.84   1
   4  13  -9   -8.07    3.59   1
   6   2  15  152.41    6.18   1
   7   3  19    7.06    7.04   1
   7   3  20   -1.45    6.95   1
   8   5  15    2.43    6.31   1
   8   6  10   -2.60    5.39   1
   8   8   5    6.00    4.03   1
  -8   1   7    5.92    4.42   1
  -8   2   4   21.16    5.67   1
  -8   3   2   13.13    6.44   1
  -7  -1  11   10.08    2.72   1
  -7   0   5   35.91    3.83   1
  -7   1   2   -1.05    4.70   1
  -7   2   0  123.40    6.66   1
  -7   5  -4   19.02    5.79   1
  -6  -2  13    4.12    1.71   1
  -6  -2  16    9.57    1.55   1
  -6   4  -5   12.26    6.25   1
  -6   5  -6   17.15    5.60   1
  -6   7  -7   -0.78    7.11   1
  -5   6  -8  114.60    7.67   1
  -5   8  -9   21.14    6.12   1
  -4  -3  21    3.13    2.29   1
  -4   6  -9   42.88    6.30   1
  -4   8 -10   12.97    6.71   1
  -3  -3  23   25.58    3.55   1
  -3   9 -11  238.90    8.45   1
  -3  10 -11   -0.52    6.86   1
  -2  -3  23    3.84    3.20   1
  -2   8 -11  148.14    6.87   1
  -1  -3  23    6.90    4.69   1
  -1   8 -11   -4.37    4.93   1
  -1  11 -12   22.67    4.78   1
   0  -3  16   -2.99    3.77   1
   0  -3  17  618.43    7.25   1
   0  -3  18    6.85    4.09   1
   0  -3  19   -4.50    4.09   1
   0  -3  20   -5.79    4.19   1
   1  -2  26   -4.36    5.71   1
   1  10 -11    6.73    3.65   1
   2  -2  16  118.81    5.10   1
   2  -2  17   43.86    4.57   1
   2  -2  18   69.95    4.86   1
   2  -2  20   -4.91    4.33   1
   2  -2  21   -3.78    5.24   1
   2  -2  22   -1.25    5.48   1
   3  -1  25   -4.54    5.00   1
   3  13 -10    1.64    3.75   1
   7   3  17   50.07    5.89   1
   9   8  10   -1.24    5.58   1
  -8   1   8    2.06    4.09   1
  -8   2   5   33.20    5.57   1
  -8   3   3    9.20    6.26   1
  -7  -1  12    5.72    2.58   1
  -7  -1  13    4.32    2.58   1
  -7  -1  14    6.93    2.37   1
  -7  -1  15    4.51    2.57   1
  -7   0   6   -9.27    3.94   1
  -7   3  -1   10.32    6.08   1
  -7   5  -3   32.05    7.07   1
  -7   6  -4    4.72    5.72   1
  -6  -2  14    2.06    1.71   1
  -6  -2  15  126.48    2.32   1
  -6   2  -2   19.01    5.45   1
  -6   6  -6   26.41    7.07   1
  -5   3  -5    0.00    4.71   1
  -5   4  -6  104.01    6.84   1
  -5   5  -7   61.20    5.67   1
  -5   7  -8   19.12    7.15   1
  -4   9 -10   41.44    6.63   1
  -3   7 -10   16.71    4.95   1
  -2  -3  24   25.75    3.45   1
  -1  -3  24   15.83    4.28   1
   0  -3  21   28.47    4.92   1
   0  -3  22    0.91    4.63   1
   1  11 -11   51.51    4.45   1
   2  -2  23   22.96    4.93   1
   3  -1  26   18.52    5.38   1
   5  12  -7   37.13    2.77   1
   7   3  14    4.23    5.87   1
   7   3  15   -3.66    5.08   1
   8   5  12    4.70    6.16   1
   9   9   7   17.06    5.56   1
  -8   2   6    9.39    5.18   1
  -7   1   3   89.90    5.28   1
  -7   2   1   50.07    6.05   1
  -7   4  -2   46.13    5.73   1
  -7   6  -3    6.78    7.25   1
  -6   4  -4   43.96    6.51   1
  -6   5  -5   -8.50    5.68   1
  -6   7  -6   -3.87    7.46   1
  -5   8  -8   26.73    6.12   1
  -5   9  -8   26.06    7.51   1
  -4  -3  22    7.56    2.46   1
  -4   7  -9  107.19    6.39   1
  -3   6  -9   12.07    5.04   1
  -3   8 -10  174.58    6.66   1
  -2  -3  25   14.74    4.02   1
  -2   7 -10    5.33    4.67   1
  -2  11 -11    9.46    5.29   1
  -1  -3  25    6.10    4.82   1
  -1   9 -11   -2.23    4.14   1
  -1  10 -11    1.91    5.41   1
   0  -3  23  195.45    6.19   1
   0  10 -11    2.06    4.44   1
   1  12 -11    3.77    4.41   1
   2  -2  25   -2.15    6.16   1
   4  -1  19  107.13    6.80   1
   4  -1  20   68.67    6.90   1
   5   0  17   47.06    6.26   1
   5   0  18    8.11    6.06   1
   5   0  19   92.52    6.01   1
   5   0  20   88.77    6.03   1
   5   0  21   81.05    6.18   1
   5   0  22    6.66    6.82   1
   5   0  23   23.82    7.19   1
   6   1  19   30.96    6.63   1
   6   1  20   19.17    6.67   1
   6   1  21   15.26    6.69   1
   6   1  22   67.59    7.38   1
   6  12  -5   -5.56    1.96   1
   8   4  17    3.28    7.00   1
   8   4  18    3.30    5.54   1
   9   7  12   43.87    5.35   1
   9   8   9   66.30    5.72   1
  -8   3   4    4.27    6.28   1
  -7   0   7   10.44    3.98   1
  -7   1   4   23.98    4.75   1
  -7   3   0   37.31    6.18   1
  -7   4  -1    3.85    6.44   1
  -7   5  -2   10.66    6.93   1
  -6   2  -1   57.91    5.69   1
  -6   6  -5   12.05    6.88   1
  -5   5  -6    9.57    6.26   1
  -5   6  -7   62.03    5.96   1
  -4   6  -8   73.39    5.59   1
  -4   8  -9   13.94    5.80   1
  -4   9  -9   36.29    6.32   1
  -4  10  -9    4.44    6.39   1
  -3   9 -10   50.44    6.10   1
  -3  10 -10   11.10    5.85   1
  -1  11 -11    7.38    4.60   1
   0  -3  24   -3.19    5.03   1
   0  -3  25   83.78    5.88   1
   0  11 -11   59.80    4.48   1
   0  12 -11   -2.80    3.78   1
   1  -3  17   15.39    4.61   1
   1  -3  19  111.28    5.70   1
   1  -3  20  146.05    6.17   1
   1  -3  21   -0.16    5.17   1
   2  -2  26    0.99    4.95   1
   2  11 -10  132.20    4.76   1
   4  -1  17   35.36    5.06   1
   4  -1  18   19.26    4.92   1
   4  -1  22   11.39    5.33   1
   4  -1  23   25.62    5.78   1
   4  11  -8   68.77    3.18   1
   5   0  16  160.69    6.19   1
   5   0  24    9.08    5.83   1
   5  13  -7   37.19    3.28   1
   6   1  16   83.35    6.99   1
   6   1  17   33.78    5.33   1
   6   1  18   -2.95    5.36   1
   6   1  23   -0.74    5.63   1
   7   2  20   25.20    7.38   1
   7   2  21   27.98    7.32   1
   8   4  15   -0.07    6.20   1
   8   4  16   88.45    6.31   1
   9   6  14    3.96    6.30   1
   9   7  11   -8.58    5.93   1
   9   8   8    8.24    5.82   1
  -7   2   2    4.16    4.53   1
  -7   6  -2   -3.52    5.91   1
  -6   1   1   53.50    4.15   1
  -6   4  -3  202.17    7.74   1
  -6   5  -4  149.85    6.93   1
  -6   7  -5    4.20    6.15   1
  -5   4  -5   65.74    5.57   1
  -5   7  -7   95.92    6.57   1
  -5   8  -7    1.05    5.85   1
  -5   9  -7   28.97    7.55   1
  -4   5  -7    6.17    4.64   1
  -4   7  -8   55.18    7.03   1
  -3   7  -9   10.60    4.97   1
  -2   9 -10   26.17    6.16   1
  -1   8 -10   93.96    5.15   1
   0  -3  26    2.67    5.07   1
   1  -3  22  145.92    5.69   1
   1  -3  23   -2.08    5.26   1
   2  12 -10   20.21    4.09   1
   2  13 -10   39.67    4.54   1
   3  -2  18   11.10    4.66   1
   3  -2  19   18.80    4.96   1
   3  -2  20  124.56    5.98   1
   3  -2  21    5.10    4.92   1
   3  -2  22   47.50    6.49   1
   3  11  -9   13.03    3.41   1
   4  -1  25    7.46    5.54   1
   4  12  -8   24.35    3.82   1
   7   2  17   25.26    6.73   1
   7   2  18   89.61    6.58   1
   7   2  19   35.93    6.11   1
   8   4  14   38.67    5.41   1
   9   6  13   21.61    6.44   1
   9   7  10   29.41    6.05   1
   9   9   6    0.55    4.24   1
  -7   1   5    5.92    4.30   1
  -7   2   3   16.45    5.47   1
  -7   3   1   68.51    5.46   1
  -7   5  -1   40.82    5.80   1
  -6   2   0   17.83    5.24   1
  -6   6  -4   34.11    5.83   1
  -5   6  -6   37.85    5.70   1
  -4   6  -7  283.22    7.80   1
  -4   8  -8    8.64    5.60   1
  -4   9  -8   78.22    7.94   1
  -4  10  -8   11.08    7.30   1
  -3   6  -8  319.28    7.07   1
  -3   8  -9   10.98    5.25   1
  -3   9  -9   89.64    7.39   1
  -3  10  -9   -4.22    6.78   1
  -3  11  -9   27.34    7.43   1
  -2   7  -9   22.30    5.65   1
  -2  11 -10   16.75    5.32   1
  -1   9 -10  522.04    8.61   1
   0   9 -10    6.95    4.07   1
   1  -3  24    9.84    4.51   1
   1  -3  25   -1.04    5.38   1
   1  10 -10    2.68    3.69   1
   1  11 -10    9.92    3.95   1
   1  12 -10   15.28    4.49   1
   1  13 -10   82.30    5.42   1
   3  -2  24    8.36    5.21   1
   3  12  -9   37.03    3.45   1
   3  13  -9   36.43    4.43   1
   4  13  -8   24.64    3.59   1
   9   6  12   -6.14    6.16   1
   9   8   7    9.23    5.59   1
  -7   1   6   24.74    5.11   1
  -7   3   2   -7.41    5.79   1
  -7   4   1   -5.54    6.29   1
  -7   5   0   24.63    6.75   1
  -7   6  -1    8.68    5.84   1
  -6   1   2   18.88    4.59   1
  -6   3  -1   20.80    5.89   1
  -6   4  -2   -7.62    6.06   1
  -6   5  -3  -11.58    5.51   1
  -6   7  -4  113.76    7.56   1
  -6   8  -4  -16.15    5.91   1
  -5   3  -3  195.80    6.75   1
  -5   4  -4   22.84    5.94   1
  -5   5  -5   33.18    5.40   1
  -5   7  -6   17.65    5.69   1
  -5   8  -6   -1.76    6.96   1
  -5   9  -6    0.56    7.04   1
  -4   5  -6  173.54    7.09   1
  -3   7  -8   -1.55    5.96   1
  -1  11 -10  235.40    6.88   1
   0  11 -10   -2.84    4.59   1
   0  12 -10   13.94    4.98   1
   1  -3  26   -6.41    5.67   1
   2  -3  19   46.61    6.02   1
   2  -3  21    8.50    5.52   1
   8   3  18   -5.30    5.69   1
   9   7   9  -13.26    5.25   1
  -7   2   4   12.77    5.24   1
  -6   0   5   39.12    4.19   1
  -6   2   1   57.80    5.21   1
  -6   6  -3   42.31    6.18   1
  -5   6  -5  115.98    6.23   1
  -4   4  -5  121.02    5.39   1
  -4   7  -7   12.48    5.24   1
  -4   8  -7  202.37    8.33   1
  -4   9  -7   -0.65    6.92   1
  -4  10  -7   58.04    8.04   1
  -3   8  -8  154.83    7.62   1
  -3  11  -8   57.09    7.70   1
  -2  -4  17   16.47    2.87   1
  -2  -4  18   16.99    3.05   1
  -2  -4  19   -1.00    3.08   1
  -2  -4  20    1.13    3.20   1
  -2   9  -9   32.62    6.31   1
  -1  -4  17   16.17    3.73   1
  -1  -4  18   44.74    3.75   1
  -1  -4  19  185.51    4.79   1
  -1  -4  20   -1.03    3.42   1
  -1  -4  21  163.97    5.45   1
  -1   8  -9  347.29    7.43   1
   2  -3  18  279.76    6.73   1
   2  -3  22   13.97    4.57   1
   2  -3  23   16.69    5.05   1
   2  -3  24  122.89    7.08   1
   2  10  -9  123.95    4.22   1
   5  -1  19   36.58    6.58   1
   5  -1  20    9.27    5.55   1
   5  -1  21    7.45    5.50   1
   5  -1  22   37.74    6.05   1
   5  -1  24   53.44    7.58   1
   6   0  19   -9.06    6.47   1
   6   0  20   53.90    6.09   1
   6   0  21   25.59    5.57   1
   6   0  22    4.13    5.73   1
   6   0  23   14.87    5.73   1
   8   3  16   32.33    5.79   1
   9   5  14   -9.30    6.27   1
   9   6  11   13.15    4.93   1
  -7   1   7   36.01    4.63   1
  -7   2   5   19.75    5.11   1
  -7   3   3   57.49    6.30   1
  -7   4   2   -7.08    6.50   1
  -7   5   1   37.38    5.93   1
  -7   6   1   15.27    7.19   1
  -6  -1   9   21.61    2.92   1
  -6   1   3   22.21    4.57   1
  -6   3   0  139.48    6.62   1
  -6   4  -1   34.76    6.10   1
  -6   5  -2   -1.65    5.21   1
  -6   7  -3   11.43    6.14   1
  -6   8  -3    9.50    6.34   1
  -5   2  -1   11.13    4.98   1
  -5   5  -4   -4.02    4.90   1
  -5   7  -5   -2.76    5.62   1
  -5   8  -5   19.16    7.29   1
  -5   9  -5   -4.96    7.14   1
  -4   6  -6   50.91    5.14   1
  -3   6  -7   11.66    4.56   1
  -3   9  -8   22.09    5.65   1
  -3  10  -8  -12.18    5.60   1
  -2  -4  15   14.33    2.82   1
  -2  -4  16  159.39    3.52   1
  -2  -4  21    5.69    2.89   1
  -2  -4  22   73.41    3.99   1
  -1  -4  22   17.51    3.87   1
  -1  -4  23   14.38    4.51   1
  -1   9  -9   32.26    5.73   1
  -1  12  -9   -0.40    5.55   1
   0  -4  19   -3.09    4.25   1
   0  -4  20   17.94    4.31   1
   1   9  -9  126.70    4.52   1
   2  -3  25    6.08    5.02   1
   2  11  -9   83.09    4.19   1
   2  12  -9    1.84    3.64   1
   2  13  -9   18.44    4.16   1
   3  10  -8  217.44    4.73   1
   4  -2  18   14.90    5.95   1
   4  -2  19  110.73    7.12   1
   4  -2  20    7.92    5.49   1
   4  -2  21    7.78    5.20   1
   4  -2  22   -1.51    5.30   1
   4  -2  23   10.13    5.38   1
   4  -2  24   15.79    6.73   1
   5  -1  18   20.77    5.40   1
   5  11  -6  109.25    3.19   1
   6   0  17   45.29    5.75   1
   6   0  18   56.90    5.82   1
   7   1  19    5.45    5.62   1
   7   1  20    8.33    5.38   1
   9   5  13  -14.37    6.20   1
   9   6  10   -5.43    5.72   1
   9   8   6    9.01    4.39   1
  -7   1   8    6.25    4.84   1
  -7   3   4   57.26    6.19   1
  -7   4   3    5.63    6.28   1
  -7   5   2    4.65    6.74   1
  -6   0   6   21.36    3.95   1
  -6   6  -2   36.28    6.12   1
  -6   7  -2   -0.40    7.13   1
  -5   6  -4  100.97    7.40   1
  -4   5  -5   12.92    5.71   1
  -4   7  -6   82.07    5.85   1
  -4  10  -6   55.29    7.94   1
  -3  -4  17   18.56    2.39   1
  -3  -4  18   57.33    2.69   1
  -3  -4  19    9.20    2.43   1
  -3  -4  20   76.05    3.14   1
  -3   7  -7   50.88    6.40   1
  -2  -4  23   -0.86    3.45   1
  -2   8  -8   -2.93    5.74   1
  -1  -4  24   -2.78    3.77   1
  -1  10  -9   65.11    5.03   1
  -1  11  -9    9.01    4.61   1
   0  -4  17    3.39    3.98   1
   0  -4  18  445.51    6.97   1
   0  -4  21   -4.39    3.48   1
   0  -4  22   -7.89    4.42   1
   0  -4  23    6.44    4.70   1
   0   9  -9    9.28    3.36   1
   0  10  -9    3.90    4.56   1
   0  11  -9   -0.30    4.74   1
   0  12  -9    2.68    4.85   1
   1  10  -9  495.26    7.18   1
   1  11  -9   62.49    4.59   1
   1  12  -9  153.87    5.71   1
   1  13  -9   41.43    4.44   1
   3  11  -8   15.45    3.47   1
   4  -2  25   48.27    6.15   1
   7   1  17    5.03    5.49   1
  -7   0  13    2.17    3.26   1
  -7   0  14   -1.47    3.45   1
  -7   1   9   97.06    5.35   1
  -7   2   6   30.30    5.54   1
  -6  -1  10   50.89    3.08   1
  -6   1   4   -5.44    4.29   1
  -6   2   2   63.68    4.37   1
  -6   3   1  130.60    6.44   1
  -6   4   0    2.75    5.90   1
  -6   5  -1    8.50    5.32   1
  -5   7  -4   25.84    5.98   1
  -5   8  -4   43.84    6.56   1
  -5   9  -4   53.02    6.65   1
  -4   3  -3    0.49    5.02   1
  -4   4  -4  382.40    6.76   1
  -4   8  -6   14.19    5.48   1
  -4   9  -6    9.10    5.51   1
  -3  -4  16   10.92    2.19   1
  -3  -4  21   40.08    3.00   1
  -3  -4  22   -3.57    2.86   1
  -3   8  -7   73.88    5.85   1
  -3   9  -7   -6.84    6.55   1
  -3  10  -7   79.00    7.45   1
  -3  11  -7   12.96    6.06   1
  -2  -4  14  157.15    3.30   1
  -2  -4  24   18.81    3.22   1
  -2   9  -8   43.48    5.19   1
  -2  11  -8    3.66    5.19   1
  -1  -4  25    2.53    4.19   1
   0  -4  24  -10.46    4.59   1
   0  -4  25   -9.94    4.74   1
   1  -4  20   62.94    5.62   1
   1  -4  21   11.26    5.37   1
   1  -4  22  103.57    6.09   1
   3  -3  19   -6.74    4.69   1
   3  -3  20   22.93    5.06   1
   3  -3  21  153.78    6.32   1
   3  -3  22   15.62    5.04   1
   3  -3  23  176.14    6.83   1
   3  -3  24   -1.89    6.15   1
   3  -3  25    9.69    6.67   1
   3  12  -8  169.01    5.08   1
   3  13  -8    7.09    3.46   1
   4  11  -7   44.12    3.48   1
   5  12  -6    0.58    3.04   1
   8   2  17   62.70    7.71   1
  -7   2   7   11.69    5.14   1
  -7   3   5    7.31    5.64   1
  -7   4   4    1.53    6.12   1
  -7   5   3   -2.72    5.22   1
  -6   6  -1   34.53    6.15   1
  -6   7  -1    6.84    5.79   1
  -5   2   0    6.70    3.92   1
  -5   3  -1    0.41    5.36   1
  -5   4  -2   83.73    5.47   1
  -5   6  -3  155.73    7.67   1
  -4   6  -5   35.07    5.10   1
  -4   7  -5  113.70    7.15   1
  -4  10  -5    3.34    7.26   1
  -3  -4  23   17.45    3.12   1
  -3   6  -6   11.35    4.51   1
  -2  12  -7   79.16    7.37   1
  -1   8  -8   -6.14    5.23   1
  -1  11  -8   22.96    5.86   1
  -1  12  -8   -3.30    4.60   1
   0  13  -8   13.00    4.47   1
   1  -4  17   32.58    4.90   1
   1  -4  18   15.74    4.82   1
   1  -4  19   48.74    4.50   1
   1  -4  23   60.69    4.88   1
   1  -4  24   11.16    5.32   1
   1  -4  25    0.98    5.45   1
   2  13  -8   31.07    4.81   1
   4  12  -7   -0.53    3.25   1
   4  13  -7   32.79    3.70   1
   5  13  -6   -3.62    3.19   1
   6  -1  21   44.51    7.34   1
   8   2  16    3.44    5.57   1
   9   4  14    1.04    6.64   1
  -7   1  10    3.97    3.85   1
  -7   2   8   45.24    6.35   1
  -7   3   6    3.87    5.49   1
  -7   4   5   10.77    6.21   1
  -7   5   4   -5.22    6.64   1
  -6   0   7   17.51    3.33   1
  -6   1   5   12.11    4.53   1
  -6   2   3   61.26    4.56   1
  -6   3   2   25.52    5.79   1
  -6   4   1    8.23    5.92   1
  -6   5   0   28.02    5.47   1
  -6   6   0   54.84    7.40   1
  -5   7  -3   59.73    6.14   1
  -5   8  -3  -12.55    5.80   1
  -5   9  -3   23.82    6.52   1
  -4   5  -4  207.22    5.99   1
  -4   8  -5   38.62    5.79   1
  -4   9  -5   -0.44    5.50   1
  -3   7  -6  165.66    7.24   1
  -3  10  -6   42.80    7.14   1
  -3  11  -6   -1.66    5.85   1
  -2   7  -7   51.61    5.01   1
  -2  11  -7   77.03    7.29   1
  -1   9  -8   43.48    4.86   1
  -1  10  -8   56.81    5.00   1
   0   8  -8    4.58    3.13   1
   0  12  -8  152.24    6.40   1
   1   9  -8  282.31    5.66   1
   1  13  -8   -6.65    4.13   1
   2  10  -8   24.37    3.40   1
   2  11  -8   41.17    4.22   1
   2  12  -8   13.12    3.83   1
   5  -2  20   89.70    6.61   1
   5  -2  21   30.06    5.98   1
   5  -2  22   11.24    5.72   1
   5  -2  23  -14.88    5.75   1
   7   0  19    2.04    6.89   1
   7   0  20   32.34    6.25   1
   9   4  13   65.65    7.48   1
  -7   1  11    7.64    3.63   1
  -7   3   7   17.76    5.96   1
  -7   4   6   32.52    6.61   1
  -7   5   5   34.03    6.93   1
  -6   5   1   32.27    6.47   1
  -6   7   0   11.82    5.81   1
  -5   4  -1  126.71    6.77   1
  -5   5  -2    9.94    4.98   1
  -5   6  -2   43.06    6.77   1
  -4   4  -3  247.43    5.87   1
  -4   6  -4   -5.26    5.87   1
  -4  10  -4    5.38    7.21   1
  -3   5  -5    0.79    4.18   1
  -3   8  -6   -0.31    4.96   1
  -3   9  -6   16.61    5.72   1
  -2   8  -7   -2.50    4.84   1
  -2   9  -7   99.97    5.89   1
  -2  10  -7  142.44    6.55   1
  -1   7  -7  194.16    6.41   1
   0   9  -8   -7.51    3.48   1
   0  10  -8   43.74    5.01   1
   0  11  -8   -2.31    3.83   1
   1  10  -8   64.36    4.47   1
   1  11  -8   41.72    4.62   1
   1  12  -8    4.69    4.18   1
   2  -4  19  221.19    7.19   1
   2  -4  20   45.53    4.99   1
   2  -4  21   64.12    5.26   1
   2  -4  22   -7.63    4.74   1
   2  -4  23   -3.13    4.86   1
   2  -4  24    5.72    5.85   1
   2  -4  25   67.67    6.78   1
   4  -3  20  230.71    8.78   1
   4  -3  21   33.94    7.00   1
   4  -3  22  -13.34    6.51   1
   4  -3  23   19.67    6.70   1
   4  -3  24    4.25    6.68   1
   7   0  18   -1.89    5.88   1
  -6   6   1   61.68    6.06   1
  -5   3   0   66.56    4.88   1
  -5   7  -2    7.95    5.74   1
  -5   8  -2   23.02    5.90   1
  -5   9  -2   21.64    6.35   1
  -4   7  -4   50.80    5.59   1
  -4   8  -4   51.44    6.00   1
  -4   9  -4   -0.17    5.55   1
  -3   6  -5   33.73    4.76   1
  -3  11  -5   18.59    5.92   1
  -2   6  -6  259.24    5.91   1
  -2  12  -6    5.30    5.30   1
  -1  12  -7   16.71    4.73   1
   4  -3  19   23.61    5.47   1
   8   1  18    0.09    5.98   1
  -5 -11  -9   12.12    4.82   2
  -5  -9 -11   67.70    5.37   2
  -5  -8 -13   48.39    5.98   2
  -5  -7 -20   10.18    5.73   2
  -5  -7 -19   70.90    6.30   2
  -5  -7 -18    4.59    5.18   2
  -5  -7 -17    4.42    4.85   2
  -4 -10  -3   29.23    3.06   2
  -4  -5 -10  164.32    5.48   2
  -4  -4 -22   20.69    5.63   2
  -4  -4 -21   -0.16    5.49   2
  -4  -4 -20    3.96    6.33   2
  -4  -4 -19   40.64    6.39   2
  -4  -4 -17    1.33    5.94   2
  -4  -4 -16   30.60    5.95   2
  -4  -4 -15  570.19    8.18   2
  -4  -4 -14   52.63    5.05   2
  -3  -4  -5  149.91    4.03   2
  -3  -2 -24   -8.91    5.24   2
  -3  -2 -23    7.68    6.69   2
  -3  -2 -12  114.05    4.60   2
  -2   0 -23  176.60    6.85   2
  -2   0 -22   -0.73    5.11   2
   0   3 -19   13.11    4.75   2
   0   3 -18   -8.73    4.46   2
   1 -12  11  111.47    4.95   2
   1  -8  11    9.44    3.59   2
   1   4 -21  162.32    5.45   2
   2   5 -19   12.61    3.88   2
   5  -7  15   51.50    7.10   2
   5   7 -16   -1.05    2.27   2
   5   7 -15   89.65    2.88   2
   6  -6  15    0.29    5.68   2
  -5 -13  -9   12.86    4.51   2
  -5 -12  -9   40.48    4.85   2
  -5 -10 -10   88.07    5.13   2
  -5  -9 -12   18.45    5.47   2
  -5  -8 -21    0.27    7.02   2
  -5  -8 -20   38.45    6.98   2
  -5  -8 -19   77.01    7.53   2
  -5  -8 -16   55.48    6.78   2
  -5  -8 -15   28.71    6.21   2
  -5  -8 -14  113.53    5.64   2
  -4  -7  -6  358.07    5.19   2
  -4  -6  -8   11.76    4.03   2
  -4  -5 -24   44.42    7.64   2
  -4  -5 -11  118.57    5.54   2
  -4  -4 -18   42.68    5.25   2
  -3  -3  -8   65.38    3.92   2
  -3  -2 -22   86.89    5.99   2
  -3  -2 -20  182.50    7.42   2
  -3  -2 -14  438.98    7.31   2
  -3  -2 -13   14.33    4.17   2
  -2 -13   5   44.94    2.45   2
  -2  -1 -26   47.07    7.22   2
  -2   0 -20   -3.10    4.76   2
  -2   0 -19   12.57    5.73   2
  -2   0 -18  151.15    6.73   2
  -1   1 -24   -3.59    6.13   2
   0   2 -26   -0.50    4.98   2
   0   3 -17  608.16    7.52   2
   1   4 -19  222.85    6.01   2
   1   4 -18   60.20    4.78   2
   1   4 -17   29.02    4.33   2
   2   5 -18   15.50    3.77   2
   3 -10  14    8.57    4.85   2
   3  -8  14    5.56    4.97   2
  -5 -13 -10   15.85    5.02   2
  -5 -12 -10   27.06    5.22   2
  -5 -11 -10  106.33    5.45   2
  -5 -10 -11   14.23    4.93   2
  -5  -9 -13  -11.12    5.47   2
  -5  -8 -18    6.65    5.30   2
  -5  -8 -17   53.31    5.62   2
  -4 -13  -3   10.17    3.01   2
  -4 -11  -3  169.20    3.86   2
  -4  -9  -4   -3.74    2.81   2
  -4  -8  -5  258.61    4.74   2
  -4  -5 -23    8.48    6.24   2
  -4  -5 -22   -7.35    6.92   2
  -4  -5 -12   -5.20    5.08   2
  -3  -3 -25   30.73    6.12   2
  -3  -3  -9   34.14    4.67   2
  -3  -2 -19   -8.82    4.64   2
  -3  -2 -18   -9.72    4.54   2
  -3  -2 -17   78.92    5.18   2
  -3  -2 -16    2.62    4.49   2
  -3  -2 -15   47.96    4.66   2
  -2  -1 -25    1.89    5.57   2
  -1 -11   8   58.81    3.54   2
  -1   1 -23   -4.33    4.83   2
   0 -10  10   72.43    3.81   2
   0  -9  10   -2.06    3.63   2
   0   2 -25    7.72    5.14   2
   0   2 -24    7.49    5.90   2
   1   3 -25    7.40    5.94   2
   2  -8  13    1.51    4.07   2
   3   5 -23    0.68    5.26   2
   4  -8  15  104.06    6.00   2
  -5 -12 -11    4.80    5.51   2
  -5 -11 -11   15.31    5.30   2
  -5 -10 -13   -5.93    5.28   2
  -5 -10 -12   47.21    5.61   2
  -5  -9 -20    0.00    5.71   2
  -5  -9 -19   25.37    5.83   2
  -5  -9 -18   -1.70    6.64   2
  -5  -9 -17    9.43    6.70   2
  -5  -9 -16   52.07    6.67   2
  -5  -9 -15   58.28    6.46   2
  -5  -9 -14   13.50    4.95   2
  -4 -12  -3   27.17    3.06   2
  -4  -7  -7  105.55    4.30   2
  -4  -6 -24   15.19    7.29   2
  -4  -6  -9  379.00    6.28   2
  -4  -5 -21   31.50    5.83   2
  -4  -5 -20   35.76    5.72   2
  -4  -5 -19   31.15    6.71   2
  -4  -5 -18    5.08    6.29   2
  -4  -5 -15   23.27    6.04   2
  -4  -5 -14   52.89    6.00   2
  -4  -5 -13  253.74    5.99   2
  -3  -6  -2  693.16    4.44   2
  -3  -4  -6   27.18    3.89   2
  -3  -3 -24    2.44    5.42   2
  -3  -3 -23   11.55    6.57   2
  -2  -9   5   64.86    1.90   2
  -2  -1 -23   60.59    7.12   2
  -1 -12   8    0.85    3.25   2
  -1 -10   8   90.75    3.34   2
  -1   0 -26   45.08    7.05   2
   0 -12  10   16.95    3.88   2
   0   2 -23    3.02    6.02   2
   1 -10  12   39.03    4.26   2
   2   4 -24   15.41    5.31   2
   5  -7  16   30.66    7.15   2
  -5 -12 -12   17.91    5.40   2
  -5 -11 -13   34.18    5.97   2
  -5 -11 -12   25.92    5.37   2
  -5 -10 -18   19.02    6.60   2
  -5 -10 -17   10.76    6.40   2
  -5 -10 -16   10.32    6.00   2
  -5 -10 -15   -6.97    5.72   2
  -5 -10 -14   22.44    5.58   2
  -4 -14  -4    2.78    3.25   2
  -4  -6 -23   20.64    6.42   2
  -4  -6 -22    9.45    7.21   2
  -4  -6 -10   92.39    5.08   2
  -4  -5 -17   52.65    5.38   2
  -4  -5 -16  113.64    5.80   2
  -3  -5  -4   26.38    2.84   2
  -3  -3 -22   13.38    5.37   2
  -3  -3 -21   12.55    6.35   2
  -3  -3 -10  126.98    4.68   2
  -2  -2 -26    3.79    7.02   2
  -2  -2  -5  119.10    3.50   2
  -1 -13   8   -4.62    3.32   2
  -1   0 -25  -11.25    6.56   2
  -1   1 -20   15.31    4.62   2
  -1   1 -19  140.60    6.48   2
   0   2 -22  200.54    7.12   2
   1   3 -23   16.48    5.46   2
   3  -9  15    0.38    4.89   2
  -5 -12 -14   14.98    5.73   2
  -5 -12 -13   12.26    5.57   2
  -5 -11 -16   40.68    6.60   2
  -5 -11 -15   40.47    6.46   2
  -5 -11 -14   10.76    5.76   2
  -4 -10  -4   10.24    2.80   2
  -4  -9  -5   20.48    3.47   2
  -4  -8  -6   25.60    3.59   2
  -4  -7  -8   23.16    4.15   2
  -4  -6 -21   43.79    6.03   2
  -4  -6 -20    7.94    6.63   2
  -4  -6 -11   98.80    5.27   2
  -3  -8   0   15.22    1.90   2
  -3  -7  -1  852.93    4.47   2
  -3  -4 -24   58.45    7.42   2
  -3  -4  -7  397.25    5.69   2
  -3  -3 -20   10.05    5.06   2
  -3  -3 -19  404.99    8.64   2
  -3  -3 -12  130.44    5.57   2
  -3  -3 -11 1014.93    8.30   2
  -2  -2 -25   12.60    7.04   2
  -2  -1 -21   -2.01    4.77   2
  -2  -1 -20   -3.97    5.76   2
  -1   0 -24    0.71    6.60   2
  -1   1 -18  162.63    5.71   2
  -1   1 -16   -5.73    4.80   2
  -1   1 -15   -5.31    4.62   2
   2 -10  14   36.83    4.80   2
   2   4 -22   66.17    5.60   2
   3  -8  15   62.79    4.77   2
   3   5 -21    9.13    4.34   2
   6   7 -17   16.15    2.80   2
  -4 -13  -4  102.41    4.12   2
  -4 -11  -4   31.04    3.39   2
  -4  -7 -23    8.52    6.04   2
  -4  -7 -22   -5.15    7.26   2
  -4  -7  -9   53.02    4.49   2
  -4  -6 -19   50.15    5.90   2
  -4  -6 -18   23.17    5.41   2
  -4  -6 -17   72.46    6.61   2
  -4  -6 -16    4.26    5.88   2
  -4  -6 -15  196.99    7.03   2
  -4  -6 -14  126.55    6.16   2
  -4  -6 -13    4.13    5.14   2
  -4  -6 -12    6.84    4.09   2
  -3  -4 -23   60.75    5.89   2
  -3  -3 -18   37.83    4.93   2
  -3  -3 -17   38.73    4.92   2
  -3  -3 -16    9.19    4.35   2
  -3  -3 -15    5.99    4.24   2
  -3  -3 -14    8.79    4.12   2
  -3  -3 -13  707.58    7.67   2
  -2  -1 -19    4.17    4.65   2
  -1   0 -23    1.35    5.06   2
   0   1 -25   59.60    5.69   2
   0   2 -19   -3.44    4.99   2
   1   3 -21   20.53    5.41   2
   3   5 -20   29.80    4.19   2
  -4 -12  -4    6.08    3.13   2
  -4  -8  -7  160.99    4.70   2
  -4  -7 -21   17.73    5.89   2
  -4  -7 -20   45.83    7.37   2
  -4  -7 -10  104.17    5.09   2
  -3  -5 -25    8.93    5.97   2
  -3  -5  -5  905.02    6.14   2
  -3  -4 -22    8.95    5.45   2
  -3  -4 -21   19.11    6.37   2
  -3  -4  -8   26.20    4.30   2
  -2  -2 -23  225.42    7.33   2
  -2  -2  -6  283.09    4.25   2
  -2  -1 -16    5.11    4.14   2
  -2  -1 -15  307.27    5.96   2
  -2  -1 -14   36.44    4.19   2
  -2  -1 -13  116.63    4.50   2
  -1  -1 -26   30.98    5.72   2
  -1   0 -22   10.52    5.09   2
   0 -12  11   -2.32    3.64   2
   0 -11  11   72.04    3.92   2
   0 -10  11    0.30    3.08   2
   0  -9  11  706.63    7.58   2
   0   2 -18    6.33    4.75   2
   0   2 -17   -0.70    4.58   2
   1 -10  13   13.44    3.82   2
   1  -9  13   17.29    3.72   2
   1   2 -25   22.28    5.18   2
   1   3 -20  152.75    6.01   2
   2   4 -20   -1.79    4.52   2
   3  -9  16   -1.34    5.15   2
   3   5 -19    7.41    4.00   2
   4  -8  17    1.29    5.67   2
   4   6 -16   -2.70    2.72   2
   4   6 -15   85.70    3.50   2
   6   7 -16   44.37    2.81   2
  -4 -14  -5   56.95    4.05   2
  -4 -10  -5  178.87    4.37   2
  -4  -9  -6  381.17    5.49   2
  -4  -8 -22   21.50    6.02   2
  -4  -8 -21    5.82    6.99   2
  -4  -8  -8  169.04    5.07   2
  -4  -7 -19   -8.50    5.28   2
  -4  -7 -18   27.75    6.45   2
  -4  -7 -17   33.62    6.22   2
  -4  -7 -12   57.62    5.19   2
  -4  -7 -11   42.10    4.92   2
  -3  -6  -3   37.96    2.85   2
  -3  -5 -24    6.94    5.63   2
  -3  -5 -23   -1.74    6.68   2
  -3  -4 -20   -3.96    4.91   2
  -3  -4  -9   65.49    4.76   2
  -2 -12   6   -1.59    1.95   2
  -2 -11   6   38.25    2.11   2
  -2  -3 -25   -3.66    5.39   2
  -2  -3  -3   10.80    2.72   2
  -2  -2 -22   11.45    5.08   2
  -2  -2 -21    8.96    6.08   2
  -1 -11   9   53.92    3.46   2
   0   2 -16  119.05    4.36   2
   0   2 -15   -0.97    4.23   2
   1   2 -24   23.84    6.11   2
   1   3 -19    4.99    3.89   2
   1   3 -18  235.96    5.95   2
   2 -10  15  102.28    5.70   2
   2   3 -24   18.93    5.69   2
   2   4 -19   -2.34    4.29   2
   4   5 -22    0.79    4.98   2
   6   7 -15   22.31    2.57   2
  -4 -13  -5    4.56    3.80   2
  -4 -11  -5   65.16    4.19   2
  -4  -9 -21    9.95    7.15   2
  -4  -8 -20   34.50    5.79   2
  -4  -8 -19    8.08    6.56   2
  -4  -8  -9   56.38    4.58   2
  -4  -7 -16   19.64    5.03   2
  -4  -7 -15   40.38    5.05   2
  -4  -7 -14  183.62    5.79   2
  -4  -7 -13   22.76    4.43   2
  -3 -10   1   25.86    1.76   2
  -3  -5 -22    1.83    6.71   2
  -3  -4 -19   22.15    5.16   2
  -3  -4 -18  146.95    6.15   2
  -3  -4 -17   11.45    5.92   2
  -3  -4 -10  643.88    7.31   2
  -2  -5   1  157.69    1.55   2
  -2  -3 -24   10.34    5.56   2
  -2  -2 -20    9.11    4.84   2
  -2  -2  -7 1050.66    6.71   2
  -1 -12   9  187.57    4.23   2
  -1 -10   9  558.02    5.63   2
  -1  -1 -24   49.69    5.87   2
  -1   0 -19  435.96    8.21   2
   0   0 -26   -5.53    5.05   2
   0   1 -22   17.83    5.72   2
   1   2 -23   20.87    5.86   2
   1   3 -17   16.61    4.16   2
   3   4 -23    0.25    4.95   2
  -4 -12  -5   82.93    3.82   2
  -4 -10  -6   41.10    4.09   2
  -4  -9 -20   22.22    7.06   2
  -4  -9  -7    6.26    3.79   2
  -4  -8 -18    3.66    4.99   2
  -4  -8 -17   -5.76    6.16   2
  -4  -8 -10   49.97    4.85   2
  -3 -13   1   30.74    2.14   2
  -3  -6 -24   74.87    6.55   2
  -3  -6 -23    7.91    7.14   2
  -3  -5 -21   28.95    5.42   2
  -3  -5  -6  262.79    4.61   2
  -3  -4 -16   77.01    5.15   2
  -3  -4 -15  296.78    6.27   2
  -3  -4 -14   76.25    4.47   2
  -3  -4 -13   24.92    4.91   2
  -3  -4 -11   58.32    4.17   2
  -2  -2 -19   18.11    4.75   2
  -2  -2 -18   47.28    5.75   2
  -1 -13   9   52.95    3.50   2
  -1  -1 -23   19.40    5.12   2
  -1   0 -18  201.38    5.82   2
  -1   0 -17    5.16    5.09   2
   0   0 -25   -3.45    5.09   2
   0   1 -21   -0.13    5.50   2
   1   1 -26  122.34    6.99   2
   1   2 -22    3.69    5.43   2
   1   3 -15    0.78    3.72   2
   2   3 -23   -2.53    4.32   2
   2   4 -17   37.97    4.32   2
   2   4 -16  155.59    5.33   2
   3  -9  17   66.28    6.21   2
   4   5 -21    4.52    4.14   2
  -4 -13  -6   18.70    3.90   2
  -4 -11  -6  138.45    4.80   2
  -4 -10  -7   21.90    4.32   2
  -4  -9 -19  -10.84    5.30   2
  -4  -9 -18   27.59    6.69   2
  -4  -9  -8   66.31    4.45   2
  -4  -8 -16   47.34    5.08   2
  -4  -8 -15  112.16    5.60   2
  -4  -8 -14   37.29    5.70   2
  -4  -8 -13   49.89    5.52   2
  -4  -8 -12  186.36    6.08   2
  -4  -8 -11   61.91    4.36   2
  -3  -7  -2   34.22    2.66   2
  -3  -6 -22    4.67    7.01   2
  -3  -6  -4 1190.78    6.63   2
  -3  -5 -20   24.94    5.45   2
  -3  -5 -19  192.27    7.66   2
  -3  -5  -7    9.68    3.71   2
  -2 -10   6   -0.39    1.72   2
  -2  -4 -24    3.01    6.65   2
  -2  -4  -1  552.36    3.18   2
  -2  -3 -22  108.98    6.13   2
  -2  -2 -17   95.25    5.12   2
  -2  -2 -16  -14.05    5.02   2
  -2  -2  -9 1000.32    7.10   2
  -1  -1 -22    6.20    5.23   2
  -1  -1  -3  224.30    2.81   2
  -1   0 -16    3.41    3.71   2
  -1   0 -15   13.88    4.61   2
  -1   0  -9   64.93    3.61   2
   0 -11  12    6.17    3.68   2
   0 -10  12   -1.47    3.69   2
   0   0 -24   82.26    5.90   2
   1 -11  14    5.46    3.87   2
   1  -9  14   -2.64    3.61   2
   1   1 -25    7.07    6.25   2
   1   3 -14   26.33    3.76   2
   2   3 -22  112.61    5.98   2
   6   7 -13    9.19    1.98   2
  -4 -13  -7    1.41    4.19   2
  -4 -12  -6   -1.93    3.76   2
  -4 -10 -19   47.66    6.07   2
  -4 -10 -18    4.29    6.47   2
  -4 -10  -8   15.75    4.74   2
  -4  -9 -17    2.46    5.18   2
  -4  -9 -16    2.18    5.93   2
  -4  -9 -15   -1.99    5.68   2
  -4  -9 -10   72.85    5.18   2
  -4  -9  -9   61.83    4.81   2
  -3  -7 -23   47.85    6.72   2
  -3  -6 -21   15.95    5.53   2
  -3  -5 -18   41.16    5.11   2
  -3  -5 -17    3.41    5.73   2
  -3  -5  -8   62.25    4.24   2
  -2  -5 -25   14.32    6.64   2
  -2  -4 -23   35.50    6.66   2
  -2  -3 -21  -11.39    4.94   2
  -2  -3 -20  159.76    6.85   2
  -2  -3  -4  267.78    3.57   2
  -2  -2 -15  843.31    8.32   2
  -2  -2 -14   36.86    4.27   2
  -2  -2 -13    9.48    4.48   2
  -2  -2 -12   14.25    4.30   2
  -2  -2 -11  266.20    4.94   2
  -2  -2 -10  268.16    4.85   2
  -1  -3 -26   42.78    7.44   2
  -1  -2 -24   36.05    5.59   2
  -1  -1 -21   28.79    4.85   2
  -1   0 -13  584.18    6.51   2
  -1   0 -12   51.94    3.90   2
  -1   0 -11  273.60    4.76   2
   0 -12  12   70.55    4.27   2
   0  -1 -26    1.09    5.31   2
   0   1 -19    4.12    4.03   2
   1   1 -24    3.34    6.08   2
   2 -10  16    9.40    4.46   2
   2   2 -25   -4.93    4.83   2
   2   3 -21   54.38    5.53   2
   3   4 -21   58.99    5.03   2
   4   5 -20    8.47    3.74   2
  -4 -13  -8   -0.83    4.58   2
  -4 -12  -7   -9.01    4.04   2
  -4 -11 -17    7.97    6.32   2
  -4 -11  -8   18.61    4.77   2
  -4 -11  -7   91.40    4.55   2
  -4 -10 -17    7.15    5.30   2
  -4 -10 -16   23.58    6.29   2
  -4 -10 -15   20.54    5.97   2
  -4 -10  -9   29.61    4.50   2
  -4  -9 -14  106.78    5.57   2
  -4  -9 -13   13.42    4.51   2
  -4  -9 -12   73.41    4.86   2
  -4  -9 -11    9.27    3.79   2
  -3 -12   1   23.20    2.05   2
  -3 -11   1    1.41    1.97   2
  -3  -9   0  128.06    2.39   2
  -3  -8  -1    0.03    2.32   2
  -3  -7 -22   10.62    5.97   2
  -3  -6 -20   -0.38    5.33   2
  -3  -5 -16   -3.89    4.55   2
  -3  -5 -15   -8.88    5.50   2
  -3  -5  -9   56.07    4.48   2
  -2  -4 -22   34.73    6.35   2
  -2  -3 -19   15.30    5.54   2
  -1  -2 -23   19.93    6.64   2
   0   0 -22  222.77    7.36   2
   1   2 -20   65.31    4.50   2
   2   2 -24   20.86    5.86   2
   3   4 -20   71.23    5.11   2
   4   5 -19   61.49    4.65   2
   5   6 -17   48.58    3.41   2
  -4 -13 -10   38.62    5.75   2
  -4 -13  -9    4.17    4.35   2
  -4 -12  -9   29.63    5.09   2
  -4 -12  -8    3.24    4.04   2
  -4 -11 -16    6.51    5.00   2
  -4 -11 -15   28.42    6.22   2
  -4 -11 -14   74.83    6.25   2
  -4 -11 -10   46.41    5.60   2
  -4 -11  -9   34.35    4.59   2
  -4 -10 -14    3.10    4.53   2
  -4 -10 -13   61.97    5.87   2
  -4 -10 -12   -2.80    5.11   2
  -4 -10 -11   94.23    5.52   2
  -4 -10 -10    1.29    4.70   2
  -3 -14   0   99.41    3.08   2
  -3  -8 -22   16.09    7.02   2
  -3  -7 -21   -7.60    5.29   2
  -3  -6 -19   20.56    5.46   2
  -3  -6 -18  305.16    8.41   2
  -3  -6  -5    1.43    2.90   2
  -3  -5 -14   46.37    4.61   2
  -3  -5 -13  176.49    5.29   2
  -3  -5 -12   14.22    4.04   2
  -3  -5 -11  512.12    6.63   2
  -3  -5 -10    0.67    3.64   2
  -2  -5 -24    1.73    5.53   2
  -2  -4 -21   19.74    6.06   2
  -2  -3 -18   37.24    4.49   2
  -2  -3  -5  551.62    5.07   2
  -1  -3 -25    3.86    5.73   2
  -1  -2 -22   -7.39    6.18   2
  -1  -1 -18  171.64    6.54   2
   0   1 -16   -7.07    4.59   2
   1   1 -23    3.10    4.53   2
   1   2 -19    1.03    4.93   2
   7   3  13   13.13    5.30   2
   8   4  12    7.97    6.16   2
  -4 -13 -11   15.61    5.10   2
  -4 -12 -14   -4.09    4.68   2
  -4 -12 -13    1.56    5.46   2
  -4 -12 -12   15.66    5.36   2
  -4 -12 -11   92.02    5.90   2
  -4 -12 -10   20.42    4.72   2
  -4 -11 -13   18.12    4.55   2
  -4 -11 -12    6.38    5.20   2
  -4 -11 -11   67.87    5.49   2
  -3  -8 -21    6.12    6.76   2
  -3  -7 -20   12.20    5.40   2
  -3  -7 -19   64.23    7.15   2
  -3  -7  -3    5.34    2.52   2
  -3  -6 -17   11.88    4.82   2
  -3  -6  -6   14.98    3.22   2
  -2  -6 -24   -1.82    6.87   2
  -2  -5 -23   -0.35    5.34   2
  -2  -4 -20   -5.13    6.12   2
  -2  -3 -17   27.15    4.59   2
  -2  -3 -16  179.84    6.43   2
  -1 -12  10   11.21    3.01   2
  -1  -3 -24    1.49    5.25   2
  -1  -2 -21   26.55    6.18   2
  -1  -1 -17   13.11    4.99   2
  -1  -1  -4 3589.33    8.05   2
   0  -2 -26    8.91    5.56   2
   0   0 -21   16.82    4.69   2
   0   1 -15  203.42    5.65   2
   1 -11  15    6.55    4.05   2
   1   0 -25   32.33    5.49   2
   1   1 -22   -2.46    5.38   2
   1   2 -18   75.36    4.96   2
   2   2 -23   23.13    4.77   2
   2   3 -19   -5.54    4.46   2
   3   3 -23   17.00    5.46   2
   3   4 -19   -9.76    4.03   2
   4   4 -22    2.83    4.59   2
   4   5 -18    6.02    3.39   2
   5   6 -16   10.36    2.82   2
   6   2  14   20.94    5.48   2
   6   3  12   58.31    5.38   2
   6   4  10  138.75    5.85   2
   8   2  16   -0.11    5.96   2
  -3  -9 -21   -1.65    6.87   2
  -3  -8 -20   23.25    6.58   2
  -3  -7 -18   -2.51    6.54   2
  -3  -6 -16  226.78    6.50   2
  -3  -6  -7   -3.26    3.46   2
  -2  -9   6   69.67    1.72   2
  -2  -5 -22  170.82    6.89   2
  -2  -4 -19   66.24    6.16   2
  -2  -3 -15   30.19    4.40   2
  -2  -3  -6  724.36    5.53   2
  -1 -13  10   88.01    3.81   2
  -1  -4 -25   27.38    5.91   2
  -1  -3 -23   10.87    5.34   2
  -1  -2 -20   31.02    5.93   2
  -1  -1 -16   52.35    5.03   2
   0 -12  13   12.19    3.59   2
   0 -11  13  202.96    5.44   2
   0  -1 -23   30.54    5.34   2
   1   0 -24   -2.20    5.77   2
   1   2 -17  176.96    5.52   2
   2   1 -25    6.64    6.10   2
   2   2 -22   44.42    5.69   2
   4   5 -17   83.37    4.37   2
   5   6 -15   30.11    3.11   2
   6   1  16   84.81    6.41   2
   7   1  17    0.17    5.68   2
   7   3  14   -6.74    6.29   2
   7   4  12   87.17    6.57   2
   8   1  18  -11.98    7.26   2
   8   3  15   -5.13    6.76   2
   8   4  13    9.10    6.30   2
  -3  -9 -20    0.40    6.56   2
  -3  -8 -19   -0.52    5.34   2
  -3  -8  -2  597.10    4.64   2
  -3  -7 -17   39.78    5.19   2
  -3  -7  -4    7.45    2.84   2
  -3  -6 -14   25.85    4.66   2
  -3  -6 -13    0.82    4.14   2
  -3  -6 -12  210.87    6.25   2
  -3  -6 -11   72.68    5.11   2
  -3  -6 -10  659.76    7.31   2
  -3  -6  -9   80.40    4.33   2
  -3  -6  -8  147.09    4.59   2
  -2  -6 -23   -0.08    5.52   2
  -2  -5 -21    0.68    5.16   2
  -2  -4 -18   31.09    5.79   2
  -2  -4  -2   12.10    2.04   2
  -2  -3 -14  730.12    7.63   2
  -2  -3 -13   51.97    4.12   2
  -2  -3 -12  152.45    5.31   2
  -2  -3  -8  853.05    7.00   2
  -2  -3  -7   99.69    3.79   2
  -1  -4 -24   11.41    6.66   2
  -1  -3 -22  -10.80    6.00   2
  -1  -1 -15    2.67    3.66   2
  -1  -1  -5  517.33    4.57   2
   0  -1 -22   18.35    6.26   2
   0   0 -19   11.06    4.44   2
   0   1 -13   54.98    3.72   2
   0   1 -12    5.78    3.93   2
   1   2 -16   63.16    4.63   2
   4   4 -21   57.88    5.14   2
   5   1  15   45.92    6.34   2
   5   2  13  195.99    6.20   2
   5   3  11  143.83    5.71   2
   5   5 -20   17.12    4.07   2
   6   2  15  185.02    7.59   2
   6   3  13   28.31    6.05   2
   7   2  16   11.19    5.74   2
   7   5  10   18.99    5.43   2
   8   2  17   69.80    6.61   2
   8   5  11   20.39    4.77   2
   9   4  14   11.75    5.85   2
   9   5  12   67.38    7.09   2
  -3 -13   0   -2.12    2.36   2
  -3 -10   0  238.52    3.20   2
  -3  -9 -19    1.77    6.34   2
  -3  -9  -1  577.73    4.47   2
  -3  -8 -18   69.37    5.81   2
  -3  -7 -16   13.83    4.72   2
  -3  -7 -15   76.12    6.13   2
  -2  -7 -23    0.64    5.62   2
  -2  -6 -22   12.65    5.73   2
  -2  -5 -20   44.90    5.55   2
  -2  -4 -17  101.43    6.24   2
  -2  -3 -11   30.00    3.81   2
  -2  -3 -10   -6.46    3.36   2
  -2  -3  -9  290.17    4.79   2
  -1  -4 -23   46.71    6.84   2
  -1  -3 -21    4.39    5.88   2
  -1  -2 -19   52.59    4.99   2
  -1  -1 -14   33.49    3.85   2
  -1  -1 -13   97.11    4.93   2
   0   1 -10    3.81    3.10   2
   1  -1 -25   -8.79    6.39   2
   1   0 -23   62.16    5.41   2
   1   1 -20  113.59    6.00   2
   1   2 -15   -0.73    3.99   2
   2   1 -24    9.84    4.86   2
   2   2 -21   74.37    5.81   2
   3   2 -24   43.70    6.24   2
   3   4 -17    7.58    3.91   2
   5  -1  18   50.88    5.92   2
   5   4   9   -0.46    4.49   2
   5   6 -14   15.94    2.64   2
   6   0  18   52.18    6.06   2
   6   1  17   28.10    6.83   2
   6   4  11    7.15    4.33   2
   7   0  19   -2.89    5.93   2
   7   1  18  -13.10    5.64   2
   7   3  15    6.97    6.72   2
   7   4  13   24.73    6.06   2
   7   7 -14    2.40    2.37   2
   8   3  16   20.13    7.19   2
   8   4  14   43.38    6.72   2
   8   6   9   -3.12    4.94   2
   9   6  10    0.02    5.57   2
  -3 -14  -1    7.14    2.78   2
  -3 -10 -19    8.00    5.68   2
  -3  -9 -18   -2.96    4.95   2
  -3  -8 -17   -2.04    4.85   2
  -3  -8 -16   51.28    6.07   2
  -3  -7 -14  125.72    6.15   2
  -3  -7 -13   14.43    5.21   2
  -3  -7  -5   15.42    2.87   2
  -2  -7 -22   15.22    7.31   2
  -2  -6 -21   55.04    6.12   2
  -2  -5 -19   57.60    5.38   2
  -2  -4 -16   51.16    4.57   2
  -1  -5 -24   12.28    6.80   2
  -1  -2 -18  147.21    5.41   2
  -1  -1 -12  605.36    6.38   2
  -1  -1 -11  166.06    4.90   2
  -1  -1  -7  185.55    4.25   2
  -1  -1  -6   14.73    2.95   2
   0  -3 -25    1.24    5.54   2
   0   0 -17    9.52    4.82   2
   1   0 -22   18.94    5.66   2
   1   1 -19    7.14    5.07   2
   2   1 -23   12.33    5.98   2
   2   2 -20   15.70    5.30   2
   2   3 -16  159.71    5.12   2
   3   4 -16    6.04    4.24   2
   4   4 -20    5.19    4.54   2
   5   0  17   44.91    5.44   2
   5   2  14   52.11    6.19   2
   5   3  12  247.14    6.87   2
   5   5 -19   13.72    3.75   2
   6   3  14   23.03    6.07   2
   6   6 -17    4.92    3.08   2
   7   2  17   30.15    5.98   2
   8   2  18    1.55    7.59   2
   8   5  12   34.59    5.06   2
   9   5  13    4.47    5.27   2
   9   7   7   -1.14    4.50   2
  -3 -12   0  225.23    3.67   2
  -3 -11   0    5.28    2.50   2
  -3 -10 -18   20.93    5.66   2
  -3 -10 -17    5.32    6.28   2
  -3  -9 -17  101.20    6.08   2
  -3  -8 -15    6.23    5.65   2
  -3  -8  -3    4.93    2.78   2
  -3  -7 -12   -0.70    4.79   2
  -3  -7 -11   40.49    4.70   2
  -3  -7  -7   88.94    4.03   2
  -3  -7  -6  173.69    4.08   2
  -2 -11   7   24.01    1.49   2
  -2  -8 -22    4.02    7.21   2
  -2  -7 -21    9.28    6.54   2
  -2  -6 -20   11.75    5.29   2
  -2  -5 -18   -0.60    4.66   2
  -2  -4 -15   26.05    4.43   2
  -2  -4  -3   78.52    2.66   2
  -1 -12  11   13.33    3.02   2
  -1 -11  11   53.74    3.23   2
  -1 -10  11   12.24    2.95   2
  -1  -4 -22   16.57    5.22   2
  -1  -3 -20   25.64    4.84   2
  -1  -2 -17   61.98    4.55   2
  -1  -1 -10 1730.32    8.80   2
  -1  -1  -9   71.35    3.56   2
  -1  -1  -8   -3.01    3.07   2
   0 -11  14    3.76    3.57   2
   0 -10  14  156.84    4.95   2
   0  -3 -24   -4.14    6.65   2
   0  -1 -20    8.92    4.57   2
   1  -1 -24   -4.62    4.96   2
   1   2 -13  411.44    5.59   2
   2   0 -25   14.10    5.26   2
   2   3 -15   63.71    4.09   2
   3   2 -23   13.65    4.51   2
   4  -1  17   23.29    5.16   2
   4   1  14   14.69    4.62   2
   5  -2  20   98.22    7.59   2
   5   1  16   57.14    5.41   2
   5   6 -13   64.11    2.87   2
   6  -2  21    4.52    5.78   2
   6  -1  20    3.58    5.69   2
   6   0  19    5.47    5.48   2
   6   2  16   -0.78    5.33   2
   6   4  12   64.02    5.76   2
   6   5   9   17.93    3.75   2
   7   0  20   16.63    6.30   2
   7   1  19    8.15    7.21   2
   7   5  11  141.03    5.60   2
   7   6   8  155.98    5.46   2
   8   3  17   23.72    7.43   2
   8   4  15   10.85    6.53   2
   8   6  10  -10.20    5.08   2
   9   6  11    1.72    5.71   2
  -3 -14  -2    1.43    3.43   2
  -3 -11 -17   38.32    5.80   2
  -3 -10 -16   15.36    6.29   2
  -3  -9 -16   15.19    4.73   2
  -3  -9 -15  171.10    7.14   2
  -3  -9  -2  149.82    3.48   2
  -3  -8 -14   45.83    4.71   2
  -3  -8 -13   25.73    5.52   2
  -3  -8  -4  346.94    4.62   2
  -3  -7 -10   12.81    3.52   2
  -3  -7  -9  290.83    5.19   2
  -3  -7  -8   54.41    3.53   2
  -2  -6 -19  163.65    6.61   2
  -2  -5 -17   23.29    4.81   2
  -2  -4 -14  299.01    5.84   2
  -2  -4 -13   -5.66    4.59   2
  -1  -6 -24   -1.10    5.45   2
  -1  -5 -23   29.22    5.65   2
  -1  -4 -21   -2.77    5.05   2
  -1  -3 -19    3.48    4.74   2
  -1  -2 -16  109.55    4.74   2
   0  -4 -25    6.49    5.47   2
   0  -1 -19   22.82    5.47   2
   0   0 -15  -12.28    4.45   2
   1  -1 -23   20.85    6.11   2
   1   0 -21    8.25    4.46   2
   1   1 -18  606.36    7.58   2
   2   0 -24    8.64    5.92   2
   2   1 -22   -9.16    4.66   2
   2   2 -19   47.89    5.20   2
   3   2 -22    1.75    5.11   2
   3   4 -15  132.04    4.16   2
   4   0  16  107.24    5.70   2
   4   4 -19    0.88    4.23   2
   5  -1  19   22.95    5.68   2
   5   4  10  275.61    5.67   2
   5   5 -18   29.54    3.53   2
   6   1  18    4.80    5.56   2
   6   6 -16   17.07    3.51   2
   6   6   6    7.45    3.60   2
   7   2  18  117.24    8.23   2
   7   3  16   92.18    6.47   2
   7   4  14   13.53    4.81   2
   7   7 -13   13.87    2.24   2
   8   5  13   92.28    5.87   2
   9   5  14  -12.40    5.30   2
   9   7   8   16.87    4.92   2
  -3 -13  -1   38.97    3.26   2
  -3 -12 -15   -3.23    6.18   2
  -3 -11 -16    1.39    5.06   2
  -3 -11 -15   43.80    6.53   2
  -3 -10 -15   -3.39    5.97   2
  -3 -10  -1   43.25    2.64   2
  -3  -9 -14   10.24    5.41   2
  -3  -8 -12   75.77    5.32   2
  -3  -8 -11    5.66    4.51   2
  -3  -8  -5  214.20    4.62   2
  -2 -10   7   15.93    1.58   2
  -2  -9 -21   -3.41    6.82   2
  -2  -8 -21   49.36    6.46   2
  -2  -7 -20   22.22    5.39   2
  -2  -6 -18    4.33    5.91   2
  -2  -5 -16   32.13    4.76   2
  -2  -5   0 1153.47    3.81   2
  -2  -4 -12   -3.04    3.64   2
  -2  -4  -4   19.24    2.93   2
  -1  -6 -23   10.76    6.88   2
  -1  -5 -22   28.93    5.36   2
  -1  -4 -20   20.28    6.10   2
  -1  -3 -18  390.88    7.12   2
  -1  -2 -15   28.12    4.01   2
   0  -4 -24   -0.42    6.64   2
   0  -3 -23   12.71    5.29   2
   0  -1 -18   -2.87    5.32   2
   1 -10  17   -2.11    4.14   2
   1   0 -20   11.36    5.35   2
   1   1 -17   41.44    4.86   2
   2   3 -14  486.70    6.02   2
   3   1 -24   10.90    5.83   2
   3   3 -19  126.94    4.84   2
   3   4 -14   21.67    3.70   2
   4  -2  19   74.54    6.16   2
   4  -1  18   35.31    6.15   2
   4   1  15   60.22    6.08   2
   4   2  13   18.58    4.99   2
   5   1  17   16.58    6.37   2
   5   2  15  129.57    5.90   2
   5   3  13   11.51    4.65   2
   5   5   7  408.30    5.68   2
   6  -1  21   56.41    6.33   2
   6   0  20   57.39    7.51   2
   6   2  17   -7.99    5.34   2
   6   4  13  117.91    6.56   2
   6   5  10   19.75    3.85   2
   7   1  20   -6.86    7.14   2
   7   5  12   77.92    5.25   2
   7   6   9    8.23    4.49   2
   8   3  18   -8.42    7.11   2
   8   4  16   95.91    7.82   2
   8   6  11   21.58    5.39   2
   8   7   7  169.63    5.44   2
   9   6  12   12.41    5.77   2
  -3 -14  -3    1.37    3.68   2
  -3 -12 -14   55.87    6.69   2
  -3 -12  -1   32.02    3.14   2
  -3 -11 -14    2.54    5.67   2
  -3 -11  -1  299.25    4.23   2
  -3 -10 -14  111.59    6.58   2
  -3  -9 -13   17.94    4.61   2
  -3  -9 -12   -5.05    5.05   2
  -3  -9  -3  219.60    4.27   2
  -3  -8 -10  375.97    6.41   2
  -3  -8  -9   11.39    4.04   2
  -3  -8  -8    1.05    3.88   2
  -3  -8  -7    1.19    3.77   2
  -3  -8  -6   46.04    3.60   2
  -2  -9 -20   15.14    6.97   2
  -2  -8 -20    0.19    5.28   2
  -2  -7 -19    7.54    5.38   2
  -2  -6 -17    7.61    5.77   2
  -2  -5 -15   68.80    4.77   2
  -2  -4 -11   90.77    4.15   2
  -2  -4 -10   76.73    4.05   2
  -2  -4  -9  420.64    5.93   2
  -2  -4  -5   66.25    3.48   2
  -1  -7 -23   28.57    7.51   2
  -1  -5 -21    0.82    6.16   2
  -1  -3 -17  179.53    6.40   2
  -1  -2 -14   22.01    3.84   2
   0  -3 -22   17.22    6.17   2
   0  -2 -20   19.19    5.73   2
   1  -1 -22   60.62    5.38   2
   2   0 -23   27.14    6.16   2
   2   1 -21  117.46    5.50   2
   2   2 -18   16.66    3.82   2
   3   2 -21   80.81    5.74   2
   3   2  10   60.85    4.11   2
   4   0  17  178.86    7.28   2
   4   3 -21    4.69    5.04   2
   4   4 -18   -0.01    3.87   2
   5  -3  22   32.30    7.21   2
   5  -2  21   -0.27    5.62   2
   5  -1  20   15.27    5.88   2
   5   0  19   78.76    7.17   2
   5   4  11   45.29    5.09   2
   5   5 -17    3.71    3.70   2
   6   1  19   49.17    5.84   2
   6   6   7  141.75    4.69   2
   7   2  19    9.68    7.62   2
   7   3  17   41.02    6.25   2
   7   4  15   12.45    5.24   2
   7   7   5   37.42    3.35   2
   8   5  14   13.43    5.12   2
   9   7   9    8.84    4.95   2
  -3 -14  -6   37.57    4.60   2
  -3 -14  -5   -1.90    3.93   2
  -3 -14  -4    6.20    3.62   2
  -3 -13 -11   16.34    6.05   2
  -3 -13  -2   24.75    3.40   2
  -3 -12 -13    9.83    5.68   2
  -3 -11 -13    8.93    5.48   2
  -3 -10 -13   29.59    4.83   2
  -3 -10 -12   -5.55    5.29   2
  -3 -10  -2   14.10    2.87   2
  -3  -9 -11    8.39    4.72   2
  -3  -9 -10   40.75    4.78   2
  -3  -9  -4   -0.05    3.14   2
  -2  -8 -19   38.04    5.87   2
  -2  -7 -18   24.48    5.21   2
  -2  -6 -16   -2.51    5.52   2
  -2  -5 -14  719.16    8.13   2
  -2  -4  -8  237.66    4.42   2
  -2  -4  -7   20.16    3.17   2
  -2  -4  -6  462.90    4.71   2
  -1  -6 -22   13.77    5.68   2
  -1  -4 -19   21.23    4.65   2
  -1  -2 -13  268.86    5.17   2
   0 -10  15   -4.56    3.01   2
   0  -5 -24  -11.06    6.81   2
   0  -4 -23    8.39    5.28   2
   0  -1 -17    5.83    4.02   2
   1   0 -19   28.65    5.40   2
   1   1 -16   -1.81    3.60   2
   2  -1 -24    4.16    6.16   2
   2   2 -17   28.11    4.32   2
   3   1  13  134.17    5.63   2
   3   4 -13  161.63    4.21   2
   4   3  11   85.00    4.50   2
   5   2  16  227.24    6.91   2
   5   3  14   77.54    6.06   2
   5   4 -20   44.46    4.94   2
   5   5   8   65.06    4.43   2
   6  -1  22   47.17    7.71   2
   6   0  21   17.96    7.16   2
   6   2  18   20.74    7.03   2
   6   3  16   49.37    5.68   2
   6   4  14   38.61    6.11   2
   6   5  11  132.16    5.80   2
   6   6 -15   26.28    3.07   2
   7   1  21   10.15    7.68   2
   7   5  13   22.65    4.74   2
   7   6  10   32.00    4.98   2
   7   7 -12   16.25    2.30   2
   7   7   6   32.26    4.03   2
   8   3  19    6.06    7.31   2
   8   4  17   -6.52    6.76   2
   8   5  15  -10.56    6.33   2
   8   6  12   43.03    5.81   2
   8   7   8   -4.58    4.28   2
   9   6  13   41.21    5.28   2
   9   7  10   42.54    5.57   2
   9   8   5   -5.29    3.69   2
  -3 -13 -10   14.38    5.02   2
  -3 -13  -9   22.01    5.76   2
  -3 -13  -3   -2.55    3.37   2
  -3 -12 -12    0.86    4.49   2
  -3 -12 -11    8.05    5.31   2
  -3 -12  -2   49.60    3.41   2
  -3 -11 -12   15.65    5.24   2
  -3 -11 -11   -6.01    4.91   2
  -3 -11  -2    1.50    3.09   2
  -3 -10 -11    8.24    4.92   2
  -3 -10 -10   31.80    5.01   2
  -3 -10  -3    9.39    3.32   2
  -3  -9  -9  451.26    6.94   2
  -3  -9  -8   21.72    4.19   2
  -3  -9  -7  181.74    5.44   2
  -3  -9  -6    7.42    4.06   2
  -3  -9  -5   -1.36    3.63   2
  -2 -10 -19  -12.12    6.75   2
  -2  -9 -19  -10.27    5.27   2
  -2  -8 -18   13.03    6.54   2
  -2  -7 -17    0.79    4.99   2
  -2  -6 -15    1.41    5.52   2
  -2  -5 -13   10.20    3.89   2
  -1 -11  12   27.06    2.98   2
  -1  -7 -22   32.07    6.07   2
  -1  -6 -21    8.80    5.12   2
  -1  -5 -20    4.23    5.02   2
  -1  -4 -18   55.72    4.82   2
  -1  -3 -16   16.21    4.22   2
  -1  -2 -12  535.91    6.00   2
  -1  -2  -1   39.29    1.80   2
   0  -4 -22   31.67    6.62   2
   0  -3 -21  171.14    6.58   2
   0  -2 -19   -3.15    4.36   2
   0  -1 -16   10.05    4.62   2
   0   0 -12  251.64    4.72   2
   1  -3 -24   18.12    5.59   2
   1   1 -15    2.21    4.19   2
   1   1   4 3692.82    8.25   2
   2   0 -22   24.65    4.87   2
   3  -2  18   -2.02    4.90   2
   3   0  15    6.26    4.45   2
   3   2 -20  -10.74    5.09   2
   3   2  11   22.73    4.78   2
   4  -4  22   21.91    6.77   2
   4  -3  21   21.34    5.72   2
   4  -2  20    3.47    5.45   2
   4  -1  19  107.21    6.31   2
   4   1  16  189.73    6.22   2
   4   2  14  298.00    6.47   2
   4   3 -20   70.60    5.50   2
   4   4 -17    5.27    3.76   2
   5  -2  22   -2.38    6.94   2
   5  -1  21   -5.05    6.88   2
   5   1  18   -2.69    5.22   2
   5   4  12  181.63    6.28   2
   6   1  20   45.57    7.21   2
   6   6   8  265.20    5.63   2
   7   2  20   29.74    7.91   2
   7   3  18   16.19    5.74   2
   7   4  16    2.95    5.32   2
   8   7   9   24.55    4.65   2
   8   8   3   11.31    3.00   2
   9   8   6    8.24    4.15   2
  -3 -13  -8    4.61    4.46   2
  -3 -13  -7    6.84    4.77   2
  -3 -13  -6    3.47    4.34   2
  -3 -13  -5   66.55    4.61   2
  -3 -13  -4   30.18    3.96   2
  -3 -12 -10   -3.93    5.11   2
  -3 -12  -9   -4.30    4.61   2
  -3 -12  -3    0.88    3.26   2
  -3 -11 -10   45.03    5.31   2
  -3 -11  -9  175.44    5.84   2
  -3 -11  -3   28.48    3.39   2
  -3 -10  -9   21.62    4.60   2
  -3 -10  -8   54.57    4.68   2
  -3 -10  -5  138.18    4.66   2
  -3 -10  -4   25.68    3.53   2
  -2 -10 -18   11.18    6.72   2
  -2  -9 -18  115.92    6.60   2
  -2  -8 -17    2.95    6.27   2
  -2  -7 -16    8.43    5.88   2
  -2  -6 -14   62.42    5.80   2
  -2  -5 -12   18.05    3.97   2
  -2  -5 -11   52.24    4.97   2
  -2  -5  -1  166.33    2.56   2
  -1 -12  12   11.93    2.78   2
  -1  -7 -21   34.01    6.91   2
  -1  -6 -20   -2.93    6.30   2
  -1  -5 -19   -9.83    4.90   2
  -1  -4 -17  262.90    7.01   2
  -1  -3 -15   12.97    4.02   2
  -1  -2 -11   67.17    3.81   2
  -1  -2 -10  220.93    4.95   2
   0  -5 -23    9.36    5.56   2
   0  -3 -20   -7.10    5.82   2
   0  -2 -18   58.54    5.66   2
   1  -2 -22    3.22    4.98   2
   1   0 -18   27.67    4.33   2
   2  -1 -23   10.99    5.87   2
   2   1 -19   -3.31    4.84   2
   2   2 -16  279.98    5.78   2
   3  -1  17   54.35    5.22   2
   3   1 -22   -3.17    4.66   2
   4   0  18   -1.11    4.95   2
   4   3  12   32.24    4.13   2
   4   4   9  218.89    5.37   2
   5   0  20   83.80    6.18   2
   5   2  17   95.55    6.81   2
   5   3  15   72.51    6.38   2
   5   4 -19   16.25    4.45   2
   6   2  19   18.13    6.98   2
   6   3  17  149.19    6.59   2
   6   4  15  158.27    7.34   2
   6   5 -18   16.90    3.68   2
   6   5  12  374.19    7.60   2
   6   6 -14   31.77    3.23   2
   7   5  14    8.83    4.79   2
   7   6  11    7.73    4.33   2
   7   7   7   -2.85    3.59   2
   8   4  18   -6.20    5.86   2
   8   5  16   37.28    6.91   2
   8   6  13   23.73    6.06   2
   8   8   4   95.91    4.10   2
   9   7  11    5.19    5.42   2
  -3 -12  -8   98.96    5.26   2
  -3 -12  -7   11.24    4.14   2
  -3 -12  -6  120.09    5.39   2
  -3 -12  -5   -0.79    4.11   2
  -3 -12  -4    3.19    3.82   2
  -3 -11  -8  -10.96    4.21   2
  -3 -11  -7   61.86    4.39   2
  -3 -11  -6    1.30    4.27   2
  -3 -11  -5   21.76    4.09   2
  -3 -11  -4   34.41    3.86   2
  -3 -10  -7   -4.62    4.03   2
  -3 -10  -6  139.81    4.49   2
  -2  -9 -17    4.06    6.40   2
  -2  -8 -16    6.48    5.82   2
  -2  -7 -15   -2.21    5.61   2
  -2  -6 -13  445.12    7.45   2
  -2  -5 -10   42.85    4.74   2
  -1  -8 -21   10.85    7.12   2
  -1  -5 -18   89.81    6.49   2
  -1  -3 -14   -1.43    3.81   2
  -1  -2  -9  314.45    5.19   2
   0 -11  16  -11.15    3.90   2
   0  -6 -23   -4.04    5.54   2
   0  -5 -22    9.40    6.36   2
   0  -4 -21   16.63    5.36   2
   0  -1 -15    5.14    3.67   2
   1  -4 -24    8.03    5.75   2
   1  -3 -23   16.77    5.52   2
   1   0 -17  272.95    6.54   2
   1   1 -14   35.82    3.41   2
   2   0 -21  139.34    5.83   2
   3  -4  21   -3.98    6.05   2
   3  -3  20   14.82    6.24   2
   3  -2  19   25.00    6.43   2
   3   0 -23    2.11    5.87   2
   3   0  16   18.52    5.49   2
   3   1  14   21.78    4.39   2
   3   2 -19   10.57    4.98   2
   3   3 -16  108.52    4.73   2
   4  -3  22   -8.15    5.31   2
   4  -2  21   -9.75    5.58   2
   4  -1  20   72.29    7.25   2
   4   1  17   -2.19    5.73   2
   4   2  15  122.86    6.37   2
   4   3 -19   45.60    5.12   2
   4   4 -16   83.07    4.17   2
   5  -2  23    9.28    7.15   2
   5   1  19   38.86    5.75   2
   5   4  13   13.81    5.48   2
   6   0  22   -4.98    5.81   2
   6   1  21   49.91    7.38   2
   6   6   9   18.28    4.35   2
   7   2  21   23.92    7.58   2
   7   3  19   -3.44    5.94   2
   7   4  17   78.14    6.20   2
   7   5  15    0.75    5.74   2
   7   6  12   11.13    5.43   2
   8   7  10   12.50    4.58   2
   9   7  12   46.15    6.08   2
  -2 -11 -17   14.98    5.53   2
  -2 -10 -17   19.36    5.23   2
  -2  -9 -16   -3.24    6.06   2
  -2  -7 -14   68.84    5.97   2
  -2  -6 -12   16.96    4.82   2
  -2  -6   2  186.59    1.53   2
  -2  -5  -9  124.33    4.88   2
  -1  -7 -20    0.36    5.56   2
  -1  -6 -19  -12.51    4.76   2
  -1  -4 -16   47.01    4.69   2
  -1  -3 -13    4.78    4.41   2
  -1  -2  -8  225.80    4.17   2
  -1  -2  -2  191.31    2.57   2
   0  -3 -19   89.48    5.51   2
   0  -2 -17    6.97    4.32   2
   0  -1 -14   39.44    3.92   2
   0   0  -9   70.15    3.36   2
   1  -3 -22   98.92    7.28   2
   1  -2 -21   -4.86    5.02   2
   1  -1 -19   36.12    4.80   2
   2  -1 -22   18.42    6.05   2
   2  -1  15   69.57    5.53   2
   2   0 -20   39.17    5.60   2
   2   1 -18   10.93    4.95   2
   2   2 -15  224.24    5.28   2
   3  -5  22   20.47    6.43   2
   3  -1  18   84.15    6.63   2
   3   1 -21    3.94    4.61   2
   3   2  12  118.54    4.69   2
   3   3   9    5.33    4.40   2
   4  -4  23   31.61    5.79   2
   4   0  19  278.84    7.23   2
   4   2 -21    9.46    5.62   2
   4   3  13   14.65    5.06   2
   4   4  10   59.06    4.84   2
   5  -1  22   28.67    6.22   2
   5   0  21   73.59    6.34   2
   5   2  18   -0.53    6.42   2
   5   3  16   15.93    6.13   2
   5   4 -18   -5.41    4.80   2
   5   5  10  188.97    5.55   2
   5   6   5  147.39    3.58   2
   6   2  20   97.64    7.90   2
   6   3  18   22.89    5.71   2
   6   4  16   74.56    6.76   2
   6   5 -17   -5.81    3.74   2
   6   5  13   14.62    4.49   2
   6   7   4  129.29    3.74   2
   7   7 -11   37.46    2.27   2
   7   7   8   92.67    4.64   2
   8   5  17   21.00    6.84   2
   8   6  14    1.90    4.98   2
   8   8   5    8.19    3.03   2
   9   8   8   11.77    4.12   2
  -2 -11 -16   23.09    5.68   2
  -2 -10 -16    9.01    5.11   2
  -2  -9 -15   -1.93    5.70   2
  -2  -8 -15    4.89    4.75   2
  -2  -6 -11  191.59    5.77   2
  -2  -5  -8  513.58    5.67   2
  -2  -5  -7   29.67    3.90   2
  -2  -5  -2  293.22    3.10   2
  -1  -9 -20    1.16    6.90   2
  -1  -8 -20   -9.25    5.62   2
  -1  -7 -19    6.68    6.42   2
  -1  -6 -18   56.74    6.40   2
  -1  -5 -17  198.67    6.29   2
  -1  -4 -15  341.20    6.51   2
  -1  -3 -12  341.94    6.01   2
  -1  -2  -7    3.55    3.14   2
  -1  -2  -6    6.33    3.63   2
   0  -6 -22    6.86    5.45   2
   0  -5 -21  111.69    6.23   2
   0  -4 -20   28.29    5.24   2
   0  -3 -18   19.44    5.82   2
   0  -2 -16  258.45    6.44   2
   1  -4 -23   21.88    5.67   2
   1   0 -16    7.86    3.82   2
   1   1   5  514.77    4.23   2
   2  -3  18  293.37    6.93   2
   2  -2 -23  -10.07    5.12   2
   2  -2  17   44.11    5.86   2
   2   1  11   15.02    3.65   2
   3   1  15   31.79    5.41   2
   3   2 -18    0.28    4.54   2
   4  -3  23    8.02    6.71   2
   4  -2  22   24.67    6.80   2
   4   2  16   48.13    6.17   2
   4   3 -18   -4.92    4.39   2
   4   4 -15  167.37    4.99   2
   4   5   6  285.29    4.63   2
   5   1  20    1.32    5.55   2
   5   3 -20   52.99    5.64   2
   5   4  14   26.02    5.82   2
   6   0  23    5.90    6.04   2
   6   1  22   69.87    7.60   2
   6   6 -13    2.61    2.77   2
   6   6  10   53.47    4.71   2
   7   3  20    7.42    6.17   2
   7   4  18    0.08    5.61   2
   7   5  16   25.93    6.31   2
   7   6 -15    5.30    3.50   2
   7   6  13   29.65    5.70   2
   8   6  15   16.77    6.44   2
   9   8   9   81.88    5.81   2
  -2 -11 -15    0.14    5.32   2
  -2 -10 -15   -3.30    4.86   2
  -2  -8 -14   23.68    4.76   2
  -2  -7 -13   73.34    4.88   2
  -2  -6 -10   14.16    4.52   2
  -2  -5  -6 1396.33    7.30   2
  -2  -5  -5  145.53    3.66   2
  -2  -5  -4   35.50    2.84   2
  -2  -5  -3   19.22    2.41   2
  -1  -8 -19    1.16    5.26   2
  -1  -5 -16   27.03    5.78   2
  -1  -4 -14   13.54    4.89   2
  -1  -2  -5  461.30    4.15   2
  -1  -2  -4 2316.18    6.82   2
  -1  -2  -3    1.63    2.29   2
   0  -7 -22   15.39    5.78   2
   0  -6 -21   12.00    6.64   2
   0  -4 -19  -12.84    5.67   2
   0  -1 -13  902.90    7.58   2
   0   0  -7   17.22    3.43   2
   1  -5 -23   -6.12    6.81   2
   1  -4 -22   -1.17    6.47   2
   1  -1 -18   77.06    5.10   2
   1   1 -12  561.41    5.70   2
   2  -1 -21   62.69    5.46   2
   2   0 -19    5.41    5.31   2
   2   0  14   29.71    5.03   2
   2   1 -17   35.15    4.01   2
   2   2 -14   54.39    3.51   2
   3  -4  22   12.16    6.17   2
   3  -3  21  116.20    6.31   2
   3  -2  20  140.79    6.39   2
   3  -1 -23    1.56    6.36   2
   3   0  17   -5.21    4.52   2
   3   1 -20   42.03    4.93   2
   3   2  13   11.48    5.03   2
   3   3  10  127.75    5.27   2
   4  -1  21   42.13    6.10   2
   4   0  20   59.39    6.86   2
   4   1 -22   23.49    4.78   2
   4   1  18   75.51    5.57   2
   4   2 -20    0.64    5.12   2
   4   3  14   26.36    5.39   2
   4   4  11   61.12    5.05   2
   5  -1  23   12.89    5.85   2
   5   0  22   -5.19    7.06   2
   5   2  19   25.29    6.66   2
   5   3  17    1.15    6.20   2
   5   5  11   68.13    5.19   2
   5   6   6  169.22    3.98   2
   6   2  21   59.40    7.79   2
   6   3  19   31.23    5.70   2
   6   4  17   -4.17    6.58   2
   6   5  14   34.07    4.94   2
   6   7   5   10.37    2.82   2
   7   4  19   -8.32    6.95   2
   8   5  18   15.46    5.89   2
   8   7  12   23.90    5.40   2
   8   8   7   79.92    4.70   2
  -2 -12 -14    0.27    5.01   2
  -2 -11 -14   -0.47    6.28   2
  -2 -10 -14   37.65    6.21   2
  -2  -9 -14  -10.62    4.45   2
  -2  -8 -13  365.15    7.78   2
  -2  -7 -12    8.60    4.01   2
  -2  -6  -9    3.22    4.09   2
  -1 -12  13    5.73    2.70   2
  -1  -9 -19    4.34    5.68   2
  -1  -8 -18   -9.64    6.48   2
  -1  -7 -18   11.16    5.20   2
  -1  -6 -17  172.85    6.15   2
  -1  -3 -11    1.83    3.55   2
   0  -7 -21   19.76    6.97   2
   0  -5 -20   -7.20    5.14   2
   0  -3 -17    3.82    4.38   2
   0  -2 -15    1.78    3.76   2
   0  -1 -12   15.44    3.59   2
   0   0  -6  640.43    4.79   2
   1  -2 -19   26.63    5.80   2
   1   0 -15   60.13    4.18   2
   2  -4  20   56.77    6.02   2
   2  -3 -23   -6.63    5.17   2
   2  -3  19   39.67    6.15   2
   2  -1  16  460.65    7.33   2
   2   1  12   39.91    4.62   2
   3  -5  23   32.77    5.61   2
   3  -1  19   15.72    5.25   2
   3   0 -21    0.41    5.66   2
   3   2 -17   12.06    4.48   2
   3   3 -14    0.66    3.59   2
   3   4   6   21.35    3.58   2
   4   5   7   49.46    3.64   2
   5   1  21   34.22    5.75   2
   5   4  15   12.66    5.90   2
   5   6   7   84.28    3.87   2
   6   1  23    6.70    7.23   2
   6   5 -16  106.00    4.66   2
   6   6  11   47.98    4.12   2
   6   7   6  255.91    4.99   2
   7   3  21   -0.02    6.20   2
   7   5  17   90.21    7.43   2
   7   6  14   15.88    5.88   2
   7   7  10    7.02    4.48   2
   8   6  16   16.37    6.44   2
   8   8   8   34.08    4.45   2
  -2 -12 -13    9.60    4.89   2
  -2 -11 -13   -4.60    5.86   2
  -2 -10 -13   86.03    6.40   2
  -2  -9 -13   76.57    5.16   2
  -2  -8 -12   15.87    5.25   2
  -2  -7 -11   -7.60    3.97   2
  -2  -6  -8  102.02    4.35   2
  -1 -10 -18   14.99    6.92   2
  -1  -9 -18    6.99    5.52   2
  -1  -7 -17   47.35    5.48   2
  -1  -6 -16   64.70    6.22   2
  -1  -5 -15  120.25    5.18   2
  -1  -4 -13   13.86    3.85   2
  -1  -3 -10  768.33    6.61   2
   0  -6 -20   89.97    6.23   2
   0  -5 -19  105.36    6.85   2
   0  -4 -18  100.60    5.44   2
   0   0  -5   -6.47    2.96   2
   1  -5 -22   22.28    5.68   2
   1  -4 -21   56.44    6.68   2
   1  -3 -20   20.20    5.00   2
   1   1 -11    8.77    3.19   2
   1   1   6   25.03    3.06   2
   2  -5  21    7.48    4.81   2
   2  -2  18   77.93    5.33   2
   2  -1 -20   31.38    4.85   2
   2   0 -18   19.20    5.25   2
   2   1 -16   88.10    4.23   2
   2   2 -13  407.64    5.16   2
   2   2   9  989.29    7.16   2
   3  -4  23   -1.48    6.23   2
   3  -3  22    8.30    6.31   2
   3  -2  21   29.23    6.64   2
   3  -1 -22    2.11    5.81   2
   3   0  18   21.47    5.08   2
   3   1 -19   83.69    4.99   2
   3   1  16  122.14    5.55   2
   3   2  14  446.10    7.44   2
   3   3  11  946.04    8.58   2
   4  -3  24    8.91    5.72   2
   4  -2  23   -5.46    5.79   2
   4  -1  22    6.32    5.66   2
   4   1 -21    4.21    5.65   2
   4   1  19   14.55    5.32   2
   4   2 -19    8.81    5.19   2
   4   2  17   25.05    4.99   2
   4   3 -17   20.23    4.42   2
   4   3  15  164.83    6.60   2
   4   4 -14    2.66    3.18   2
   4   4  12   82.16    5.45   2
   5  -1  24   27.86    6.42   2
   5   0  23   14.81    7.11   2
   5   2  20   14.52    6.77   2
   5   3 -19   29.45    5.18   2
   5   3  18   68.16    6.92   2
   5   5  12  110.11    4.76   2
   6   2  22    8.72    7.25   2
   6   3  20   21.67    6.16   2
   6   4 -18    2.14    5.25   2
   6   4  18    8.10    6.78   2
   6   5  15   -2.30    4.58   2
   6   6 -12   41.29    2.95   2
   6   6  12   15.37    5.18   2
   7   4  20   35.34    7.52   2
   7   6 -14   69.73    3.98   2
   7   7  11   80.51    5.27   2
   7   8   3  138.20    3.54   2
   8   7  13   58.25    4.93   2
   9   8  11   23.59    5.18   2
   9   9   2    0.91    2.80   2
  -2 -12 -12    8.49    5.84   2
  -2 -11 -12  121.17    6.63   2
  -2 -10 -12   25.50    5.66   2
  -2  -9 -12  127.24    6.25   2
  -2  -8 -11  165.17    5.87   2
  -2  -7 -10  141.57    4.71   2
  -2  -6  -7  115.86    4.29   2
  -1  -9 -17   58.66    7.13   2
  -1  -8 -17   60.84    5.88   2
  -1  -5 -14   80.42    5.50   2
  -1  -4 -12  180.56    5.51   2
  -1  -3  -9  377.26    5.60   2
   0  -7 -20   12.66    5.71   2
   0  -3 -16    6.62    4.24   2
   0  -2 -14  214.46    5.08   2
   0  -1 -11   -1.23    3.32   2
   0   0  -4  283.31    3.22   2
   1  -6 -22    2.64    5.36   2
   1  -2 -18   -8.82    5.43   2
   2  -3 -22   14.19    5.15   2
   2  -2 -21    4.42    5.09   2
   2  -1  17   64.14    6.16   2
   2   0  15  464.22    6.85   2
   3  -1  20  -10.64    4.96   2
   3   0 -20   -2.22    5.35   2
   3   4   7  367.86    5.46   2
   4   0 -22   -3.27    6.09   2
   4   0  21    3.86    5.35   2
   4   5   8   61.94    4.07   2
   5   1  22   -1.13    6.72   2
   5   4 -16   60.03    5.01   2
   5   4  16   91.28    6.65   2
   5   6   8   34.02    3.80   2
   6   5  16   30.53    6.05   2
   6   7   7  155.52    4.40   2
   7   5  18   11.13    5.36   2
   7   6  15   56.16    5.26   2
   7   8   4    1.01    2.90   2
   8   7  14    5.42    5.57   2
   8   8   9    4.74    4.03   2
   9   9   3    0.59    2.75   2
  -2 -14   4    4.66    2.52   2
  -2 -13 -10   27.78    5.73   2
  -2 -12 -11    0.05    5.54   2
  -2 -11 -11    9.21    5.44   2
  -2  -9 -11   31.54    5.23   2
  -2  -8 -10  163.32    5.56   2
  -2  -7  -9   26.54    4.38   2
  -2  -6  -6   46.28    3.72   2
  -2  -6   1  418.79    2.57   2
  -1 -11  14   85.44    3.84   2
  -1 -10 -17    3.85    5.63   2
  -1  -8 -16   53.71    6.80   2
  -1  -7 -16   86.02    5.53   2
  -1  -6 -15   -7.51    4.59   2
   0  -8 -20   34.24    6.00   2
   0  -6 -19   -2.13    5.07   2
   0  -5 -18    9.88    4.92   2
   0  -4 -17   -5.65    4.34   2
   0  -3 -15  314.20    6.83   2
   0  -2 -13   43.48    4.61   2
   0  -1 -10   -4.70    3.92   2
   1  -5 -21   -0.52    5.33   2
   1  -4 -20   19.35    5.28   2
   1  -3 -19   18.38    4.82   2
   2  -5  22    8.95    6.01   2
   2  -4  21   65.04    5.37   2
   2  -3  20    9.88    4.68   2
   2  -2  19   79.54    6.34   2
   2  -1 -19   11.57    4.57   2
   2   0 -17   51.81    5.28   2
   2   1 -15   36.75    3.73   2
   2   1  13  133.77    4.63   2
   2   2  10  280.10    5.63   2
   3  -3  23  180.70    8.17   2
   3   0  19   26.48    5.35   2
   3   1  17   -0.15    4.64   2
   3   2 -16  159.35    4.70   2
   3   2  15   63.47    5.72   2
   3   3 -13   15.39    3.48   2
   3   3  12  155.59    5.59   2
   4  -2  24   -2.84    5.69   2
   4  -1  23   38.40    6.16   2
   4   1 -20   44.44    6.13   2
   4   1  20   30.09    5.67   2
   4   2  18   93.07    5.66   2
   4   3 -16   18.47    4.35   2
   4   3  16  134.67    6.72   2
   4   4 -13  268.50    4.99   2
   4   4  13    2.73    5.06   2
   5   0  24   13.54    7.48   2
   5   2 -20    6.93    5.73   2
   5   2  21   46.27    7.04   2
   5   3 -18    3.78    4.98   2
   5   3  19   51.36    6.94   2
   5   5  13   -0.98    4.23   2
   5   6   9   83.22    4.37   2
   6   2  23   17.72    7.61   2
   6   3  21   20.93    6.00   2
   6   6  13   24.18    5.35   2
   6   7   8    3.03    3.78   2
   7   4  21   22.23    7.52   2
   7   6  16   41.17    6.28   2
   7   7  12   72.62    5.52   2
   7   8   5    7.46    2.75   2
   8   8  10    4.14    4.50   2
   9   9   5   16.68    3.45   2
  -2 -13  -9   15.72    5.46   2
  -2 -12 -10   21.71    5.42   2
  -2 -10 -11    7.41    4.41   2
  -2  -9 -10  239.77    6.23   2
  -2  -7  -8  192.27    5.16   2
  -2  -6  -5  910.36    6.24   2
  -1 -11 -16   13.36    6.02   2
  -1 -10 -16   -0.42    6.29   2
  -1  -9 -16   82.89    6.17   2
  -1  -7 -15   42.57    6.10   2
  -1  -6 -14    0.11    5.49   2
  -1  -5 -13    7.11    3.85   2
  -1  -4 -11   74.06    4.03   2
  -1  -3  -8   22.15    3.30   2
   0  -8 -19   -0.89    6.99   2
   0  -7 -19    8.02    5.38   2
   0  -6 -18  153.70    7.58   2
   0  -4 -16    5.48    5.30   2
   1  -6 -21   71.30    6.41   2
   1  -2 -17  552.21    7.94   2
   1  -1 -15   81.23    5.22   2
   1   0 -13   82.78    3.99   2
   1   0  11  253.53    4.91   2
   1   1  -9  516.26    5.25   2
   2  -6  23    1.53    5.88   2
   2  -4 -22  -15.62    5.44   2
   2  -3 -21   43.10    5.52   2
   2  -2 -20   50.04    5.27   2
   2  -1  18  423.12    8.34   2
   2   0  16   12.21    5.33   2
   3  -4  24   59.90    6.11   2
   3  -2  22   33.10    5.81   2
   3  -1  21   62.33    7.05   2
   3   4   8   26.20    4.17   2
   4   0 -21   -7.16    6.01   2
   4   0  22   10.73    5.55   2
   4   2 -18   35.19    4.42   2
   4   5   9  194.77    4.53   2
   5   1  23   -3.99    7.10   2
   5   4  17    6.98    6.09   2
   5   5  14  220.41    6.70   2
   6   4 -17   20.49    4.40   2
   6   5  17   85.72    6.76   2
   6   7   9   17.87    4.09   2
   7   5  19   51.19    6.10   2
   7   6 -13   -1.77    3.17   2
   7   7  13   -3.60    5.25   2
   7   8   6   30.77    3.33   2
   8   7  15   40.67    5.29   2
   9   9   6   -0.54    3.44   2
   9   9   7    4.59    3.81   2
  -2 -13  -8   24.50    5.22   2
  -2 -12  -9  143.96    6.54   2
  -2 -11 -10   92.08    6.06   2
  -2 -10 -10    4.89    5.14   2
  -2  -8  -9   -7.85    3.60   2
  -2  -7  -7    0.80    3.79   2
  -2  -6  -4  185.52    3.53   2
  -2  -6  -3   76.37    3.09   2
  -2  -6  -2   27.85    2.52   2
  -2  -6  -1   88.76    2.61   2
  -2  -6   0  486.74    3.18   2
  -1 -12  14    1.53    2.64   2
  -1 -11 -15    4.66    6.39   2
  -1 -10 -15  -16.10    6.12   2
  -1  -9 -15   26.32    6.43   2
  -1  -5 -12  184.97    5.69   2
  -1  -4 -10  178.54    5.21   2
  -1  -3  -7   15.97    3.94   2
   0  -7 -18   -2.54    6.55   2
   0  -5 -17   44.70    4.98   2
   0  -3 -14    0.35    4.64   2
   0  -2 -12   42.37    4.60   2
   0  -1  -9  169.13    4.61   2
   1  -7 -21   -1.25    5.66   2
   1  -5 -20    5.31    5.10   2
   1  -4 -19    6.00    4.99   2
   1  -3 -18   20.34    4.55   2
   1  -2  16    5.23    5.15   2
   1  -1  14  251.02    5.54   2
   1   1   8   12.54    3.91   2
   2  -5 -22   -1.35    5.68   2
   2  -4 -21    2.83    6.76   2
   2  -4  22   -6.79    6.14   2
   2  -3  21   24.33    5.81   2
   2  -1 -18   75.91    5.00   2
   2   1  14   56.95    4.39   2
   2   2 -11   26.51    3.32   2
   2   2  11  277.45    5.74   2
   2   3   6  789.88    6.06   2
   3  -1 -20  105.53    6.56   2
   3   0 -19   -3.34    4.30   2
   3   0  20  267.78    8.41   2
   3   1 -17  112.42    5.53   2
   3   1  18    8.95    4.83   2
   3   2 -15   28.29    4.12   2
   3   2  16   -7.82    5.46   2
   3   3 -12   49.57    3.35   2
   3   3  13  719.43    8.28   2
   4  -2  25   44.91    6.40   2
   4  -1  24   19.62    7.33   2
   4   1  21   -3.73    5.56   2
   4   2  19  108.77    6.02   2
   4   4  14   51.33    5.77   2
   4   5  10  199.59    5.36   2
   5   2 -19   33.37    5.49   2
   5   2  22    4.16    6.82   2
   5   3  20   96.85    7.49   2
   5   4 -15   15.38    3.86   2
   5   6  10  134.67    5.01   2
   6   3  22    5.15    5.93   2
   6   4  20   27.72    6.05   2
   6   6 -11   99.23    3.15   2
   6   6  14   -2.50    4.34   2
   7   5  20   47.46    7.28   2
   7   6  17    5.36    5.02   2
   7   8   7    2.64    3.26   2
   8   7  16    0.73    5.91   2
   9   9   8   20.86    4.27   2
  -2 -14  -4   10.24    4.72   2
  -2 -14   3    6.79    2.72   2
  -2 -13  -7    3.88    4.96   2
  -2 -12  -8    7.45    5.07   2
  -2 -11  -9   37.10    5.41   2
  -2 -10  -9   66.98    5.24   2
  -2  -9  -9   42.22    3.93   2
  -2  -8  -8  110.84    4.84   2
  -2  -7  -6   44.91    3.78   2
  -1  -7 -14  225.50    6.32   2
  -1  -6 -13    9.81    4.38   2
   0  -9 -18   -3.05    6.88   2
   0  -8 -18   42.63    6.06   2
   0  -6 -17   -9.86    6.09   2
   0  -5 -16    6.00    5.59   2
   0  -4 -15   -3.06    5.12   2
   1  -7 -20   13.84    6.96   2
   1  -6 -20  -10.09    4.88   2
   1  -5 -19   10.02    6.28   2
   1  -5  20  145.08    5.83   2
   1  -3  18  -15.18    5.22   2
   1  -2 -16   29.52    4.41   2
   1  -1 -14   78.01    4.91   2
   1   0 -12   25.79    3.48   2
   2  -5  23    5.34    5.00   2
   2  -2 -19    7.31    4.76   2
   2  -2  20   -9.06    4.84   2
   2   0 -16   56.78    4.29   2
   2   0  17  341.60    7.74   2
   3  -3  24   -1.07    5.07   2
   3  -2 -21   -0.90    4.97   2
   3  -2  23    0.62    5.50   2
   3  -1  22    8.55    6.62   2
   3   4   9   40.17    3.75   2
   4   0 -20   12.38    5.82   2
   4   0  23   -5.10    5.71   2
   4   2 -17   -0.24    4.74   2
   4   3 -15   -6.12    4.07   2
   4   4 -12   17.22    3.33   2
   5   1  24   23.84    6.21   2
   5   4  18   55.95    5.74   2
   5   5  15  188.23    6.11   2
   5   6  11  269.80    6.02   2
   6   5  18   15.13    5.37   2
   6   6  15   25.22    5.74   2
   6   7  10   -8.20    4.26   2
   7   6  18    0.77    6.03   2
   7   7  14   -8.88    4.42   2
   7   8   8  140.37    4.73   2
   8   7  17   13.52    6.30   2
   8   8  12   80.68    5.05   2
   9   9   9    4.94    4.53   2
  -2 -14  -3   93.94    5.23   2
  -2 -14  -2    0.10    3.87   2
  -2 -14  -1   59.93    4.54   2
  -2 -14   1   10.25    3.45   2
  -2 -14   2    3.96    3.24   2
  -2 -13  -6   10.54    4.67   2
  -2 -12  -7    3.82    4.73   2
  -2 -11  -8   14.48    4.85   2
  -2 -10  -8   -4.11    4.48   2
  -2  -9  -8    3.98    4.43   2
  -2  -8  -7  156.61    4.83   2
  -2  -7  -5  455.47    5.26   2
  -1 -12 -13   45.24    6.84   2
  -1 -11 -14   20.93    5.51   2
  -1 -10 -14   41.03    6.46   2
  -1  -9 -14  116.41    6.92   2
  -1  -8 -14  217.49    6.47   2
  -1  -7 -13    0.02    5.62   2
  -1  -6 -12    1.79    5.04   2
  -1  -5 -11   97.93    4.39   2
  -1  -4  -9  860.45    6.98   2
  -1  -3  -6  122.70    3.49   2
   0  -7 -17   29.43    6.68   2
   0  -3 -13 1220.18    9.67   2
   0  -1  -8    4.38    3.18   2
   1  -4 -18    9.47    5.03   2
   1  -3 -17    3.65    4.55   2
   1  -2  17    9.41    5.14   2
   1  -1  15   -6.24    4.91   2
   1   1  -8  116.45    3.12   2
   1   1   9   78.37    4.44   2
   2  -5 -21   10.46    5.52   2
   2  -4  23    2.34    6.19   2
   2  -3  22   15.11    6.23   2
   2  -1  19   51.50    5.37   2
   2   1  15  313.55    6.20   2
   2   2  12   13.07    3.69   2
   2   3   7   90.70    3.74   2
   3   0 -18   44.09    4.55   2
   3   1  19  240.59    6.88   2
   3   2 -14   -1.52    3.74   2
   3   2  17   79.65    6.23   2
   3   3  14    3.94    4.92   2
   3   4  10  621.65    7.18   2
   4  -1  25   20.30    7.38   2
   4   1  22   -7.77    5.53   2
   4   2  20   38.83    5.55   2
   4   3  18  158.43    6.40   2
   4   4  15  584.00    8.28   2
   4   5  11  110.07    4.60   2
   5   1 -20  -11.65    4.67   2
   5   2  23   25.28    7.34   2
   5   3  21   62.81    6.48   2
   6   3 -18    3.61    5.11   2
   6   3  23    2.45    5.89   2
   6   4 -16   15.50    4.26   2
   6   4  21   68.52    6.75   2
   6   5  19   15.01    6.99   2
   6   7  11   35.82    4.71   2
   7   5  21    7.25    5.87   2
   7   7  15   -3.83    5.72   2
   7   8   9   -7.62    3.75   2
   8   8  13   17.91    5.25   2
   8   9   2   -2.47    2.54   2
   8   9   3   21.94    2.91   2
  -2 -14   0   11.16    3.40   2
  -2 -13  -5    8.66    4.17   2
  -2 -13  -4   31.31    4.89   2
  -2 -12  -6   -5.82    4.43   2
  -2 -11  -7   15.15    4.53   2
  -2 -10  -7   33.81    4.81   2
  -2  -9  -7   35.78    4.30   2
  -2  -8  -6   16.92    3.88   2
  -2  -7  -4   14.65    3.23   2
  -1 -11 -13   66.41    7.03   2
  -1  -8 -13  108.44    6.44   2
  -1  -3  -5   10.94    3.47   2
   0 -10 -17   -8.49    5.66   2
   0  -9 -17  167.06    7.63   2
   0  -8 -17   43.09    5.42   2
   0  -6 -16   -7.10    4.74   2
   0  -5 -15  128.71    6.25   2
   0  -4 -14  228.97    5.57   2
   0  -1   9  503.82    5.40   2
   1  -7 -19   46.91    7.12   2
   1  -6 -19    8.16    5.19   2
   1  -5 -18  -16.36    6.10   2
   1  -5  21   -0.10    5.21   2
   1  -4  20   56.74    6.11   2
   1  -3  19  162.29    6.52   2
   1  -2 -15    5.27    3.99   2
   1   0 -11  554.37    5.71   2
   2  -5  24   -4.10    6.21   2
   2  -4 -20   82.21    6.00   2
   2  -3 -19   20.77    5.25   2
   2  -2 -18   13.89    4.79   2
   2  -2  21    5.12    4.90   2
   2   0 -15   73.10    4.33   2
   2   0  18  156.22    7.11   2
   2   3   8  874.85    7.14   2
   3  -3 -21   36.59    5.64   2
   3  -2 -20    1.49    5.00   2
   3  -2  24   -8.24    5.46   2
   3  -1 -19   -3.25    4.41   2
   3  -1  23   92.61    7.68   2
   3   1 -16    1.99    3.83   2
   3   3 -11  693.43    5.96   2
   4   0  24   -3.19    6.37   2
   4   2  21  -12.73    6.49   2
   4   4  16   28.40    5.95   2
   4   5  12    8.11    4.81   2
   4   6   3    4.10    2.13   2
   4   6   4    4.65    2.33   2
   5   2 -18   -2.40    4.97   2
   5   4  19   -1.37    5.25   2
   5   5  16   35.64    5.16   2
   5   6  12   90.55    4.55   2
   5   7   2   -3.12    2.08   2
   5   7   3  194.70    3.33   2
   6   4  22    0.89    7.53   2
   6   6  16  127.33    5.74   2
   6   7  12  174.41    6.12   2
   7   6 -12    5.44    3.18   2
   7   6  19    4.88    5.34   2
   7   8  10   93.79    4.89   2
   8   8  14    2.45    5.47   2
   8   9   1    5.21    2.04   2
   8   9   5   32.32    3.17   2
   8   9   6   40.20    3.53   2
  -2 -13  -3   14.69    4.36   2
  -2 -12  -5    1.26    4.37   2
  -2 -11  -6    5.00    4.30   2
  -2  -9  -6   12.53    4.05   2
  -2  -8  -5  982.99    7.65   2
  -2  -7  -3   13.13    2.97   2
  -1 -12 -12   11.92    5.16   2
  -1 -10 -13   76.13    5.59   2
  -1  -9 -13    0.15    4.77   2
  -1  -7 -12    3.25    4.56   2
  -1  -6 -11  115.81    5.50   2
  -1  -5 -10  189.61    4.84   2
  -1  -4  -8   -1.24    3.35   2
   0 -10 -16   27.64    7.35   2
   0  -8 -16   25.66    6.70   2
   0  -7 -16    6.14    5.11   2
   0  -3 -12    6.05    4.31   2
   0  -2 -10    7.07    4.03   2
   0  -1  -7  186.50    4.28   2
   1  -8 -19    2.53    5.72   2
   1  -6 -18   22.32    6.56   2
   1  -6  22    6.52    5.20   2
   1  -4 -17  148.90    6.12   2
   1  -3 -16  290.94    6.43   2
   1  -2  18   -7.27    5.41   2
   1  -1 -13   -2.01    3.63   2
   1  -1  16  -13.44    5.06   2
   2  -5 -20    5.97    5.49   2
   2  -1 -16   -5.71    5.08   2
   2  -1  20   19.13    4.99   2
   2   1  16    1.42    4.45   2
   2   2  13   13.18    3.82   2
   3   0 -17   51.53    5.53   2
   3   0  22  159.80    8.29   2
   3   1  20   14.03    5.30   2
   3   2  18  -11.13    5.58   2
   3   3  15   -0.11    4.34   2
   3   4  11   48.78    4.07   2
   4  -2 -21    4.75    5.04   2
   4  -1 -20   39.98    6.26   2
   4   0 -19   50.28    5.19   2
   4   1  23   14.57    5.73   2
   4   3  19   16.29    5.25   2
   4   6   5  103.47    3.00   2
   5   0 -20   32.59    6.34   2
   5   1 -19   25.58    5.70   2
   5   2  24   56.56    6.63   2
   5   3  22   34.99    6.05   2
   5   4  20   38.65    7.10   2
   5   5  17   57.16    6.49   2
   5   6  13   25.42    5.17   2
   5   7   4    2.12    2.15   2
   5   7   5    2.95    2.88   2
   6   3 -17   11.19    5.59   2
   6   5  20   46.51    6.33   2
   6   6  17   34.60    6.22   2
   6   7  13   24.71    5.26   2
   7   6  20    7.07    6.84   2
   7   7  16   45.57    5.39   2
   7   8  11   79.30    5.17   2
   8   7 -10    4.53    2.62   2
   8   8  15   45.54    6.28   2
   8   9   7   63.72    3.59   2
   8   9   8    7.51    3.77   2
  -2 -13  -2   35.14    4.18   2
  -2 -13  -1   16.28    3.78   2
  -2 -13   4   33.35    2.71   2
  -2 -12  -4   50.86    5.03   2
  -2 -11  -5   29.09    4.18   2
  -2 -10  -6   30.51    4.48   2
  -2  -9  -5  102.16    4.89   2
  -2  -7  -2  209.96    3.46   2
  -1 -12 -11   -0.17    5.97   2
  -1 -11 -12   37.97    5.45   2
  -1 -10 -12   -4.68    5.74   2
  -1  -9 -12    4.64    5.76   2
  -1  -8 -12   17.62    4.63   2
  -1  -5  -9  486.63    6.54   2
  -1  -4  -7  241.58    5.01   2
  -1  -3  -4 2337.91    7.57   2
   0  -9 -16   -1.28    5.45   2
   0  -6 -15    2.08    4.70   2
   0  -5 -14    9.93    5.05   2
   0  -4 -13   26.70    4.13   2
   0  -1  10   -5.78    3.98   2
   0   0   3   11.19    2.21   2
   1  -8 -18    1.21    7.21   2
   1  -7 -18    2.84    5.43   2
   1  -5 -17   -4.92    5.78   2
   1  -5  22   95.05    6.38   2
   1  -4  21   12.74    5.73   2
   2  -6 -20   21.33    5.83   2
   2  -4 -19   15.29    5.17   2
   2  -4  24   16.44    5.44   2
   2  -3 -18   42.93    5.04   2
   2  -3  23   18.92    5.29   2
   2  -2 -17   16.49    4.49   2
   2  -2  22    0.82    5.05   2
   2   0 -14   14.30    4.55   2
   2   1 -12    1.61    3.75   2
   2   3   9  325.93    4.96   2
   3  -3 -20   49.18    5.60   2
   3  -2 -19   10.62    6.17   2
   3  -2  25   34.73    6.09   2
   3  -1 -18    4.04    4.32   2
   3  -1  24    1.11    6.96   2
   3   1 -15   17.60    4.34   2
   3   2 -13  178.00    4.86   2
   3   3  16    9.57    5.53   2
   3   4  12    3.21    4.79   2
   4   0  25   14.90    6.51   2
   4   1 -17   12.24    5.15   2
   4   2  22   50.92    7.14   2
   4   4  17    8.59    5.01   2
   4   5  13  250.44    5.80   2
   4   6   6  204.59    3.81   2
   5   2 -17   53.22    5.30   2
   5   6  14   28.81    5.47   2
   5   7   6   13.22    2.87   2
   5   7   7  123.04    4.39   2
   6   4  23    9.04    6.25   2
   7   7  17   36.20    6.46   2
   7   8  12   -6.36    4.67   2
   8   8  16   11.42    6.01   2
   8   9   9    5.56    3.60   2
  -2 -13   0   27.45    3.70   2
  -2 -13   1    3.42    3.52   2
  -2 -13   2   19.30    3.14   2
  -2 -13   3   13.46    2.91   2
  -2 -12  -3  135.40    5.27   2
  -2 -12   6   -0.32    1.92   2
  -2 -11  -4  358.05    6.39   2
  -2 -10  -5   86.37    4.58   2
  -2  -8  -4  114.09    3.83   2
  -2  -7  -1   64.80    2.80   2
  -1 -13  -9   -3.10    5.81   2
  -1 -12 -10   13.80    5.87   2
  -1 -11 -11   -4.04    5.98   2
  -1  -7 -11   35.54    4.44   2
  -1  -6 -10   18.52    4.03   2
   0 -10 -15   -3.40    5.35   2
   0  -9 -15    8.05    6.72   2
   0  -8 -15   -0.04    6.31   2
   0  -7 -15   36.92    5.09   2
   0  -3 -11  253.13    5.50   2
   0  -2  -9    9.44    3.92   2
   0   0   4  335.30    3.45   2
   1  -6 -17    7.73    6.36   2
   1  -6  23   88.87    6.69   2
   1  -4 -16   27.43    4.73   2
   1  -3 -15   27.84    4.33   2
   1  -3  20  140.74    5.79   2
   1  -1 -12  498.39    6.02   2
   1  -1  17   48.82    5.68   2
   1   1  11  142.87    4.30   2
   1   2   1   38.50    1.78   2
   1   2   2  178.06    2.58   2
   1   2   3   -2.31    2.85   2
   1   2   4 2580.51    7.45   2
   2  -5 -19   12.32    5.53   2
   2  -1  21    2.12    5.01   2
   2   1  17   22.84    4.73   2
   2   2  14   50.89    4.52   2
   2   3  10    2.32    3.40   2
   3  -4 -20    4.36    5.63   2
   3   0  23   19.75    6.84   2
   3   1  21   -1.66    5.26   2
   3   2  19   -9.78    4.93   2
   3   5   4   17.64    2.35   2
[truncated: 511,637 more chars]
