# Supplementary material for: Diethyl [(2,5-di­iodo-4-methyl­phen­yl)meth­yl]phospho­nate
Source: IUCrdata. 2021 Jun 30;6(Pt 6):x210654. doi: 10.1107/S2414314621006544 (PMC9462347; doi:10.1107/S2414314621006544)
Supplement: Supplementary file 2 [file x-06-x210654-Isup2.hkl]

data_I                                                                          
_shelx_title ' hd0820 in P-1'                                                   
_shelx_refln_list_code          4                                               
_shelx_F_calc_maximum      367.70                                               
_exptl_crystal_F_000       936.00                                               
_reflns_d_resolution_high  0.7560                                               
                                                                                
loop_                                                                           
 _space_group_symop_operation_xyz                                               
 'x, y, z'                                                                      
 '-x, -y, -z'                                                                   
                                                                                
_cell_length_a     7.4909                                                       
_cell_length_b    10.9201                                                       
_cell_length_c    20.4720                                                       
_cell_angle_alpha  89.070                                                       
_cell_angle_beta   80.799                                                       
_cell_angle_gamma  71.451                                                       
                                                                                
_shelx_F_squared_multiplier     1.000                                           
                                                                                
loop_                                                                           
 _refln_index_h                                                                 
 _refln_index_k                                                                 
 _refln_index_l                                                                 
 _refln_F_squared_calc                                                          
 _refln_F_squared_meas                                                          
 _refln_F_squared_sigma                                                         
 _refln_observed_status                                                         
  -6   4  11         54.18        -21.01        87.93 o                         
  -6   4  12         36.24         27.06        91.82 o                         
  -6   4  13        845.74        656.71       106.50 o                         
  -6   5   9        167.27        205.37        84.34 o                         
  -6   6   8        208.78        237.76        80.45 o                         
  -5   1  10        363.07        554.52        70.66 o                         
  -5   1  11        315.65        225.81        88.08 o                         
  -5   1  12        170.13         59.44        85.78 o                         
  -5   1  17          6.64        234.59       100.31 o                         
  -5   1  18        171.68        154.71       109.67 o                         
  -5   1  19        112.27        194.72        88.08 o                         
  -5   2   7         43.64        180.76        69.66 o                         
  -5   4   3       1279.20       1491.44        74.41 o                         
  -5   5   2        160.17        118.45        57.57 o                         
  -4   0  22        198.72        300.22       100.60 o                         
  -3  -2  16       2037.86       2295.38        85.92 o                         
  -2  -2  23        358.64        304.53        94.27 o                         
  -1  -3  16         51.32        134.28        55.12 o                         
  -1  -3  17        138.15         95.85        60.45 o                         
  -1  -3  18       3250.44       3495.23        86.06 o                         
  -1  10  -9       1036.90        981.39        50.80 o                         
   0  -3  21        279.80        376.21        79.44 o                         
   0  11 -10          2.91         -5.47        55.12 o                         
   1  -3  23         26.85         28.50        68.94 o                         
   2  -3  22         81.33        167.81        60.73 o                         
   5  -2  20       1299.00       1188.35        38.57 o                         
   5  12 -10        360.14         45.91        96.86 o                         
  -6   5  10        977.09        581.72        98.73 o                         
  -6   5  11         39.80        119.17        94.99 o                         
  -6   6   9        530.88        510.05        91.68 o                         
  -5   1  13        133.54        -73.83        73.83 o                         
  -5   1  14         56.94        157.59        78.58 o                         
  -5   1  15       1050.91       1081.56        90.81 o                         
  -5   1  16        408.57        533.65        84.77 o                         
  -5   2   8         98.25         59.44        74.69 o                         
  -5   3   5        350.31        500.26        68.94 o                         
  -5   7   1        775.15        810.84        61.02 o                         
  -5   9   1        910.52        905.97        59.87 o                         
  -4   0   9         26.49         -8.20        73.97 o                         
  -4   0  21         51.41         37.13        82.03 o                         
  -4   1   5       2283.80       2202.55        73.69 o                         
  -3  -1  22          5.98         40.59        95.13 o                         
  -3   4  -3       2638.59       2647.12        33.97 o                         
  -2  -2  21        943.02       1133.80       101.46 o                         
  -2  -2  22        509.98        627.35        82.18 o                         
  -2  10  -8          5.13         59.29        37.28 o                         
  -1  -2  25        246.53        276.18        91.10 o                         
  -1   9  -9        473.80        464.00        45.91 o                         
  -1  12  -9          0.59        -38.57        46.63 o                         
   0  -3  18         71.15         58.72        63.47 o                         
   0  -3  19         74.91         12.23        66.35 o                         
   0  -3  20          5.52        -58.00        58.00 o                         
   0  10 -10        711.48        665.05        53.83 o                         
   1  -3  21         53.19        -53.39        65.48 o                         
   1  -3  22       2041.89       2383.60        78.15 o                         
   2  -3  20        141.99        277.05        52.39 o                         
   2  -3  21        188.71        186.81        56.42 o                         
   3  12 -11         29.31        112.98        71.96 o                         
  -5   2   9        121.57        270.43        82.18 o                         
  -5   2  18        107.05         91.68       105.78 o                         
  -5   3   6       1527.90       1699.84        82.03 o                         
  -5   4   4        131.18         94.12        65.05 o                         
  -5   8   1          0.85        -47.93        47.93 o                         
  -4   0  10       3455.80       3653.69        88.08 o                         
  -4   0  18        548.49        969.44       100.74 o                         
  -4   0  19        650.69        637.13        85.20 o                         
  -4   0  20         95.90        104.49        81.46 o                         
  -4   2   3       6970.96       7231.68        84.91 o                         
  -4   3   1       3234.29       2995.40        61.31 o                         
  -3  -1   9       1996.16       1646.59        65.34 o                         
  -3  -1  20        588.94        840.92       101.18 o                         
  -3  -1  21         26.95        155.58        76.42 o                         
  -2  -2  12       1166.86       1106.45        75.13 o                         
  -2  -2  20        231.06        278.34        73.69 o                         
  -2  -1  25        130.21        185.08        98.30 o                         
  -1   8  -9       5101.18       5078.06        66.06 o                         
   0  -3  17       7937.62       8209.76       102.76 o                         
   0  -2  26          2.57         -1.73        86.78 o                         
   1  -3  18         36.05        160.33        59.44 o                         
   1  -3  19       1879.75       1727.04        74.55 o                         
   1  -3  20       1702.81       1778.56        67.35 o                         
   1  10 -11        153.92         26.63        62.61 o                         
   2  10 -11         17.34         25.47        49.65 o                         
  -5   2  10       1335.91       1317.44        79.16 o                         
  -5   2  11         32.86        188.39        71.10 o                         
  -5   2  12         21.55        111.11        86.64 o                         
  -5   2  13          4.09        -13.38        88.37 o                         
  -5   2  14        958.05        879.49       102.90 o                         
  -5   2  15         20.84        -98.73        98.73 o                         
  -5   2  16        277.60         71.96        83.62 o                         
  -5   2  17          9.32        157.74        86.64 o                         
  -5   3   7        339.70        771.41        75.85 o                         
  -5   5   3         17.50         48.50        56.42 o                         
  -5   6   2       1317.35       1332.70        67.64 o                         
  -4   0  11       6247.72       7147.20       110.39 o                         
  -4   0  12         26.90        -67.35        67.35 o                         
  -4   0  13         54.70         89.37        69.80 o                         
  -4   0  14        410.33        441.40        90.38 o                         
  -4   0  15        287.48        292.88        74.26 o                         
  -4   0  16        273.13        472.49        78.29 o                         
  -4   0  17        190.11        394.77        78.00 o                         
  -4   1   6       3222.97       3072.25        72.10 o                         
  -4   6  -2       1202.84       1352.99        41.30 o                         
  -3  -1  10        205.40        229.41        58.86 o                         
  -3  -1  11       5767.27       6120.47       102.04 o                         
  -3   0   5        242.13        397.07        52.39 o                         
  -3   1   2       3728.58       3947.86        62.46 o                         
  -3   2   0       5854.66       5810.47        60.45 o                         
  -2  -2  14        643.10        615.69        62.32 o                         
  -2  -2  15       3031.03       3338.79        95.71 o                         
  -2  -2  16       3857.17       4133.52        94.56 o                         
  -2  -2  17        233.38        140.32        66.20 o                         
  -1  -2  22        107.88         56.70        83.19 o                         
   0  -2  25          1.04        -87.79        87.79 o                         
   5  12 -11        580.74        930.01       106.50 o                         
  -5   3   8        273.68        496.81        78.87 o                         
  -5   4   5        118.49        -69.08        69.08 o                         
  -5   7   2        161.93        424.85        58.00 o                         
  -5   8   2        181.53        101.90        62.75 o                         
  -5   9   2         55.15        157.45        60.01 o                         
  -4   1   7       2371.14       2250.47        81.75 o                         
  -4   1  20        483.56        303.67       102.18 o                         
  -4   1  21        415.66        790.12        94.12 o                         
  -4   4   0       5234.30       5675.91        67.64 o                         
  -4   5  -1        294.32        256.46        41.16 o                         
  -3  -1  12       2687.33       2577.60        79.30 o                         
  -3  -1  13         58.23        -18.42        61.45 o                         
  -3  -1  14        423.77        870.43        70.81 o                         
  -3  -1  15        379.37        131.25        67.79 o                         
  -3  -1  16        124.65        229.26        68.51 o                         
  -2  -1  23         46.08         34.68        75.85 o                         
  -2   8  -8         16.64        -31.81        31.81 o                         
  -2  12  -8        223.40        159.89        38.28 o                         
   0  -2  24         44.17        176.01        86.35 o                         
   1  -2  25        127.31        202.50        80.16 o                         
   2  -2  26        103.08         77.14        75.13 o                         
   3  -2  25        307.30        399.81        67.35 o                         
   3  11 -12        989.83        954.48        86.06 o                         
   4  12 -12         13.46        127.80        82.75 o                         
  -5   3   9       1204.26       1174.96        77.43 o                         
  -5   3  10       1772.11       2000.20        96.14 o                         
  -5   3  11       1088.41       1565.13        96.28 o                         
  -5   3  14        819.51        801.20       100.31 o                         
  -5   3  15        461.48        517.97        97.29 o                         
  -5   3  16        190.58        123.91        84.62 o                         
  -5   3  17         49.54        110.67        85.78 o                         
  -5   4   6       1485.30       1828.50        82.18 o                         
  -5   5   4         36.93        -59.58        59.58 o                         
  -5   6   3        311.93        401.25        67.07 o                         
  -4   1   8        460.12        323.82        74.12 o                         
  -4   1  18         15.15          0.86        97.87 o                         
  -4   1  19          4.77        -78.72        78.72 o                         
  -4   2   4        181.18        230.27        47.93 o                         
  -4   3   2       4107.18       4177.99        72.82 o                         
  -3   0   6        868.96        777.17        55.55 o                         
  -3   0  21        108.72        -71.53        93.84 o                         
  -3   0  22        461.33        613.39        86.06 o                         
  -2  -1  22         17.72        -19.86        74.41 o                         
  -1  -2  19         47.72         21.88        77.43 o                         
  -1  -2  20        735.73        824.66        73.97 o                         
  -1  10 -10        534.54        627.20        52.39 o                         
  -1  11 -10       3180.62       3448.89        72.97 o                         
   0  -2  23        139.73        173.71        69.66 o                         
   0  10 -11          1.30         10.79        53.97 o                         
   1  -2  24         43.40        201.92        78.29 o                         
  -5   3  12        284.83        -42.60        73.40 o                         
  -5   3  13         47.27         27.49        72.82 o                         
  -5   4   7        724.88        813.00        79.16 o                         
  -5   5   5       1512.87       1716.24        78.00 o                         
  -5   6   4         18.22          5.90        70.95 o                         
  -5   7   3         67.07        342.38        63.32 o                         
  -5   9   3         21.84        -66.06        66.06 o                         
  -4   1   9       3890.21       3936.20        86.50 o                         
  -4   1  10        242.29        282.95        79.30 o                         
  -4   1  11        143.99         97.29        82.47 o                         
  -4   1  15       1118.14       1544.40        98.73 o                         
  -4   1  16        300.05        720.89        80.74 o                         
  -4   1  17        359.47        440.68        82.61 o                         
  -4   2   5       4625.67       5201.40        86.78 o                         
  -4   2  21         11.22        -82.90        82.90 o                         
  -3   0   7       3080.16       3383.84        71.38 o                         
  -3   0  19         31.56        167.95        93.55 o                         
  -3   0  20          9.31        -40.87        75.27 o                         
  -3   1   3         10.53        -50.23        50.23 o                         
  -2  -1  21       1646.18       1574.48        90.09 o                         
  -2   0   3        661.03        955.77        46.63 o                         
  -2   0  25        205.28        -35.69        80.45 o                         
  -1  -2  18        670.50        642.46        68.51 o                         
  -1  -1  24          2.65        -86.21        86.21 o                         
  -1   9 -10       7413.88       7336.31        83.04 o                         
  -1  12 -10        603.76        527.18        54.83 o                         
   0  -2  22       2456.87       2925.74        89.95 o                         
   0   9 -11       8692.67       8640.36       105.78 o                         
   1  10 -12        348.65        524.88        62.89 o                         
   1  11 -12        207.66        216.46        58.29 o                         
   2  -2  24        633.71        693.84        78.87 o                         
   3  -2  23         26.43        128.81        64.33 o                         
   4  -2  21         40.97        -40.73        40.73 o                         
   6  -1  22        602.73        479.11        40.15 o                         
  -5   4   8          1.35         22.45        61.60 o                         
  -5   4   9        246.10        295.61        83.76 o                         
  -5   4  10        816.39       1052.92        89.23 o                         
  -5   4  11        244.58        313.74        89.95 o                         
  -5   4  12          2.48         26.05        90.53 o                         
  -5   4  13          2.08         31.81        91.68 o                         
  -5   4  14        299.40        412.47        98.73 o                         
  -5   4  15        378.48        511.49        85.06 o                         
  -5   4  16         23.97         69.51        85.34 o                         
  -5   5   6          3.24        -69.08        69.08 o                         
  -5   8   3        131.95         88.37        62.32 o                         
  -4   1  12       1162.51       1149.05        77.00 o                         
  -4   1  13        922.71       1114.51        77.57 o                         
  -4   1  14        216.50        470.47        72.68 o                         
  -4   2   6       2175.65       2411.09        78.58 o                         
  -4   2  19        503.79        573.52       106.79 o                         
  -4   2  20         47.89        -24.90        84.77 o                         
  -4   3   3        369.54        461.41        61.89 o                         
  -4   4   1       1883.09       2083.53        59.44 o                         
  -4   7  -2       1453.32       1568.29        43.90 o                         
  -3   0   8      10728.33      11331.81       107.22 o                         
  -3   0  18        530.71        556.25        78.58 o                         
  -3   1  22          0.18        -39.29        98.30 o                         
  -2  -1  18        120.28        436.65        84.91 o                         
  -2   0  24         30.49        182.78        83.04 o                         
  -1  -2  14        490.33        351.74        56.70 o                         
  -1  -2  15          0.06         69.51        56.42 o                         
  -1  -1  23          4.19         51.38        89.37 o                         
   0  -2  20         10.74         78.72        72.10 o                         
   0  -1  26        102.74         94.99        73.97 o                         
   2  -2  23        265.32        278.05        69.08 o                         
   4  -2  20        163.34        124.20        38.71 o                         
  -5   5   7        581.11        559.56        78.58 o                         
  -5   5   8        129.09         62.17        77.72 o                         
  -5   5  15        460.81        338.07       103.91 o                         
  -5   6   5        537.79        883.67        70.52 o                         
  -5   7   4        156.26        288.13        59.01 o                         
  -5   8   4        220.44         71.67        66.35 o                         
  -4   2   7        589.62        562.73        70.23 o                         
  -4   2  17        433.68        635.84       100.17 o                         
  -4   2  18         84.78         70.81        81.46 o                         
  -4  10  -2        155.93        236.75        38.28 o                         
  -3   0   9       1733.73       1928.67        67.21 o                         
  -3   0  10       9941.73       9986.59       116.57 o                         
  -3   0  14        960.42        982.54        86.50 o                         
  -3   0  15       1068.78        947.86        85.92 o                         
  -3   0  16       3574.57       3959.52        96.57 o                         
  -3   0  17        714.43        577.69        73.40 o                         
  -3   1   4       6970.45       7141.44        83.91 o                         
  -3   1  21        157.78        188.53        96.43 o                         
  -3   2   1        137.36        360.66        39.87 o                         
  -3   3  -1       9361.32       8572.87        59.01 o                         
  -2  -1  16       1224.65       1202.31        85.63 o                         
  -2  -1  17        458.81        503.14        70.23 o                         
  -2   0  22        396.47        406.57        98.59 o                         
  -2   0  23        115.42        205.23        79.16 o                         
  -1  -1  22          6.10         -9.21        68.79 o                         
   0  -2  19         19.64        101.03        58.58 o                         
   1  -2  21       1268.87       1239.15        78.00 o                         
   2  -2  22         18.75          7.05        60.59 o                         
   4  -2  19       1457.68       1273.83        45.33 o                         
   6  -1  21        703.44        630.37        37.13 o                         
  -5   5   9        145.96        243.08        82.18 o                         
  -5   5  10        108.37        108.08        82.61 o                         
  -5   5  11        265.75        324.11        89.95 o                         
  -5   5  12         27.80         16.12        92.11 o                         
  -5   5  13        253.55        343.97        83.04 o                         
  -5   5  14         10.43        -36.27        76.13 o                         
  -5   6   6        437.57        701.46        75.13 o                         
  -5   6   7        333.80        123.91        77.14 o                         
  -5   7   5        848.92       1046.73        71.10 o                         
  -5   8   5          1.66        125.21        72.97 o                         
  -4   2   8        193.42        368.87        72.25 o                         
  -4   2  15        195.64        232.00        93.69 o                         
  -4   2  16        462.10        370.74        82.75 o                         
  -4   3   4        294.47        310.00        59.01 o                         
  -4   3  19         53.14        258.62       106.07 o                         
  -4   3  20        118.02        326.27        89.09 o                         
  -4   5   0        257.68        321.37        44.04 o                         
  -4   6  -1        584.09        672.97        43.18 o                         
  -4   8  -2        348.31        359.94        39.43 o                         
  -4   9  -2        927.52        911.01        44.47 o                         
  -3   0  11        551.82        451.62        60.01 o                         
  -3   0  12         74.40        -54.40        59.29 o                         
  -3   0  13         10.60        -64.48        64.48 o                         
  -3   1  20       1171.06       1284.20        88.08 o                         
  -2  -1  11       1025.96        978.65        59.87 o                         
  -2  -1  12          3.41        -53.39        53.39 o                         
  -2  -1  13       5675.39       5592.14        89.37 o                         
  -2  -1  14         36.32         35.40        54.11 o                         
  -2  -1  15        530.62        454.79        64.91 o                         
  -2   0   4       5733.51       5669.14        64.48 o                         
  -2   0  21       1701.39       1762.01       107.80 o                         
  -2   7  -8       1127.33        950.59        30.94 o                         
  -1  -1  21        102.09        -19.43        68.65 o                         
  -1   0  25        471.19        251.57        81.17 o                         
   0  -2  16       1749.29       1641.69        73.26 o                         
   0  -2  17        108.69        130.25        53.97 o                         
   1  -2  20        146.97         76.42        64.62 o                         
   2  -2  21         17.92         27.49        59.15 o                         
   3  -2  21        139.83        139.60        51.38 o                         
  -5   6   8        284.91        631.66        77.14 o                         
  -5   6   9        565.10        442.41        84.34 o                         
  -5   6  10        795.15       1187.48        91.82 o                         
  -5   6  11         43.40         26.77        85.06 o                         
  -5   6  12         58.99         54.55        89.23 o                         
  -5   6  13        313.80        243.66        92.68 o                         
  -5   7   6        238.96        141.62        71.10 o                         
  -5   7   7        317.58        715.86        79.01 o                         
  -5   8   6        504.67        400.67        73.40 o                         
  -4   2   9        177.79        277.91        61.74 o                         
  -4   2  10        533.18        512.21        67.35 o                         
  -4   2  11       3720.00       3695.14        94.70 o                         
  -4   2  12        337.90        399.52        70.66 o                         
  -4   2  13        635.74        686.50        75.27 o                         
  -4   2  14       1127.94       1335.00        84.91 o                         
  -4   3  18        186.14         -3.31        81.17 o                         
  -4   4   2         50.30         46.77        48.79 o                         
  -3   1   5        174.26        226.24        48.21 o                         
  -3   1  18         21.91        179.90        89.52 o                         
  -3   1  19          3.87         36.27        74.98 o                         
  -3   2  22        253.23        120.60        82.18 o                         
  -2   0  20        510.78        398.66        78.72 o                         
  -2  10  -9        790.15        891.29        37.42 o                         
  -2  11  -9        248.36        215.74        34.83 o                         
  -1  -1  20       1553.02       1543.83        80.31 o                         
  -1   0  24         40.96         26.05        75.41 o                         
   0  -2  15         39.76         86.64        50.37 o                         
   0  -1  23       1224.86       1465.25        79.73 o                         
   0  10 -12         14.49         16.55        47.35 o                         
   1  -2  18          0.49         -1.30        58.14 o                         
   1  -2  19       3149.52       3790.27        79.73 o                         
   1  -1  25        243.67        271.14        74.84 o                         
   1  10 -13         20.60         79.30        53.54 o                         
   1  11 -13         29.96        -13.82        56.42 o                         
   2  -2  20         37.38        -58.43        58.43 o                         
   2  -1  26        514.48        533.37        71.82 o                         
   3  -2  19        210.96        377.79        50.80 o                         
   3  -2  20       1757.95       1814.11        61.02 o                         
   3  -1  26        188.63        168.82        69.66 o                         
   6  -1  20         41.02        114.27        30.51 o                         
  -5   7   8        206.71        283.23        80.16 o                         
  -5   7   9         74.29         38.71        81.89 o                         
  -5   7  10         12.06        -46.20        83.47 o                         
  -5   8   7        114.44         83.76        72.82 o                         
  -4   3   5        310.73        369.01        50.23 o                         
  -4   3   6       1022.85        896.91        67.64 o                         
  -4   3  16        984.27       1120.27       105.35 o                         
  -4   3  17        125.39        195.44        79.30 o                         
  -4   4  19        360.11        -81.03        88.37 o                         
  -3   1   6       1540.06       1456.76        68.65 o                         
  -3   1  17        166.63         90.09        70.95 o                         
  -3   2   2      13507.86      13377.34        87.22 o                         
  -3   2  21         34.74        -71.53        77.86 o                         
  -2   0   5      16707.71      16206.37        97.29 o                         
  -2   0  19        256.34        239.91        69.80 o                         
  -2   1   1         10.80        -37.99        37.99 o                         
  -2   1  23         43.71         85.92        78.72 o                         
  -2   9  -9        536.36        448.17        34.83 o                         
  -1  -1  18       8021.29       7781.88       125.93 o                         
  -1   0  23        790.41        859.49        83.47 o                         
  -1  10 -11        174.11        134.13        47.78 o                         
  -1  11 -11        204.37        144.06        50.37 o                         
   0  -1  22         94.99        188.10        65.05 o                         
   0   0  26         23.92         64.91        76.13 o                         
   1  -2  17         14.10        -53.25        53.25 o                         
   2  -2  19        986.91       1097.24        64.04 o                         
   2  -1  25          1.11         60.88        75.70 o                         
   2  12 -14        182.23        188.39        68.22 o                         
   3  -1  25          9.02        -66.35        66.35 o                         
   5  -1  23        106.55         48.36        51.09 o                         
   6  -1  19         40.35          5.47        28.50 o                         
  -4   3   7       1977.61       2145.12        78.44 o                         
  -4   3  13        353.18        351.74        88.80 o                         
  -4   3  14        263.35          6.19        70.23 o                         
  -4   3  15        605.02        745.79        81.31 o                         
  -4   4   3       2074.17       1890.39        62.75 o                         
  -4   4  17         46.96        178.32        95.27 o                         
  -4   4  18         26.33        -81.03        81.03 o                         
  -4   5   1          5.66        -24.18        41.02 o                         
  -4   6   0        198.52        337.20        46.77 o                         
  -4   7  -1       1468.30       1699.26        51.24 o                         
  -3   1   7       8312.67       8140.24        92.11 o                         
  -3   1  14        461.17        386.71        81.03 o                         
  -3   1  15       2310.29       2478.44        86.21 o                         
  -3   1  16        108.83        169.11        69.23 o                         
  -3   2  19        187.00         55.70        93.12 o                         
  -3   2  20         30.76         -9.79        74.26 o                         
  -3   3  22         77.50         86.64        83.47 o                         
  -3   4  -2       9529.00       9583.18        58.29 o                         
  -2   0  17        693.27        671.67        86.35 o                         
  -2   0  18        214.10        273.16        69.66 o                         
  -1  -1  16          0.19        112.69        72.25 o                         
  -1  -1  17        485.97        303.53        67.64 o                         
  -1   0  22        101.08        194.72        90.81 o                         
  -1   1  25         34.81         -9.79        94.70 o                         
  -1   9 -11         10.54        -45.05        45.05 o                         
  -1  12 -11       1681.46       1350.97        60.01 o                         
   0  -1  21         53.86        -44.18        60.73 o                         
   0   0  25         49.14        125.64        71.53 o                         
   1  -2  16         27.07         75.13        43.75 o                         
   2  -2  18       1021.69       1080.84        59.58 o                         
   2  -1  24       1994.55       2135.05        89.23 o                         
   4  -1  24        375.57        357.78        62.89 o                         
  -4   3   8       1124.48       1334.57        66.35 o                         
  -4   3   9        591.52        766.95        65.63 o                         
  -4   3  10       1959.86       1843.47        78.00 o                         
  -4   3  11         15.96        133.27        66.20 o                         
  -4   3  12        175.11         62.75        66.92 o                         
  -4   4   4       2095.84       2202.55        68.65 o                         
  -4   4  16         37.51         64.48        79.16 o                         
  -4   5  18        264.35        458.82       103.91 o                         
  -4   8  -1        695.77        861.07        50.37 o                         
  -4  10  -1        139.10         22.31        43.75 o                         
  -3   1   8          4.04        177.88        54.98 o                         
  -3   1   9        139.42         77.57        56.27 o                         
  -3   1  10        487.67        642.31        60.16 o                         
  -3   1  11          1.88        -55.41        55.41 o                         
  -3   1  12       4668.41       5002.22        93.69 o                         
  -3   1  13        234.28        173.14        63.18 o                         
  -3   2   3       4688.78       4709.48        69.08 o                         
  -3   2  18        400.20        441.69        96.71 o                         
  -3   3   0        505.66        676.71        41.16 o                         
  -3   3  21        522.41        494.80        86.50 o                         
  -3   7  -5       1316.50       1323.63        25.33 o                         
  -2   0   7       9551.70       9101.48        95.42 o                         
  -2   0  15       1011.65        856.47        79.88 o                         
  -2   0  16        762.83        709.09        69.08 o                         
  -2   1  21       1019.69        973.33        86.93 o                         
  -1  -1   8       1446.09       1434.45        53.83 o                         
  -1  -1  15          4.10        -16.41        54.40 o                         
  -1   0   2       2510.99       3296.19        39.43 o                         
  -1   0  21        101.98         28.93        85.92 o                         
  -1   1  24         57.04        126.79        92.54 o                         
   0  -1  20          0.21         33.39        61.17 o                         
   1   0  26        513.17        525.16        92.54 o                         
   3  -1  24        237.22        176.30        69.08 o                         
  -4   4   5        864.99        938.21        64.04 o                         
  -4   4  14        274.66        319.65        88.08 o                         
  -4   5   2       6072.26       6205.96        80.60 o                         
  -4   5  17        123.45        -70.81        82.61 o                         
  -4   9  -1         57.60        150.11        43.18 o                         
  -3   2  17        709.13        666.78        78.87 o                         
  -3   3  20        416.46        315.76        87.07 o                         
  -2   0   8       6246.36       6051.82        77.72 o                         
  -2   0  13       8090.12       8230.48       110.82 o                         
  -2   0  14        227.63        359.80        60.59 o                         
  -2   1  19          1.69        -84.48        84.48 o                         
  -2   1  20        492.51        420.53        77.28 o                         
  -2   2  22          0.27         49.51        92.97 o                         
  -2   8  -9        343.01        342.10        31.23 o                         
  -1  -1  10       5930.32       5203.42        71.38 o                         
  -1  -1  11          1.53        -20.00        50.37 o                         
  -1  -1  12       8620.96       8074.47        92.25 o                         
  -1  -1  13        706.57        461.98        56.56 o                         
  -1   0  20         81.19        161.77        83.47 o                         
   0  -1  19         15.02         -1.15        56.70 o                         
   0   0  23         10.92        131.69        82.03 o                         
   0  10 -13         19.46         57.42        52.53 o                         
   0  11 -13       3136.23       3074.99        80.16 o                         
   1   0  25         47.72         95.13        86.64 o                         
   2  -1  23        144.63        231.28        59.15 o                         
   3  -1  23       1288.15       1358.89        82.75 o                         
   7   4  -6        115.26        234.73        75.56 o                         
   8   4  -4         10.33        -71.10        71.10 o                         
  -4   4   6       1718.07       1749.20        72.68 o                         
  -4   4   7        952.89        883.67        70.81 o                         
  -4   4   8       1615.64       1852.53        81.89 o                         
  -4   4   9         67.99         78.15        75.41 o                         
  -4   4  10          0.53        -77.28        77.28 o                         
  -4   4  11        899.26       1368.96        89.52 o                         
  -4   4  12        982.91        810.70        75.41 o                         
  -4   4  13         16.83         46.20        68.65 o                         
  -4   5   3        284.57        140.47        53.54 o                         
  -4   5  15        167.79        225.95        90.38 o                         
  -4   5  16        324.32        600.58        84.19 o                         
  -4   6   1       2535.04       2585.52        63.61 o                         
  -4   7   0          7.00         65.63        43.75 o                         
  -3   2   4        103.82        155.15        52.96 o                         
  -3   2  15        709.28        425.43        87.79 o                         
  -3   2  16       1152.19       1443.08        82.90 o                         
  -3   3  19         19.19         59.58        76.42 o                         
  -3   4  21         42.94        151.12        83.04 o                         
  -2   0   9       5373.84       4906.37        74.55 o                         
  -2   0  10         16.59        -49.08        49.08 o                         
  -2   0  11         80.71         91.68        49.94 o                         
  -2   0  12       3259.62       3272.16        74.41 o                         
  -2   1   2       4517.52       4855.42        52.96 o                         
  -2   1  18        935.72       1336.87        93.69 o                         
  -1   0  19        339.51        423.84        69.80 o                         
  -1   1  23        162.83         27.63        74.98 o                         
  -1   2  25       1157.62       1219.14        93.40 o                         
   0  -1  17       7339.15       7130.65       107.22 o                         
   0  -1  18        164.88        268.99        59.87 o                         
   0   0  22       2834.33       2795.93       100.46 o                         
   0   1  25         13.34         81.60        88.37 o                         
   1  -1  20         44.50        -58.14        66.92 o                         
   2  -1  22         19.93         83.62        67.64 o                         
   5  -1  21         63.20        -19.57        44.18 o                         
   6   2  -4        671.29        670.67        78.15 o                         
   6   3  -6        630.96        319.36        75.56 o                         
   6   4  -8        389.83        383.69        76.42 o                         
   8   6  -8         25.32        154.86        85.63 o                         
  -4   5   4        682.40        758.46        62.89 o                         
  -4   5  13        234.89        281.79        87.65 o                         
  -4   5  14         19.57        100.60        72.82 o                         
  -4   6   2         38.72        186.52        56.13 o                         
  -4   6  15        670.46        380.67       101.46 o                         
  -4   6  16         92.58         99.74        80.31 o                         
  -4   8   0         21.93         17.99        48.07 o                         
  -4   9   0       1204.55       1220.30        60.01 o                         
  -4  10   0         16.82         21.16        50.80 o                         
  -3   2   5        923.20        772.13        59.73 o                         
  -3   2  13         90.55         93.40        79.30 o                         
  -3   2  14        677.93        750.11        71.38 o                         
  -3   3   1      16218.90      15488.93        91.10 o                         
  -3   3  17        284.75        499.83        95.56 o                         
  -3   3  18          5.50         73.11        77.57 o                         
  -3   4  20        151.89         56.70        83.62 o                         
  -3   5  -3          0.09         28.93        25.47 o                         
  -2   1  17       1004.16       1230.23        87.36 o                         
  -2   2  -1       5405.51       5515.15        40.44 o                         
  -2   2  21        105.01        183.35        74.55 o                         
  -2   3  23         20.03        -76.28        76.28 o                         
  -1   0  18        350.80        429.46        66.06 o                         
  -1   1  22        649.00        699.59        79.30 o                         
  -1   2  24         14.52        121.76        95.27 o                         
   0  -1  16         90.40         92.68        66.20 o                         
   1   0  24         43.79        -29.22        67.07 o                         
   2   0  25        302.32        299.07        78.44 o                         
   3  -1  22         78.42        110.10        60.01 o                         
   3   0  26        294.15        171.55        76.42 o                         
   4  -1  22         31.63        108.08        47.35 o                         
   6   5 -10       1519.63       1763.88        93.84 o                         
   7   3  -5       1836.77       2173.91        99.16 o                         
   7   4  -7          7.37         -1.01        89.66 o                         
   7   6 -10        187.13        262.94        83.04 o                         
   8   3  -3         23.85        -79.44        79.44 o                         
   8   4  -5        204.24        363.83        74.69 o                         
   8   5  -7          1.83         -4.61        81.46 o                         
   8   7 -10        106.96        -36.27       107.65 o                         
   9   5  -5        126.63        100.02        99.16 o                         
  -4   5   5       1061.97       1141.72        69.37 o                         
  -4   5   6        302.21        327.13        65.34 o                         
  -4   5  10       1861.67       1868.65        92.54 o                         
  -4   5  11        283.39        383.69        81.46 o                         
  -4   5  12          3.49        193.72        67.79 o                         
  -4   6  14        267.82        486.45        93.98 o                         
  -4   7   1        166.88        140.75        52.82 o                         
  -3   2   6         71.62         32.96        49.22 o                         
  -3   2   7       1544.84       1479.93        70.09 o                         
  -3   2   8       5932.80       5922.73        96.28 o                         
  -3   2   9        872.35        870.43        72.39 o                         
  -3   2  10       2487.30       2609.26        85.20 o                         
  -3   2  11       1119.79       1306.07        81.60 o                         
  -3   2  12         11.83        125.35        63.76 o                         
  -3   3  16        864.60        718.30        94.70 o                         
  -3   4  -1         29.65          8.20        35.84 o                         
  -3   4  19        387.87        444.71        85.78 o                         
  -3   5  20        100.91        477.38       107.94 o                         
  -3   6  -4       1809.12       1735.53        30.51 o                         
  -2   1   3       6369.24       7080.99        69.80 o                         
  -2   1  16          9.41         73.54        63.32 o                         
  -2   2  20        655.14        525.88        79.01 o                         
  -2   3  22         80.18        -75.85        75.85 o                         
  -1   0   3      42284.20      50260.36       111.54 o                         
  -1   1  21        131.06        206.81        74.69 o                         
  -1  10 -12        715.40        690.24        50.80 o                         
  -1  11 -12        245.66        264.67        48.79 o                         
   0  -1  15       3104.88       3333.32        81.46 o                         
   0   0  21         26.27         -8.64        63.61 o                         
   0   1  24          9.14        -38.14        72.39 o                         
   1  -1  19       1656.25       1604.70        64.62 o                         
   1   0  23          3.96        -76.28        76.28 o                         
   1   1  26        349.63        319.93        75.85 o                         
   1  11 -15        627.83        485.73        73.83 o                         
   3  -1  21        743.65        718.74        68.36 o                         
   4  -1  21        447.36        485.01        53.83 o                         
   5  -1  20        126.93        120.17        36.12 o                         
   5   2  -6       3120.01       3593.82        95.99 o                         
   5   3  -8       3117.06       3084.34        87.36 o                         
   5   4 -10        701.71        734.71        87.79 o                         
   6   1  -2        233.22        168.53        60.45 o                         
   6   3  -7        464.88        616.70        88.94 o                         
   6   4  -9       2504.85       2793.77       110.53 o                         
   7   2  -3        490.58        230.13        77.57 o                         
   7   5  -9        117.63        358.36        83.76 o                         
   7   7 -12        177.84        362.39       105.06 o                         
   7   8 -13        284.37         69.51       104.63 o                         
   8   6  -9       1260.89        978.37        98.59 o                         
   9   4  -3        833.09        825.38        85.49 o                         
  -4   5   7        423.12        418.09        56.42 o                         
  -4   5   8       1128.12       1061.26        69.08 o                         
  -4   5   9         13.46        -40.87        62.03 o                         
  -4   6   3        100.81        257.04        52.39 o                         
  -4   6   4        424.03        317.92        67.93 o                         
  -4   6  12        357.46        470.91        90.09 o                         
  -4   6  13          0.04        164.93        73.26 o                         
  -4   7   2       1745.54       1878.15        69.37 o                         
  -4   7  13        176.51        -81.75        88.51 o                         
  -4   7  14         76.22        -74.41        74.41 o                         
  -4   8   1       1258.03       1479.06        61.17 o                         
  -4   9   1         12.15         24.75        57.57 o                         
  -4  10   1        732.72        751.12        56.56 o                         
  -3   3   2        406.99        318.21        44.90 o                         
  -3   3  15       2193.63       2416.70        91.96 o                         
  -3   4  18         61.04         56.85        77.28 o                         
  -3   5  19          0.07         21.01        98.30 o                         
  -2   1  14       1963.72       1816.55        83.19 o                         
  -2   1  15       1328.10       1219.72        71.24 o                         
  -2   2  19          9.84        -31.95        70.38 o                         
  -2   3  21        480.57        295.47        78.72 o                         
  -1   0  16        188.99        230.42        58.43 o                         
  -1   9 -12        325.07        242.79        46.34 o                         
   0  -1  13        909.66        843.95        63.61 o                         
   0  -1  14         32.79        -26.34        49.22 o                         
   0   1  23        329.04        527.61        89.52 o                         
   0  10 -14       2023.63       2154.62        73.54 o                         
   0  11 -14          0.01        -14.68        53.68 o                         
   1   0  22          0.27          6.04        72.97 o                         
   1   1  25         23.29        124.49        86.35 o                         
   2  -1  20        150.78        165.80        62.32 o                         
   2   0  24        227.64        104.92        75.41 o                         
   3   0  25         22.36         70.23        72.25 o                         
   4   0  25        565.16        355.48        68.94 o                         
   5   6 -13        955.60        917.92        99.74 o                         
   6   2  -5        552.56        540.99        65.48 o                         
   6   5 -11        272.22        522.28        98.15 o                         
   6   6 -12        683.75        459.82        83.47 o                         
   7   3  -6        785.91       1026.72        92.40 o                         
   7   4  -8         17.50        -35.55        96.71 o                         
   7   6 -11         10.75        -53.11        81.75 o                         
   8   2  -1         35.80         18.71        71.67 o                         
   8   4  -6        418.97        362.53        78.44 o                         
   8   5  -8        260.06         82.61       100.46 o                         
   9   3  -1        410.82        649.08        80.88 o                         
   9   5  -6         11.90        216.31       101.32 o                         
  -4   6   5        141.97         82.75        64.76 o                         
  -4   6   6       1007.57       1053.20        72.54 o                         
  -4   6   7       1125.63       1064.57        77.28 o                         
  -4   6   8         56.18        374.62        72.39 o                         
  -4   6   9        658.59        888.56        83.04 o                         
  -4   6  10         47.66        -78.87        78.87 o                         
  -4   6  11        240.29        216.17        71.24 o                         
  -4   7   3       1544.09       1466.11        72.54 o                         
  -4   7  11        778.35        933.61        91.39 o                         
  -4   7  12         13.61        334.47        90.81 o                         
  -4   8   2         26.27        -56.42        56.42 o                         
  -4   8  12          3.75        -73.26        87.65 o                         
  -4  10   2        992.92        864.09        64.48 o                         
  -3   3  13       2926.88       3152.42       101.75 o                         
  -3   3  14         26.53         80.45        66.63 o                         
  -3   4  16        404.32        588.20        95.42 o                         
  -3   4  17        156.56         45.91        74.41 o                         
  -3   5  18          1.82        -89.09        95.13 o                         
  -2   1   4      10640.41       9864.55        76.85 o                         
  -2   1  13       1199.71       1171.94        66.20 o                         
  -2   2  18        263.10        539.27        69.37 o                         
  -2   3  20        911.27        888.56        97.58 o                         
  -2   4  22         19.95         12.52        78.58 o                         
  -2  10 -10        272.37        310.15        30.94 o                         
  -1   0  14        271.29        390.02        66.92 o                         
  -1   0  15        832.50        851.14        59.73 o                         
  -1   1  19        535.77        569.20        84.34 o                         
  -1   2  22          5.52         26.63        74.41 o                         
  -1   3  24        272.72        354.19        81.46 o                         
   0  -1  12          8.59         -5.47        47.21 o                         
   0   0  19         41.96         46.77        74.69 o                         
   0   2  25         25.99        104.34        74.55 o                         
   1  -1  17        715.70        759.32        63.61 o                         
   3   0  24         19.11        184.36        71.10 o                         
   5  -1  19        219.85        299.78        33.97 o                         
   5   1  -4        138.25         53.39        53.11 o                         
   5   3  -9         82.56         80.88        83.62 o                         
   5   5 -12       1197.07       1269.80        80.31 o                         
   6   0  23         87.76        217.03        50.66 o                         
   7   2  -4       2777.67       3189.26        98.87 o                         
   7   5 -10        416.07        428.74        85.92 o                         
   8   6 -10          1.18        125.21        88.94 o                         
   9   2   2        182.28        207.39        66.20 o                         
   9   4  -4         50.55         72.25        74.84 o                         
  -4   7   4         81.52         94.84        56.99 o                         
  -4   7   5        856.69        779.04        78.29 o                         
  -4   7   8         57.29         44.62        73.40 o                         
  -4   7   9        122.63        165.08        77.86 o                         
  -4   7  10        799.83        902.52        86.06 o                         
  -4   8   3          9.94        -51.38        64.33 o                         
  -4   8  10         24.58        -67.64        83.19 o                         
  -4   8  11         35.92        122.91        85.49 o                         
  -4   9   2        287.13        482.71        52.24 o                         
  -4   9   3        444.41        467.02        66.49 o                         
  -4  10   3         74.58        179.76        62.61 o                         
  -4  10   4        210.92        162.92        71.67 o                         
  -3   3   3        104.18        315.90        48.21 o                         
  -3   3  11        357.60        626.63        75.41 o                         
  -3   3  12        526.61        381.10        68.51 o                         
  -3   4  15         38.68        276.04        89.23 o                         
  -3   5  17        122.65        128.95        95.56 o                         
  -3  11  -5        401.33        347.57        31.52 o                         
  -2   1   5       1391.69       1455.75        53.83 o                         
  -2   1  10       2899.33       2996.26        79.30 o                         
  -2   1  11       1401.95       1581.68        62.75 o                         
  -2   1  12       5236.08       5079.36        84.62 o                         
  -2   2  16        881.69        746.94        84.62 o                         
  -2   2  17         75.13         84.48        63.04 o                         
  -2   3  19        149.18        -87.07        87.07 o                         
  -2   4  21        100.17         39.29        76.57 o                         
  -2  11 -10        240.42        198.32        27.34 o                         
  -1   0   4       3491.87       3879.79        50.37 o                         
  -1   0  13        825.23        818.90        58.29 o                         
  -1   1  18        926.78       1140.71        86.35 o                         
  -1   2  21         25.49        -53.83        70.95 o                         
  -1   3  23         93.08        -93.98        93.98 o                         
   0  -1  10        144.93        347.85        44.62 o                         
   0   1  22        174.81        189.54        72.39 o                         
   0   2  24        247.44        247.97        92.25 o                         
   1   0  21       1520.84       1398.61        72.25 o                         
   1   1  24        619.30        570.21        73.83 o                         
   1   2  26        293.47        349.01        93.40 o                         
   3  -1  19        380.26        411.03        60.16 o                         
   4   0  24        362.77        315.47        64.33 o                         
   4   3 -10        243.53        683.33        79.16 o                         
   4   5 -13        206.49        364.98        87.22 o                         
   5   2  -7       2047.76       1836.13        78.15 o                         
   5   4 -11        325.07        273.02        69.23 o                         
   6   1  -3        856.63        839.34        59.87 o                         
   6   2  -6        177.82        181.05        78.87 o                         
   6   3  -8         12.53          7.63        68.79 o                         
   6   4 -10        108.19        200.05        76.42 o                         
   6   6 -13         27.50         43.03        77.43 o                         
   6   7 -14         17.16        413.91        84.77 o                         
   6   8 -15        248.96        348.72        87.79 o                         
   7   1  -1       1485.88       1842.32        75.41 o                         
   7   4  -9        920.45        876.47       104.77 o                         
   7   6 -12         54.35        172.99       102.90 o                         
   7   7 -13        247.49        259.49        86.50 o                         
   8   2  -2          9.93         79.16        73.83 o                         
   8   3  -5        920.03       1444.52        98.59 o                         
   8   4  -7        109.12        397.65        80.88 o                         
   8   5  -9        677.70        398.23       106.93 o                         
   9   3  -2          4.67        101.46        80.02 o                         
   9   4  -5        157.07         76.42        94.84 o                         
  -4   7   6        589.93        774.29        70.09 o                         
  -4   7   7        131.76        154.28        72.25 o                         
  -4   8   4        231.70        166.08        61.02 o                         
  -4   8   5         58.43        104.49        64.48 o                         
  -4   8   6        242.85        206.38        69.94 o                         
  -4   8   7       1152.97       1220.15        83.19 o                         
  -4   8   8         64.94        -75.41        75.41 o                         
  -4   8   9        191.93        300.94        80.02 o                         
  -4   9   4          7.50         32.67        58.86 o                         
  -4   9   5        180.44        223.80        76.28 o                         
  -4   9   6        532.59        656.99        85.20 o                         
  -4   9   7         28.15         70.23        73.54 o                         
  -4   9   8        130.52        -41.30        74.26 o                         
  -4   9   9         23.25        109.52        79.88 o                         
  -3   3   4        128.04          8.35        50.66 o                         
  -3   3   5       3904.08       3821.21        72.54 o                         
  -3   3   6       2031.81       2125.69        68.22 o                         
  -3   3   8       1693.14       1757.26        76.57 o                         
  -3   3   9       3872.61       4287.66        93.12 o                         
  -3   3  10        327.20        380.24        61.02 o                         
  -3   4   0          4.85          4.32        36.84 o                         
  -3   4  14        358.06        594.10        87.65 o                         
  -3   5  -2        728.62        773.28        37.85 o                         
  -3   5  16        642.68        764.50        99.45 o                         
  -3   6  18        106.95        -79.30        79.30 o                         
  -2   1   6       8595.04       8225.44        78.44 o                         
  -2   1   7       8025.68       7517.21        80.60 o                         
  -2   1   8        185.68        315.90        50.37 o                         
  -2   1   9        562.10        412.47        53.25 o                         
  -2   2   0        604.80        791.13        35.26 o                         
  -2   2  15        186.80        174.86        77.57 o                         
  -2   3  -3       2584.99       2413.97        23.03 o                         
  -2   3  18        422.62        432.19        91.53 o                         
  -2   4  20        965.45       1442.65       104.49 o                         
  -1   0   5        243.85        290.72        41.45 o                         
  -1   0  11       8399.26       8883.01        97.15 o                         
  -1   0  12        475.08        325.40        53.11 o                         
  -1   1  17        380.27        637.13        80.45 o                         
  -1   2  20         76.10         36.12        85.92 o                         
  -1   4  24         89.74         93.98        80.88 o                         
   0   0  17        121.16        -32.38        68.36 o                         
   0   1  21       1634.16       1573.91        79.59 o                         
   0   3  25          8.15         54.11        94.27 o                         
   1  -1  15         33.85        283.38        53.97 o                         
   1   1  23         34.81         90.38        79.59 o                         
   1  11 -16         10.75         61.89        59.44 o                         
   2   0  22         70.76         19.29        73.40 o                         
   2   1  25         17.10         97.43        82.03 o                         
   3   0  23         29.61         73.26        65.05 o                         
   4   4 -12        223.14        -86.50        86.50 o                         
   5  -1  18        569.81        638.28        39.43 o                         
   5   1  -5       3134.41       3153.86        86.50 o                         
   5   5 -13          0.34        -89.37        89.37 o                         
   5   6 -14        211.56        171.70        76.85 o                         
   5   7 -15       1407.23       1723.44        94.99 o                         
   6   0   0         57.03         80.45        57.57 o                         
   6   0  22        128.66         82.61        46.63 o                         
   6   5 -12         55.24         87.79        76.57 o                         
   7   0  20        383.42        301.80        32.81 o                         
   7   3  -7         61.77         26.48        72.39 o                         
   7   5 -11       1634.19       1737.83       117.15 o                         
   8   6 -11          1.92         29.94        83.04 o                         
  -3   3   7       6083.49       5521.19        80.74 o                         
  -3   4  13         75.27        -54.26        65.63 o                         
  -3   5  15        625.40        520.41        95.71 o                         
  -3   6  17         36.08        -54.11        80.60 o                         
  -3   7  17         97.18        276.18        98.59 o                         
  -3   8  -5         16.46          9.79        26.91 o                         
  -2   2  14        778.48        713.12        79.30 o                         
  -2   3  17        970.51       1134.66        90.38 o                         
  -2   4  19        129.98        124.35        92.83 o                         
  -2   5  21         97.22        -77.00        77.00 o                         
  -1   0   6       3302.43       3203.65        53.39 o                         
  -1   0   7          6.51        101.75        44.62 o                         
  -1   0   8        143.00        307.12        56.13 o                         
  -1   0   9      30857.31      32416.91       139.03 o                         
  -1   0  10       1878.24       1656.95        57.42 o                         
  -1   1  16        735.15        719.45        77.86 o                         
  -1   3  22       1289.76       1046.58        88.22 o                         
  -1   4  23        186.21        218.18        97.72 o                         
  -1  10 -13        185.93        239.05        47.06 o                         
  -1  11 -13         61.68         89.09        44.76 o                         
   0   0  16       7785.59       7880.61       107.94 o                         
   0   1  20         14.66        -79.44        79.44 o                         
   0   2  23          7.37        -51.38        71.96 o                         
   0  11 -15        280.02        164.21        54.69 o                         
   1  -1  14       3639.01       3453.21        71.24 o                         
   4   0  23          8.22        -59.29        59.29 o                         
   4   1  26          3.62         65.20        71.82 o                         
   4   6 -15       1374.22       1218.28       101.46 o                         
   5   0  -2       5546.11       5637.62        85.20 o                         
   5   2  -8        524.37        583.02        81.46 o                         
   5   3 -10        397.88        393.76        72.97 o                         
   6   1  -4         11.05        -65.20        65.20 o                         
   6   2  -7       3038.16       3234.88       102.61 o                         
   6   3  -9         87.11         46.20        71.38 o                         
   6   4 -11        304.13        322.52        97.29 o                         
   6   6 -14        320.39        583.31       101.90 o                         
   6   7 -15        367.26        171.55       105.06 o                         
   6   8 -16         53.17          8.92       103.33 o                         
   7   1  -2        156.13        346.13        66.35 o                         
   7   2  -5       1049.84       1092.06        73.83 o                         
   7   6 -13          4.73        -99.16        99.16 o                         
   7   7 -14          6.69        -81.17        81.17 o                         
   8   1   1       1856.58       2000.20        75.27 o                         
   8   2  -3        146.31        252.87        77.14 o                         
   8   3  -6        549.91        475.51        92.97 o                         
   8   4  -8       1069.70       1067.16        91.25 o                         
   8   5 -10          2.91        111.54       103.19 o                         
   9   2   0          0.74         81.46        69.94 o                         
   9   3  -3         30.43        120.03        67.79 o                         
   9   4  -6         95.29         81.46        94.27 o                         
  -3   4   1        146.79        238.04        36.27 o                         
  -3   4  11       2458.83       2989.21        95.99 o                         
  -3   4  12        487.31        669.08        70.09 o                         
  -3   5  14         85.16        323.96        85.49 o                         
  -3   6  16          4.81        -75.70        75.70 o                         
  -3   7  16        130.60        145.93        98.44 o                         
  -2   2  13        152.19        235.45        74.98 o                         
  -2   3  16        584.51        577.69        88.22 o                         
  -2   5  20        127.53        -78.58        78.58 o                         
  -2   8 -10        255.06        254.74        30.65 o                         
  -1   1  15       1450.60        983.40        75.99 o                         
  -1   2  19        354.66        366.42        70.95 o                         
  -1   3  21          5.67         91.68        75.41 o                         
   0   2  22       1727.41       1843.18        90.81 o                         
   0  10 -15          0.06        133.99        44.90 o                         
   1   0  19       5711.09       5521.19        95.27 o                         
   1   1  22         58.17        101.75        75.13 o                         
   1   3  26        570.45        325.26        96.14 o                         
   2   0  21        602.63        444.42        59.44 o                         
   2   1  24        218.27        233.15        69.08 o                         
   2   2  26         92.64        117.44        85.20 o                         
   3   0  22       1876.41       2173.04        81.03 o                         
   3   1  25        213.09        273.02        77.57 o                         
   4   2  -9          7.39        -58.00        58.00 o                         
   4   3 -11       2142.45       2461.89        84.05 o                         
   4   5 -14        187.85        370.74        73.83 o                         
   5   4 -12        830.74        948.00        78.44 o                         
   5   6 -15        305.60        643.47       100.89 o                         
   5   7 -16          8.44         17.13        99.30 o                         
   5   8 -17        149.24        -53.25        98.44 o                         
   6   5 -13         71.77         42.46        97.87 o                         
   7   0   2        211.21        414.78        46.77 o                         
   7   3  -8          0.33        -70.52        70.52 o                         
   7   4 -10       1194.57       1303.19        93.69 o                         
   7   5 -12        336.71        340.23       105.35 o                         
   8   1   0        141.10        226.96        61.17 o                         
   9   3  -4        484.99        513.36        90.81 o                         
  -3   4   2         49.47         37.42        39.87 o                         
  -3   4   9          7.88        268.12        70.52 o                         
  -3   4  10         23.64         48.93        59.44 o                         
  -3   5  13        458.38        495.66        70.52 o                         
  -3   6  -3       2392.71       2508.52        40.01 o                         
  -3   6  14        891.13       1146.90        98.44 o                         
  -3   6  15        566.42        717.30        78.44 o                         
  -3   7  15        178.62        305.40        92.54 o                         
  -3  10  -5         44.69         63.32        31.37 o                         
  -2   2   1        171.16         97.29        40.73 o                         
  -2   2  12       6687.53       6818.48        94.84 o                         
  -2   4  18        146.35         89.09        72.39 o                         
  -2   5  19        323.88        687.22       100.89 o                         
  -2   6  20        279.89        133.13       103.77 o                         
  -1   1  14        864.37        606.05        70.66 o                         
  -1   2  18          0.64         67.35        65.92 o                         
  -1   3  20        117.19         53.97        87.22 o                         
  -1   4  22         26.64          7.48        78.15 o                         
  -1   5  23          8.17        -78.00        93.26 o                         
   0   0  15          5.72        -24.18        53.68 o                         
   0   1  19        294.03        408.73        64.76 o                         
   0   2  21         68.16        278.34        87.36 o                         
   0   3  23        186.88        103.91        91.10 o                         
   0   4  25          4.44        139.89        80.02 o                         
   1   0  18       2527.22       2401.01        80.02 o                         
   2   1  23        910.24       1282.61        86.93 o                         
   3  -1  17        506.30        419.38        47.06 o                         
   3   1  -7        177.62          8.78        52.82 o                         
   4   0  22         74.68        -32.38        57.42 o                         
   4   1  -7       3545.77       3855.61        87.79 o                         
   4   4 -13       3642.63       3763.21        96.86 o                         
   5   0  -3       2714.62       2861.56        73.11 o                         
   5   1  -6          7.04        100.74        57.14 o                         
   5   3 -11       2402.87       2788.01       108.66 o                         
   5   5 -14       1471.78       1381.49        89.09 o                         
   6   0  -1       3401.91       3289.29        72.25 o                         
   6   0  21        207.95        129.67        45.91 o                         
   6   1  -5        558.58        578.70        74.84 o                         
   6   3 -10       1273.21       1599.67       100.60 o                         
   6   4 -12        253.22        543.44        96.28 o                         
   6   7 -16        700.11        512.64       110.39 o                         
   7   0  19        164.12        146.80        31.81 o                         
   7   1  -3        164.15        205.66        69.80 o                         
   7   2  -6          0.39        -58.14        65.48 o                         
   8   2  -4        242.73        246.39        78.15 o                         
   8   3  -7         41.22        -88.08        88.08 o                         
   8   4  -9         54.35        242.94        82.03 o                         
   8   5 -11        142.94        250.42       108.52 o                         
   9   1   4        190.57         91.68        46.77 o                         
   9   2  -1        880.20       1136.97        83.19 o                         
  -3   4   3       3403.55       3349.88        61.60 o                         
  -3   4   4       1448.18       1501.23        59.44 o                         
  -3   4   5        812.79        689.66        59.29 o                         
  -3   4   6       2907.18       2850.04        75.27 o                         
  -3   4   7        226.10         82.18        64.33 o                         
  -3   4   8        373.36        286.98        58.00 o                         
  -3   5  -1       8187.38       8203.28        64.33 o                         
  -3   5  11          2.42        116.00        77.72 o                         
  -3   5  12        358.35        339.36        68.94 o                         
  -3   6  13          2.61        449.17        83.62 o                         
  -3   7  -4        143.87        169.97        29.07 o                         
  -3   7  14          1.16         14.39        88.94 o                         
  -3   8  15        534.47        514.80        99.16 o                         
  -3   9  -5       2050.07       2254.50        37.71 o                         
  -2   2  10        209.41        273.30        64.76 o                         
  -2   2  11         31.31        -42.17        52.24 o                         
  -2   3  15        234.83        309.57        69.80 o                         
  -2   4  17       1332.63       1703.72        86.35 o                         
  -2   5  18         32.43        231.28        91.96 o                         
  -1   1  13         12.73        -63.47        63.47 o                         
  -1   2  17       7479.55       7906.37       114.13 o                         
  -1   4  21        516.84        761.91        96.86 o                         
   0   1  18         21.18         41.45        60.30 o                         
   1   1  21        446.44        511.49        65.05 o                         
   2   2  25         93.51        121.61        69.23 o                         
   3  -1  16       1247.51        991.03        54.55 o                         
   3   0  21          3.35         14.54        60.45 o                         
   3   1  24        461.97        386.42        77.86 o                         
   3   2 -10        428.78        584.31        73.69 o                         
   3   2  26         30.08        176.59        82.03 o                         
   3   3 -12        678.57        690.38        77.57 o                         
   3   5 -15         60.42        162.49        86.64 o                         
   4   5 -15        584.50        810.27        95.56 o                         
   4   6 -16          5.82        -76.28        76.28 o                         
   4   7 -17       1144.12        925.12       105.92 o                         
   4   8 -18        318.82        158.89        94.27 o                         
   5   2  -9        451.92        630.08        68.36 o                         
   5   4 -13         39.95        -69.66        69.66 o                         
   5   7 -17        322.65        217.46       103.77 o                         
   6   2  -8        256.17        185.22        68.79 o                         
   6   5 -14        574.75        440.54       102.76 o                         
   6   6 -15        359.08        454.93        87.50 o                         
   7   0   1        229.71        395.20        50.95 o                         
   7   3  -9         27.35        -76.57        76.57 o                         
   7   4 -11        134.29         72.10        79.44 o                         
   7   5 -13        806.84        864.96       110.96 o                         
   7   6 -14       1039.57       1387.53        99.02 o                         
   8   0   5        155.23        186.38        43.75 o                         
   8   1  -1        526.32        450.04        67.07 o                         
   9   2  -2         34.29        -73.26        73.26 o                         
   9   3  -5         26.17        121.32        87.50 o                         
  -3   5  10        994.02        852.00        81.46 o                         
  -3   6  12       2040.25       2180.53        97.72 o                         
  -3   7  13         90.54         20.44        85.34 o                         
  -3   8  14        111.93        244.23        79.30 o                         
  -2   2   2         73.38        174.86        40.87 o                         
  -2   2   9        527.29        418.52        54.69 o                         
  -2   3  14        747.60        889.57        68.22 o                         
  -2   4  16        708.36        753.85        74.84 o                         
  -2   6  19        574.92        854.74        92.25 o                         
  -1   2  16        423.53        350.59        79.16 o                         
  -1   3  19        211.31        267.40        71.24 o                         
  -1   5  22        329.50        331.88        80.02 o                         
   0   0  13         11.09         30.94        50.52 o                         
   0   1  17         34.31        122.04        72.82 o                         
   0   3  22         86.99        -36.70        71.10 o                         
   0  11 -16         17.04         35.98        53.54 o                         
   1   0  17         82.52        -41.88        51.52 o                         
   1   1  20        431.77        517.39        79.01 o                         
   2   0  19         14.12        -17.13        59.58 o                         
   3   1  -8        824.40        840.06        71.38 o                         
   3   4 -14        395.36        590.50        85.63 o                         
   4   0  21         88.93        220.77        55.98 o                         
   4   1  24       1340.96       1413.00        81.75 o                         
   4   2 -10       4297.71       4287.80        90.09 o                         
   4   3 -12       2853.79       2660.93        86.64 o                         
   4   4 -14          3.12        -51.81        90.09 o                         
   5   1  -7       2758.20       2623.80        78.72 o                         
   5   5 -15       1241.14       1055.51       106.93 o                         
   5   6 -16        129.92        -25.47        79.44 o                         
   5   8 -18          2.42        -79.16        79.16 o                         
   6   0  -2       2539.17       2648.70        73.83 o                         
   6   1  -6       4283.43       4864.20       104.49 o                         
   6   3 -11        884.52       1163.73       100.46 o                         
   7   0   0          2.63         48.79        59.73 o                         
   7   1  -4         19.96        -61.31        73.40 o                         
   7   2  -7        221.13        514.23        70.52 o                         
   8   0   4       1191.33       1227.78        57.14 o                         
   8   2  -5        765.92        798.47        76.71 o                         
   8   3  -8       1117.82        796.60       100.02 o                         
   8   4 -10         64.34        148.09        82.75 o                         
   9   1   2        134.62        154.14        62.17 o                         
  -3   5   0        101.93         82.47        41.16 o                         
  -3   5   8        669.40        691.97        69.94 o                         
  -3   5   9        433.17        595.54        60.59 o                         
  -3   6  11        624.46        772.70        84.05 o                         
  -3   7  12        364.74        437.23        90.53 o                         
  -3   8  13          0.61        -76.13        76.13 o                         
  -3   9  13        108.08        163.64        91.25 o                         
  -3  11  -4          3.52        -32.53        34.54 o                         
  -2   2   3        892.40        903.67        49.94 o                         
  -2   2   4       9819.40      10161.74        82.32 o                         
  -2   2   6       4264.52       4687.90        75.99 o                         
  -2   2   7       3159.93       3339.08        74.98 o                         
  -2   2   8       1847.51       1623.70        59.73 o                         
  -2   3  13       2888.16       2782.40        82.47 o                         
  -2   4  15          2.83         -1.30        67.93 o                         
  -2   5  17        827.76        638.57        82.47 o                         
  -2   6  18         66.57        149.10        76.71 o                         
  -2   7  19        134.02         15.26        82.32 o                         
  -1   1  11       5866.60       5546.38        87.79 o                         
  -1   1  12       7440.92       7126.18        88.80 o                         
  -1   3  18        130.74        322.81        66.35 o                         
  -1   4  20        222.00        204.94        73.69 o                         
  -1   5  21          1.60        228.98        78.15 o                         
  -1   6  22         17.72         53.25        80.88 o                         
  -1  10 -14          0.38        -26.91        44.76 o                         
  -1  11 -14          7.62         14.10        45.91 o                         
   0   2  19         69.08        150.83        77.43 o                         
   0   4  23         50.80         88.37        76.13 o                         
   0   5  24         13.34        243.94        97.43 o                         
   1   0  -3      42284.20      48808.64       110.96 o                         
   1   0  16         11.24        -32.67        60.01 o                         
   1   2  22         77.56        127.37        67.50 o                         
   1   3  24         56.61        -69.08        69.08 o                         
   2   2  24         23.94         -0.29        67.64 o                         
   3   0  20       4026.80       3878.78        86.64 o                         
   3   1  23        175.47        251.57        72.54 o                         
   3   2  25         70.01         68.51        80.74 o                         
   4   0  -5       1656.41       1643.13        70.66 o                         
   4   1  -8        201.13        391.61        60.16 o                         
   4   2  26        258.97        201.20        81.75 o                         
   4   6 -17         50.87        274.74        98.01 o                         
   5   0  -4        130.15        178.03        51.24 o                         
   5   1  24        170.19        133.70        64.19 o                         
   5   2 -10       1041.28       1025.14        78.15 o                         
   5   3 -12       2532.69       2791.04        94.70 o                         
   5   4 -14        680.10        826.10        96.14 o                         
   6   0  20        683.51        660.45        43.75 o                         
   6   2  -9       1845.40       2277.53        88.08 o                         
   6   4 -13        206.69        397.51        84.05 o                         
   6   6 -16        261.40        779.18        91.39 o                         
   6   7 -17        163.31        211.13        88.51 o                         
   7   3 -10        234.11        194.15        79.59 o                         
   7   4 -12          0.54         67.07        81.89 o                         
   7   5 -14        239.66         -2.01       106.07 o                         
   8   1  -2          1.86         43.18        66.20 o                         
   8   2  -6        135.65        278.48        87.93 o                         
   9   2  -3        450.69        554.95        82.90 o                         
   9   3  -6         20.71         58.58        72.54 o                         
  -3   5   1       4799.31       4842.18        63.04 o                         
  -3   5   2       3779.61       3822.94        69.94 o                         
  -3   5   6        237.68        157.16        59.58 o                         
  -3   5   7       4514.34       4496.48        89.52 o                         
  -3   6  -2       6200.29       5852.50        59.01 o                         
  -3   6  10         94.79         81.46        63.76 o                         
  -3   7  11        398.32        456.23        87.50 o                         
  -3   8  -4        173.47        198.47        34.40 o                         
  -3   8  12        892.60        716.43        83.33 o                         
  -3   9  12         73.98          6.91        87.36 o                         
  -3  10  -4        423.54        537.68        40.59 o                         
  -2   2   5        681.95        686.35        49.08 o                         
  -2   3  11       2030.73       2032.72        78.15 o                         
  -2   3  12       6372.53       5932.66        93.84 o                         
  -2   4  14        108.00         -1.58        81.17 o                         
  -2   5  16          2.46        -37.99        70.95 o                         
  -2   6  17        168.26        223.22        78.87 o                         
  -2   7  18          1.83        109.95        77.72 o                         
  -2  10 -11         40.44        -20.15        24.75 o                         
  -1   1  10        523.07        295.61        60.73 o                         
  -1   2  15        114.76        152.12        61.89 o                         
  -1   3  17         34.33        117.01        75.85 o                         
  -1   4  19         13.84        -67.07        67.07 o                         
  -1   5  20          0.43        190.98        89.37 o                         
  -1   6  21        929.63        790.84       105.92 o                         
   0   0  11        147.81        127.66        57.71 o                         
   0   1  16          2.64        169.68        55.98 o                         
   0   3  21       2068.57       2497.58        94.70 o                         
   0   4  22        422.57        482.71        95.13 o                         
   1   1  19       1418.57       1397.17        70.52 o                         
   1   3  23        129.72        178.89        87.50 o                         
   2   0  18       2185.20       1891.97        63.47 o                         
   2   3  25          0.07        -79.30        84.62 o                         
   3   2 -11        839.73        809.40        64.76 o                         
   3   3 -13        284.90        341.38        66.78 o                         
   3   5 -16        641.09        496.67        91.96 o                         
   3   6 -17        608.59        459.97        72.39 o                         
   3   7 -18         58.25        -15.98        83.91 o                         
   4   2 -11       1215.18       1145.31        74.55 o                         
   4   3 -13         19.19        135.14        67.50 o                         
   4   5 -16       1078.77       1156.54        85.20 o                         
   4   7 -18         18.02        -36.84        75.56 o                         
   4   8 -19        279.25        134.28        96.86 o                         
   5   1  -8         84.89        269.42        76.28 o                         
   5   5 -16        229.97        248.26       101.46 o                         
   5   6 -17        606.40       1083.14        92.97 o                         
   5   7 -18         11.12        -81.46        81.46 o                         
   6   0  -3        659.59        711.40        52.96 o                         
   6   1  -7        774.76        954.33        81.89 o                         
   6   3 -12        309.71        338.93        99.02 o                         
   6   5 -15          1.11        -47.21        78.44 o                         
   7   0  -1        819.38        789.54        63.61 o                         
   7   0  18        219.65        118.16        32.53 o                         
   7   1  -5        339.10        383.83        63.04 o                         
   7   2  -8         91.51         42.02        66.92 o                         
   8   0   3        424.25        507.32        46.49 o                         
   8   1  -3         55.25         79.88        70.09 o                         
   8   3  -9        216.50        181.05        92.68 o                         
   8   4 -11         21.20        -85.78        85.78 o                         
   9   1   1         67.14         73.11        57.14 o                         
  -3   5   3         96.25         51.09        47.64 o                         
  -3   5   4        209.79        278.63        54.98 o                         
  -3   5   5        163.34        189.83        47.78 o                         
  -3   6  -1       2734.15       2864.15        55.98 o                         
  -3   6   8        296.30        215.16        68.65 o                         
  -3   6   9         39.87         38.28        59.87 o                         
  -3   7  -3       2606.47       2775.20        46.77 o                         
  -3   7  10        778.99        861.50        88.51 o                         
  -3   8  10          0.83        -78.44        78.44 o                         
  -3   8  11         94.50        207.96        71.67 o                         
  -3   9  -4        436.59        392.04        39.72 o                         
  -3   9  11        675.49        415.21        90.81 o                         
  -3  11  -3       1392.32       1359.90        51.81 o                         
  -2   3  10        840.60        770.11        70.09 o                         
  -2   4  13        335.84        411.90        81.75 o                         
  -2   5  15        241.44         58.00        70.09 o                         
  -2   6  16        475.41        740.90        98.30 o                         
  -2   7  17        204.10        266.97        82.03 o                         
  -2   9 -11        967.93        932.74        30.37 o                         
  -1   1   0        606.42        455.22        25.19 o                         
  -1   1   9       1159.82       1608.16        64.62 o                         
  -1   2  14         42.76        196.59        57.57 o                         
  -1   4  18        207.86        217.75        85.92 o                         
   0   0  10         10.56         72.25        57.71 o                         
   0   1  15        212.93        400.96        66.63 o                         
   0   2  18        556.35        487.74        67.79 o                         
   0   3  20         18.75        314.18        83.33 o                         
   0   5  23         59.41        -53.11        77.43 o                         
   1   0  15        259.53        172.42        47.06 o                         
   1   2  21        306.87        229.26        66.92 o                         
   1   4  24        255.02        168.96        92.11 o                         
   2   2  23       2762.75       2559.76        89.66 o                         
   2   3 -13       2686.13       2826.87        90.81 o                         
   2   5 -16       4135.31       4217.86       110.53 o                         
   3   0  -6        868.96        823.08        64.62 o                         
   3   0  19        385.18        288.13        60.73 o                         
   3   1  -9       1996.16       1866.49        67.50 o                         
   3   4 -15       1680.84       1829.08        82.47 o                         
   3   8 -19        210.74         61.60        74.55 o                         
   4   0  -6        241.59        199.18        65.48 o                         
   4   1  -9         12.19         87.65        69.66 o                         
   4   2  25        380.83        351.60        81.03 o                         
   4   4 -15       2325.74       2251.05        94.12 o                         
   5  -1   0       1468.94       1217.56        45.77 o                         
   5   0  -5       3367.40       3408.45        73.97 o                         
   5   2 -11        633.77        720.61        75.99 o                         
   5   3 -13          1.34        -45.33        73.69 o                         
   5   4 -15        146.70        108.95        96.28 o                         
   6  -1   2       2694.73       3055.85        57.57 o                         
   6   0  -4        651.91        519.55        64.91 o                         
   6   2 -10        490.02        437.08        79.01 o                         
   6   4 -14        549.37        526.89        86.21 o                         
   6   6 -17         29.26         68.65        86.21 o                         
   7   1  -6        182.16         32.53        77.43 o                         
   7   2  -9         58.56          5.47        86.64 o                         
   7   3 -11        414.10        529.77        85.78 o                         
   7   4 -13          6.19        191.56        86.93 o                         
   7   5 -15          3.79        -80.31       106.36 o                         
   8   0   2         63.89        151.40        46.92 o                         
   9   1   0       1130.40       1104.30        74.55 o                         
  -3   6   0       3659.81       3516.53        64.76 o                         
  -3   6   6       3870.24       4156.83        88.80 o                         
  -3   6   7       1711.93       1961.91        78.29 o                         
  -3   7   8        114.21        242.07        72.97 o                         
  -3   7   9          9.92         16.26        65.05 o                         
  -3   8   9         54.67        209.40        79.88 o                         
  -3   9   9        171.74        466.73        80.74 o                         
  -3   9  10        291.95        462.41        70.95 o                         
  -3  10   9        111.89         91.25        83.33 o                         
  -2   3  -2      13704.99      13780.31        51.81 o                         
  -2   3   9        840.15        876.04        70.09 o                         
  -2   4  12       1972.39       2041.21        88.94 o                         
  -2   5  14        110.19         62.46        82.90 o                         
  -2   7  16        655.96        800.05       103.05 o                         
  -2   8  17         59.32         65.34        82.03 o                         
  -1   1   8       3778.96       3988.16        71.82 o                         
  -1   2  13         23.30        -25.04        54.40 o                         
  -1   3  16       3434.29       3219.92        88.08 o                         
  -1   5  19         55.71        -39.43        72.97 o                         
  -1   6  20         23.92         -4.61        79.01 o                         
   0   0   9       1209.97       1216.27        61.31 o                         
   0   4  21        189.65        363.69        75.27 o                         
   0   5  22          6.67         52.24        93.69 o                         
   0   6  23          1.38         67.64        96.14 o                         
   1   0  14          0.50         21.44        54.40 o                         
   1   2  20        621.82        694.84        81.03 o                         
   1   3  22         10.05        -83.19        83.19 o                         
   1   5  25        182.62        223.36        84.62 o                         
   2   1  -9         28.97        -62.32        62.32 o                         
   2   2  22         49.90        -75.27        75.27 o                         
   2   4 -15        291.21        333.46        81.03 o                         
   3   2 -12         25.56         63.61        74.69 o                         
   3   6 -18       1366.02       1430.13        99.30 o                         
   4   0  19       3544.46       3366.71        77.14 o                         
   4   2 -12        203.94        341.81        83.62 o                         
   4   3 -14       1196.82       1621.98        95.42 o                         
   4   5 -17       1204.12       1337.16       107.51 o                         
   4   6 -18        134.18         97.43        81.17 o                         
   4   7 -19         99.49         75.70        80.02 o                         
   5  -1  -1       2370.07       2464.91        60.16 o                         
   5   1  -9        624.59        634.69        84.19 o                         
   5   2  25        119.31         55.12        69.08 o                         
   5   6 -18         61.89        640.73       106.64 o                         
   5   7 -19        103.76        120.03       103.48 o                         
   6  -1   1        249.85        246.25        46.05 o                         
   6   0  19         27.84         26.77        40.59 o                         
   6   1  -8        313.03        234.88        84.48 o                         
   6   3 -13        246.76        114.56       100.31 o                         
   6   5 -16       1626.43       1658.96       101.03 o                         
   7   0  -2       1166.70       1293.41        68.94 o                         
   8   0   1       1046.90       1436.32        68.94 o                         
   8   1  -4        114.69        164.21        74.12 o                         
   8   3 -10         14.22        288.13        83.62 o                         
   8   4 -12         47.32        237.04        88.80 o                         
   9   1  -1         45.79        -75.41        75.41 o                         
   9   2  -5          0.15         44.04        86.06 o                         
  -3   6   1         86.40        141.62        50.52 o                         
  -3   6   2         15.15         -9.07        54.40 o                         
  -3   6   3        556.58        683.19        64.48 o                         
  -3   6   4       3011.50       3173.43        75.41 o                         
  -3   6   5        746.75        827.25        65.34 o                         
  -3   7  -2        176.24         84.34        39.00 o                         
  -3   7   7        390.38        431.90        72.39 o                         
  -3   8  -3        721.63        723.77        43.03 o                         
  -3   8   8         76.24         43.90        74.98 o                         
  -3   9   8        112.30         65.34        74.26 o                         
  -3  10  -3         45.77         -0.29        44.47 o                         
  -3  10   7        265.87        251.28        87.93 o                         
  -3  10   8        115.20        -78.29        78.29 o                         
  -3  11  -2        333.31        413.34        52.10 o                         
  -2   3   8       1589.15       1940.47        72.54 o                         
  -2   4  -5      17515.69      17903.90        32.96 o                         
  -2   5  13          0.55        -22.45        81.17 o                         
  -2   6  15        560.53        665.92        80.02 o                         
  -2   8  16        759.50        747.23        90.53 o                         
  -1   1   7       4399.71       4414.74        63.04 o                         
  -1   2  12        348.64        293.16        64.19 o                         
  -1   3  15        489.63        490.62        65.77 o                         
  -1   4  17       2237.23       2138.36        86.35 o                         
  -1   5  18          0.04        -87.36        87.36 o                         
  -1   6  19         23.74        150.83        98.01 o                         
  -1   7  20        130.27        311.59        84.91 o                         
   0   1  14        533.14        465.72        55.12 o                         
   0   2  17        222.43        277.33        59.73 o                         
   0   3  19       1252.74       1470.43        76.57 o                         
   1   0  -4       3491.87       3846.11        51.09 o                         
   1   4  23        634.08        600.43        79.30 o                         
   1   5  24        196.59        103.77        98.44 o                         
   2   0  16        401.84        321.95        56.42 o                         
   3   1 -10        205.40        162.34        71.10 o                         
   3   1  21         81.15         42.74        66.78 o                         
   3   3 -14          6.19         68.22        66.63 o                         
   3   3  25        419.91        495.23        90.38 o                         
   3   5 -17       1425.29       1494.03        84.77 o                         
   3   7 -19        132.30         70.38        74.69 o                         
   3   8 -20        317.52        316.62        92.40 o                         
   4  -1  -2       3870.53       3678.59        62.75 o                         
   4   1 -10         54.00        -71.82        71.82 o                         
   4   1  22          4.32        122.33        63.32 o                         
   4   2  24        154.53        135.43        72.97 o                         
   4   4 -16       1143.26       1172.95       102.61 o                         
   5   0  -6        900.19        763.06        62.75 o                         
   5   2 -12        305.00        272.15        88.08 o                         
   5   3 -14        291.95        306.41        81.31 o                         
   5   5 -17        183.54        253.15        83.33 o                         
   6   0  -5        470.86        492.49        66.35 o                         
   6   2 -11          1.60        233.87        74.98 o                         
   6   4 -15        854.93        960.38        89.95 o                         
   7   0  -3         33.66        214.01        64.04 o                         
   7   1  -7        513.83        567.19        81.89 o                         
   7   2 -10       2065.91       2344.88       111.39 o                         
   7   3 -12          2.22        136.72        83.04 o                         
   7   4 -14         45.59        -11.66        86.35 o                         
   8   0   0        165.19        381.68        65.48 o                         
   8   1  -5        562.66        758.60        83.33 o                         
   8   2  -8         72.85        262.08        91.39 o                         
  -3   7  -1        437.32        465.44        47.21 o                         
  -3   7   5        565.76        728.09        69.51 o                         
  -3   7   6         33.37        100.17        65.77 o                         
  -3   8   6       1463.87       1333.13        76.85 o                         
  -3   8   7       1180.27       1506.26        82.90 o                         
  -3   9  -3       2827.25       2764.41        54.55 o                         
  -3   9   7          1.12        -47.06        72.68 o                         
  -3  10  -2        561.00        758.89        52.39 o                         
  -3  10   6        466.63        368.43        76.42 o                         
  -3  11  -1         20.64        108.23        48.93 o                         
  -3  11   0        102.63         32.96        55.27 o                         
  -3  11   1          1.06        133.85        58.29 o                         
  -3  11   2        378.85        212.86        65.34 o                         
  -3  11   3        738.72        696.57        75.27 o                         
  -3  11   4          3.99         59.44        77.86 o                         
  -3  11   5        218.72        138.88        72.25 o                         
  -2   3   7       2189.48       2396.98        71.53 o                         
  -2   4  11       2255.59       2331.50        74.84 o                         
  -2   7  15        394.59        502.57        79.73 o                         
  -2   8  15         26.79        -70.81        91.96 o                         
  -2   9  15        253.54        382.11       103.62 o                         
  -1   1   1       2137.76       1991.85        35.55 o                         
  -1   1   6         16.97        -28.06        44.76 o                         
  -1   3  14       6269.01       6331.03       108.66 o                         
  -1   4  16        517.35        408.88        83.47 o                         
  -1   7  19         36.75       -100.46       100.46 o                         
  -1  11 -15         65.35          5.76        46.49 o                         
   0   1  13      13045.11      15071.27       121.04 o                         
   0   2  16       3718.20       3343.83        91.53 o                         
   0   3  18         81.10        255.31        80.74 o                         
   0   4  20        572.52        530.06        75.56 o                         
   0   5  21       1077.50       1159.42        85.78 o                         
   0   6  22          0.02        199.18        82.18 o                         
   2   1  19         49.16         94.84        52.96 o                         
   2   2 -12       1166.86       1160.57        65.05 o                         
   2   2  21        164.47         22.02        73.83 o                         
   2   3 -14       7335.50       7091.64       107.80 o                         
   2   3  23        426.80        750.83        87.07 o                         
   2   5 -17       1497.44       1518.07        92.97 o                         
   2   6 -18        736.14        581.29        85.92 o                         
   2   7 -19          6.79         28.78        81.60 o                         
   3   0  -7       3080.16       3380.10        70.81 o                         
   3   4 -16        102.13         30.80        69.94 o                         
   4   0  -7        536.31        520.99        58.72 o                         
   4   6 -19         76.85        -34.83        98.01 o                         
   4   7 -20         71.63        -75.70        99.59 o                         
   5  -1  -2       1746.93       1744.45        57.57 o                         
   5   1 -10         27.79        271.72        83.04 o                         
   5   1  22         24.92         35.12        56.70 o                         
   5   4 -16        808.20        847.54        86.06 o                         
   5   6 -19        138.51         67.21       104.63 o                         
   6  -1   0       2827.89       3127.23        63.47 o                         
   6   1  -9        238.24         64.04        83.91 o                         
   6   3 -14        533.41        610.36       105.92 o                         
   6   5 -17         35.39        -76.57        82.47 o                         
   7  -1   4       1264.04       1372.71        45.91 o                         
   7   1  21        479.89        309.86        50.23 o                         
   8   3 -11         24.41        -53.39        80.45 o                         
   9   0   6         57.64         93.84        44.62 o                         
   9   0   7         18.89          1.01        40.59 o                         
   9   1  -2        157.61        238.33        71.82 o                         
  -3   7   0         26.98          2.45        45.33 o                         
  -3   7   1        108.84         93.69        52.82 o                         
  -3   7   2       2686.36       2596.02        71.53 o                         
  -3   7   3       1159.35       1148.48        61.45 o                         
  -3   7   4        186.64        179.32        61.31 o                         
  -3   8  -2       3788.32       3468.03        60.45 o                         
  -3   8   5        124.40        283.52        64.48 o                         
  -3   9  -2        960.93        989.74        51.52 o                         
  -3   9   5       1011.12        900.36        74.69 o                         
  -3   9   6        419.13        571.94        73.69 o                         
  -3  10  -1        278.64        190.98        54.55 o                         
  -3  10   3        139.33        137.01        70.09 o                         
  -3  10   4        133.66         74.69        63.76 o                         
  -3  10   5          1.53         30.08        67.50 o                         
  -2   3  -1       2883.46       2689.86        36.27 o                         
  -2   3   6       6501.94       5866.60        74.69 o                         
  -2   4  10        124.72        235.74        58.29 o                         
  -2   5  12         91.83         19.29        66.78 o                         
  -2   6  13         27.67         61.31        83.33 o                         
  -2   7  14         39.45         57.86        71.53 o                         
  -2   8  14          0.67        -14.39        90.38 o                         
  -1   1   2         21.77         -6.76        39.87 o                         
  -1   1   3      21338.48      26873.41        92.54 o                         
  -1   1   4      11556.49      11762.56        70.38 o                         
  -1   1   5        894.26        539.56        44.33 o                         
  -1   2  11       4910.08       4574.34        74.26 o                         
  -1   5  17          0.09        -29.50        70.66 o                         
  -1   6  18        126.76        146.65        79.01 o                         
  -1   8  19         22.67         32.96       103.19 o                         
   0   0   7        408.60        349.01        41.02 o                         
   0   4  19          1.66        209.55        83.47 o                         
   0   7  22         67.44        164.21        82.47 o                         
   1   1  16        856.69        864.67        70.66 o                         
   1   4  22        165.86        290.86        73.83 o                         
   1   5  23        386.72        158.02        97.15 o                         
   1   6  24         40.82        -14.39        79.30 o                         
   2   1 -10        470.39        794.15        57.14 o                         
   2   4 -16       2047.54       2576.74        85.63 o                         
   2   5  25          7.24        122.48        92.83 o                         
   3  -1  -3         10.53        -20.29        48.64 o                         
   3   0  17         23.86        -51.81        51.81 o                         
   3   1  20          0.08         47.06        62.46 o                         
   3   2 -13       2561.77       2694.75        84.05 o                         
   3   3 -15        381.26        211.56        72.82 o                         
   3   3  24         13.04         36.12        83.19 o                         
   3   5 -18         61.37         98.59        89.81 o                         
   3   6 -19          0.17        131.40        72.82 o                         
   3   7 -20          4.80        -85.34        91.25 o                         
   4  -1  -3        111.57        264.52        41.30 o                         
   4   0  18         37.77         36.99        45.33 o                         
   4   1 -11        724.59        809.40        83.91 o                         
   4   1  21         68.34        144.78        60.59 o                         
   4   2 -13        486.61        714.71        72.54 o                         
   4   3 -15         16.77        -24.18        71.10 o                         
   4   3  25          2.87        -78.72        78.72 o                         
   4   4 -17         45.97         93.69        94.41 o                         
   4   5 -18          5.20         95.56        80.16 o                         
   5   0  -7       1105.30       1301.75        66.35 o                         
   5   2 -13        868.46        659.87        92.83 o                         
   5   2  24        868.01        746.08        78.00 o                         
   5   3 -15        315.63        304.97        82.61 o                         
   5   5 -18        314.13        424.56        88.80 o                         
   6  -1  -1        703.08        898.49        61.74 o                         
   6   0  -6        184.96        374.05        70.52 o                         
   6   0  18        863.35        865.53        44.18 o                         
   6   2 -12         56.09         29.65        76.71 o                         
   6   4 -16         60.63         44.62        84.62 o                         
   7  -1   3          0.11        -40.15        40.15 o                         
   7   0  -4       1170.43       1538.79        77.14 o                         
   7   1  -8        713.60        962.82        72.97 o                         
   7   2 -11         25.65         54.26        96.28 o                         
   7   3 -13        723.67        685.06        92.25 o                         
   7   4 -15          1.76         26.19        85.34 o                         
   8   0  -1          7.98        -27.92        56.85 o                         
   8   1  -6        252.02         85.34        81.60 o                         
   8   2  -9         54.48        280.79        75.27 o                         
   9   1  -3         80.87         35.69        75.41 o                         
  -3   8  -1        379.00        422.55        45.48 o                         
  -3   8   0        353.97        436.51        52.10 o                         
  -3   8   1        671.33        648.50        59.44 o                         
  -3   8   2        106.62        235.45        60.45 o                         
  -3   8   3        108.48        132.12        54.69 o                         
  -3   8   4       1147.91        938.50        67.64 o                         
  -3   9  -1        843.90       1040.83        52.67 o                         
  -3   9   0          0.24        -51.67        51.67 o                         
  -3   9   1          0.58        186.38        58.72 o                         
  -3   9   2        467.59        412.62        67.35 o                         
  -3   9   3       1647.23       1636.94        74.26 o                         
  -3   9   4          6.68        -61.31        61.31 o                         
  -3  10   0         93.36        200.77        54.55 o                         
  -3  10   1        725.99        646.78        64.04 o                         
  -3  10   2        344.42        338.21        57.71 o                         
  -2   3   0       6332.17       6317.07        52.39 o                         
  -2   3   4      15365.35      14754.22        97.58 o                         
  -2   3   5       1398.31       1580.96        53.11 o                         
  -2   4   9       2426.04       2732.46        71.38 o                         
  -2   5  11       1713.48       1564.26        77.72 o                         
  -2   6  12       1284.40       1012.91        88.51 o                         
  -2   7  13         20.65         23.31        83.47 o                         
  -2   9  14        557.04        383.83        82.03 o                         
  -1   2  10         17.13        -42.31        48.93 o                         
  -1   3  13        179.41        209.40        58.43 o                         
  -1   4  15        204.42        516.10        66.78 o                         
  -1   5  16       3821.54       3982.69       111.54 o                         
  -1   6  17         55.82        111.97        91.53 o                         
  -1   7  18          0.12        -59.01        74.98 o                         
   0   0   6       9266.58       7702.58        59.15 o                         
   0   1  12        344.88        247.54        52.24 o                         
   0   2  15         10.83        -17.27        54.26 o                         
   0   3  17         31.52        -13.38        63.61 o                         
   0   5  20         15.09         30.94        72.82 o                         
   0   6  21         51.59        -24.03        75.13 o                         
   1   0  -5        243.85        391.46        43.75 o                         
   1   2  18       2022.98       2157.79        78.00 o                         
   1   3  20        427.17        600.43        70.81 o                         
   2   0  -7       9551.70       9312.33        89.23 o                         
   2   1  18       1417.26       1379.18        62.03 o                         
   2   2 -13       5915.19       5578.47       104.77 o                         
   2   2  20        157.90         80.16        73.97 o                         
   2   3 -15        818.91        808.97        84.34 o                         
   2   3  22       1158.23       1489.86        90.53 o                         
   3   0  -8      10728.33      10133.67       104.20 o                         
   3   1 -11       5767.27       5781.83        93.55 o                         
   3   2  22       1111.04       1112.79        71.10 o                         
   3   4 -17        182.91        193.28        76.57 o                         
   4  -1  -4       1329.55       1267.07        60.59 o                         
   4   0  -8       1811.84       2142.68        69.94 o                         
   4   2  23        483.42        387.72        74.55 o                         
   5  -1  -3        583.74        312.74        54.83 o                         
   5   0  -8         39.35        -72.97        72.97 o                         
   5   1 -11       1926.34       2451.24        99.59 o                         
   5   4 -17          5.05        -54.55        77.00 o                         
   6   1 -10        618.49        670.67        76.57 o                         
   6   3 -15        367.81        442.70       102.90 o                         
   6   5 -18        146.13        -28.64        85.78 o                         
   7  -1   2        111.99        160.33        45.48 o                         
   7   0  -5        394.51        229.70        71.82 o                         
   7   3 -14        175.34        272.01       106.79 o                         
   8   0  -2         14.69         95.56        64.04 o                         
   8   2 -10         74.73         49.51        93.12 o                         
   9   0   3          5.24        -49.36        49.36 o                         
   9   0   4        189.27        173.28        48.50 o                         
   9   1  -4         62.77         71.24        78.15 o                         
  -2   3   1        103.04        229.55        36.56 o                         
  -2   3   2         37.09        -40.15        40.15 o                         
  -2   3   3       5363.68       4672.50        57.14 o                         
  -2   4   8        844.33        821.49        57.71 o                         
  -2   5  10         92.73        165.22        73.40 o                         
  -2   7  12         63.66        -82.18        82.18 o                         
  -2   8  13         92.04        136.15        73.69 o                         
  -2   9  13        105.64        191.84        77.00 o                         
  -2  10  13          2.97        209.98        77.00 o                         
  -1   2   9      15239.91      15933.64       114.99 o                         
  -1   3  12        679.33        574.96        68.94 o                         
  -1   4  14        452.02        559.99        75.99 o                         
  -1   8  18         43.40          7.92        79.01 o                         
   0   0   5          7.69         -2.59        34.54 o                         
   0   1  11         35.91        -57.86        57.86 o                         
   0   4  18       1290.59       1468.56        79.01 o                         
   0   5  19       1003.34       1166.47        99.30 o                         
   0   6  20       1073.44       1342.34       102.61 o                         
   0   7  21        362.87        765.51        91.10 o                         
   1   1  15        121.05         80.60        51.81 o                         
   1   4  21          8.49        -60.73        69.08 o                         
   1   5  22        382.46        364.12        78.44 o                         
   1   6  23        264.96        360.95        84.48 o                         
   2   1 -11       1025.96       1166.33        74.69 o                         
   2   4 -17        358.32        613.67        85.63 o                         
   2   5 -18        157.44        233.29        68.94 o                         
   2   5  24          0.23         57.57        91.25 o                         
   2   6 -19       1257.87       1343.78        81.89 o                         
   2   7 -20          6.16         23.60        84.91 o                         
   3  -1  -4       6970.45       6919.23        81.17 o                         
   3   2 -14          6.64         39.15        63.18 o                         
   3   3 -16       1387.10       1529.43       100.46 o                         
   3   3  23         16.88        204.80        80.74 o                         
   3   5 -19        210.86        171.70        92.68 o                         
   3   6 -20       2258.59       2132.31       112.26 o                         
   4   0  -9         26.49         58.29        70.38 o                         
   4   1 -12       2685.12       2729.15        97.43 o                         
   4   2 -14        696.91        628.07        73.26 o                         
   4   3 -16        265.62        344.98        77.28 o                         
   4   5 -19        865.47        830.42        89.09 o                         
   4   6 -20        403.12        438.09        83.33 o                         
   5  -1  -4       1361.70       1353.71        64.91 o                         
   5   2 -14        626.59        659.73        97.87 o                         
   5   2  23        556.46        403.69        73.54 o                         
   5   3 -16        413.83        352.03       101.18 o                         
   5   3  25         31.04        -78.00        78.00 o                         
   5   5 -19        300.97        398.66        89.52 o                         
   6  -1  -2         57.90         -3.89        53.11 o                         
   6   0  -7        242.13         47.35        62.17 o                         
   6   2 -13         42.80        -74.26        78.44 o                         
   6   4 -17        277.85        245.10        87.65 o                         
   7  -1   1        379.79        375.63        45.05 o                         
   7   1  -9        629.65        797.17        75.85 o                         
   7   2 -12        621.28        564.45        87.93 o                         
   8   0  -3        189.26        412.33        70.66 o                         
   8   1  -7        283.63        552.36        75.13 o                         
  -2   4   7        214.71        394.05        62.75 o                         
  -2   5   9       1060.74       1413.72        77.43 o                         
  -2   6  11       3233.71       3553.09        90.53 o                         
  -2   8  12        390.42        780.91        91.10 o                         
  -2   9  12          1.84        243.66        92.25 o                         
  -2  10  12         87.40        -60.45        89.81 o                         
  -1   5  15         67.67         80.45        68.65 o                         
  -1   6  16         42.33          0.29        74.41 o                         
  -1   7  17        118.48        204.37        77.72 o                         
  -1   8  17        242.09        330.44        98.73 o                         
  -1   9  17         86.71         64.76        99.88 o                         
   0   0   4       3620.23       4323.49        40.73 o                         
   0   2  14       3175.74       3048.08        73.83 o                         
   0   3  16        130.70         45.91        60.01 o                         
   0   7  20         74.31        -17.70        97.00 o                         
   1   2  17        717.55        703.05        60.59 o                         
   1   3  19        104.07         85.78        65.63 o                         
   1   7  23        317.97        110.39        86.35 o                         
   2   0  -8       6246.36       5550.12        77.86 o                         
   2   0  14        499.05        467.60        43.32 o                         
   2   1  17        180.85        301.22        62.32 o                         
   2   3  21          3.60         78.58        76.42 o                         
   2   8 -21        184.78        266.54        83.62 o                         
   3   0  -9       1733.73       2058.48        67.64 o                         
   3   1 -12       2687.33       2368.34        78.72 o                         
   3   2  21        468.23        510.91        77.28 o                         
   3   4 -18        824.62       1050.18       101.46 o                         
   3   4  24        719.04        727.95        93.40 o                         
   3   7 -21        934.08        642.89        86.93 o                         
   4  -1  -5       2283.80       2074.03        70.09 o                         
   4   3  24        448.48        327.27        67.50 o                         
   4   4 -18         58.40         96.86        81.31 o                         
   5   0  -9       1337.95       1446.54        86.21 o                         
   5   1 -12          1.76        -69.80        69.80 o                         
   5   4 -18         54.09         68.79        82.75 o                         
   6  -1  -3        369.37        280.21        57.42 o                         
   6   0  -8        531.79        601.30        80.45 o                         
   6   0  17        856.70        622.31        41.45 o                         
   6   1 -11        491.27        619.43        78.00 o                         
   6   2  23        242.72        141.33        65.48 o                         
   6   3 -16         43.82       -100.17       100.17 o                         
   7  -1   0        197.58        324.40        46.77 o                         
   7   0  -6         19.16         37.71        62.32 o                         
   7   1 -10         26.82         54.26        85.63 o                         
   7   3 -15        128.35       -106.79       106.79 o                         
   8   1  -8        138.50        352.17        91.25 o                         
   8   2 -11        250.30        370.59        82.61 o                         
   9   0   1        108.18        -32.67        59.44 o                         
  -2   4   6       2339.19       2455.41        69.94 o                         
  -2   6  10        661.43        714.99        66.49 o                         
  -2   7  11       2039.54       2067.98        85.34 o                         
  -2   8  11        123.76        322.96        82.90 o                         
  -2   9 -12       2123.62       1915.28        32.09 o                         
  -2   9  11        535.17        675.70        93.98 o                         
  -2  10  11         20.87        303.67        90.24 o                         
  -1   2   8       1614.77       1447.98        55.55 o                         
  -1   3  11        849.48        868.27        59.73 o                         
  -1   4  13       1119.84       1104.87        67.93 o                         
  -1   7  16        747.59        871.29        84.91 o                         
   0   1  10          0.68        -42.60        56.85 o                         
   0   2  13        455.62        532.50        64.91 o                         
   0   4  17         52.50        -21.30        62.89 o                         
   0   5  18        204.78        261.65        86.35 o                         
   0   6  19         13.45         31.95        71.67 o                         
   0   8  20        256.20        231.85       101.03 o                         
   1   1 -10       5930.32       5083.10        73.54 o                         
   1   1  14        503.23        516.67        53.68 o                         
   1   3 -15         89.59        243.08        72.68 o                         
   1   4  20        409.09        449.61        71.53 o                         
   1   5  21          5.26        -56.42        72.82 o                         
   1   6  22        212.90        295.47        78.58 o                         
   2   2 -14        643.10        601.15        63.90 o                         
   2   2  19        222.20        355.63        59.01 o                         
   2   3 -16       2151.75       2167.86        87.36 o                         
   2   4  22        218.97         45.62        70.38 o                         
   2   5 -19         72.99        -82.18        82.18 o                         
   2   5  23         49.51         34.25        90.09 o                         
   2   6 -20        175.58         91.25        90.24 o                         
   2   7 -21        122.11        273.45        85.78 o                         
   3  -1  -5        174.26        246.39        46.92 o                         
   3   2 -15        387.81        641.59        88.37 o                         
   3   3 -17       3848.96       3723.78       118.73 o                         
   3   5  25        111.14         60.73        75.13 o                         
   4   0 -10       3455.80       3632.25        96.86 o                         
   4   1 -13         46.82        366.85        83.04 o                         
   4   2 -15       1240.60       1313.84        81.89 o                         
   4   3 -17        283.32        555.67        81.46 o                         
   4   4  25        114.64        102.61        69.66 o                         
   4   5 -20        140.56         82.90        82.47 o                         
   4   6 -21        799.13        695.13        91.53 o                         
   5  -1  -5       1986.79       2290.48        73.97 o                         
   5   2 -15        227.33         86.93        78.72 o                         
   5   3 -17          0.98        -77.00        77.00 o                         
   5   5 -20        314.82        337.35        89.23 o                         
   6  -1  -4         71.41         26.34        61.31 o                         
   6   1 -12        541.22        612.81       100.60 o                         
   6   4 -18         33.65        176.88        83.62 o                         
   7   0  -7         10.40        140.03        77.86 o                         
   7   2 -13        109.67         16.26        81.03 o                         
   8   0  -4       1131.18       1095.52        69.23 o                         
   8   1  -9        123.72        263.37        91.68 o                         
  -2   4   5       2112.11       1947.23        65.34 o                         
  -2   5   8        774.85        736.01        59.58 o                         
  -2   6   9       1044.19       1037.52        78.44 o                         
  -2   7  10        801.44        739.75        85.34 o                         
  -2  10  10        372.61        694.12        92.11 o                         
  -1   2   7        217.42        379.52        58.43 o                         
  -1   3  10        884.75       1096.67        68.94 o                         
  -1   4  12        389.41        228.98        70.38 o                         
  -1   5  14        171.96        156.01        67.50 o                         
  -1   6  15        976.28       1314.71        81.89 o                         
  -1   8  16          4.91        -76.57        76.57 o                         
  -1   9  16         58.45        169.68        80.60 o                         
   0   3  15       4166.40       3821.79        83.62 o                         
   0   7  19          7.84         15.11        91.25 o                         
   1   0  10       6103.80       6343.69        64.33 o                         
   1   2 -13       5791.94       5655.76        87.93 o                         
   1   2  16       1208.41       1295.57        65.63 o                         
   1   3  18       4865.54       5242.13        99.30 o                         
   1   4 -17        300.68        447.16        73.40 o                         
   1   6 -19       2092.93       2212.19        84.91 o                         
   1   7  22        424.10        595.54        86.78 o                         
   2  -1  -4      10640.41       9895.49        83.19 o                         
   2   0  -9       5373.84       5221.55        76.85 o                         
   2   0  13        690.09        650.95        49.65 o                         
   2   1 -12          3.41         16.12        56.27 o                         
   2   1  16          5.05         11.08        58.43 o                         
   2   3  20       1672.64       1866.78        89.95 o                         
   2   4 -18        341.55        468.31        72.97 o                         
   3  -1  -6       1540.06       1308.81        66.49 o                         
   3   0 -10       9941.73       9848.28       107.94 o                         
   3   0  15         71.96        -44.90        44.90 o                         
   3   1 -13         58.23         19.86        61.89 o                         
   3   2  20       2335.32       2388.20        87.36 o                         
   3   3  22          3.57         69.51        63.76 o                         
   3   4 -19         41.51        -88.22        94.56 o                         
   3   4  23        572.11        545.60        87.50 o                         
   3   5 -20        291.84        366.85        82.32 o                         
   3   6 -21        259.45        444.86        77.28 o                         
   4  -1  -6       3222.97       3221.93        69.37 o                         
   4   3  23        266.71        193.43        76.42 o                         
   4   4 -19         11.91         23.03        81.60 o                         
   5  -1  -6       1107.99       1055.51        71.96 o                         
   5   0 -10       2576.55       2676.47        88.22 o                         
   5   1 -13        391.79        313.74        75.27 o                         
   5   4 -19         34.25        -81.46        81.46 o                         
   6   0  -9        701.01       1014.20        74.26 o                         
   6   2 -15       1811.57       1778.85       119.17 o                         
   6   3 -17        110.65         83.04        83.76 o                         
   7  -1  -2         18.62        192.71        56.27 o                         
   7   1 -11        154.57         -7.20        72.97 o                         
   7   2 -14          1.36         28.93       101.46 o                         
   8  -1   5         98.83        148.38        38.28 o                         
   9   0  -1         68.37        102.90        58.72 o                         
  -2   4   4       2726.64       2474.70        62.75 o                         
  -2   5   7       1087.55       1068.89        58.72 o                         
  -2   6   8       3206.06       3247.69        87.79 o                         
  -2   7   9        391.51        150.83        76.42 o                         
  -2   8  10        347.13        579.13        68.65 o                         
  -2   9  10        810.95        818.04        77.43 o                         
  -2  11   9         14.05        -86.50        86.50 o                         
  -1   5  13         50.58         19.14        77.72 o                         
  -1   6  14        157.86        498.54        88.22 o                         
  -1   7  15         71.17         51.81        75.13 o                         
  -1   8  15       1926.46       2324.45       114.70 o                         
  -1   9  15          5.52        -35.40        94.56 o                         
  -1  10  15        187.92        286.40        99.88 o                         
   0   1   9       1998.52       1917.44        55.84 o                         
   0   2  12        513.82        433.34        64.04 o                         
   0   3  14         44.42        -11.37        67.21 o                         
   0   4  16          3.11        112.55        61.60 o                         
   0   5  17        626.75        561.57        71.96 o                         
   0   6  18       2027.56       1926.51        94.27 o                         
   0   8  19          0.08        127.23        82.18 o                         
   0   9  19        177.48        132.69       106.50 o                         
   1   1 -11          1.53        -16.26        52.10 o                         
   1   1  13       1569.63       1357.45        65.48 o                         
   1   4  19         68.93        -14.97        65.20 o                         
   1   5  20         64.09        -36.27        71.67 o                         
   1   6  21          0.02         50.08        75.13 o                         
   2   2  18        541.18        534.52        60.59 o                         
   2   3 -17       1064.23       1208.78        97.72 o                         
   2   4  21          7.83         19.00        67.21 o                         
   2   6 -21          2.37         16.12        89.81 o                         
   2   6  23          7.49        -60.59        78.00 o                         
   3   2 -16       2037.86       2317.83       105.78 o                         
   4  -1  -7       2371.14       2588.54        80.02 o                         
   4   0 -11       6247.72       6020.45       105.21 o                         
   4   1 -14       1626.78       1618.38        99.16 o                         
   4   2 -16       1983.95       2019.05        90.24 o                         
   4   2  21          3.66         26.77        55.41 o                         
   4   3 -18         44.63         30.37        80.16 o                         
   4   4  24        137.41         77.86        85.92 o                         
   4   5 -21          0.50          7.92       102.61 o                         
   5   2 -16       1374.57       1550.59        95.42 o                         
   5   3 -18        181.20        113.98        83.04 o                         
   6  -1  -5        317.49        270.57        54.69 o                         
   6   0 -10        420.56        555.53        84.91 o                         
   6   1 -13        248.73        470.47        83.33 o                         
   7  -1  -3       1004.45       1249.80        69.23 o                         
   7   0  -8          1.02         41.88        64.62 o                         
   7   1 -12        101.82        -16.12        92.83 o                         
   8  -1   2        276.84        196.45        48.50 o                         
   8  -1   3        295.87        270.14        44.04 o                         
   8   0  -6        135.47        149.10        77.28 o                         
   8   1 -10         41.12        159.18        89.81 o                         
   9   0  -2          0.37        -12.23        61.74 o                         
  -2   4   3       7065.85       6852.74        73.40 o                         
  -2   5   6       1969.04       1955.58        69.66 o                         
  -2   8   9        227.90        -78.44        78.44 o                         
  -2   9   9         20.88        -83.19        83.19 o                         
  -2  10   9        123.41        146.65        66.78 o                         
  -2  11   8        109.71        152.41        84.62 o                         
  -1   2   6        223.39        252.87        47.21 o                         
  -1   3   9        889.44        802.35        67.07 o                         
  -1   4  11       3208.46       3211.42        85.63 o                         
  -1   7  14        305.32        557.98        90.38 o                         
   0   7  18         33.22        -24.03        76.85 o                         
   1   0   9        657.77        970.02        49.94 o                         
   1   2  15        302.90        384.41        55.98 o                         
   1   3 -16         51.32        101.32        59.87 o                         
   1   3  17       2241.97       2313.08        79.16 o                         
   1   5 -19        577.81        714.71        83.62 o                         
   1   6 -20         28.61        -38.14        75.85 o                         
   1   7  21         77.26        130.10        78.72 o                         
   2  -1  -5       1391.69       1420.78        53.54 o                         
   2   0 -10         16.59        -49.94        49.94 o                         
   2   1 -13       5675.39       5682.81        92.54 o                         
   2   1  15       4106.79       4143.74        81.46 o                         
   2   3  19        200.40        314.18        76.71 o                         
   2   4 -19          0.17        -84.48        84.48 o                         
   2   5 -20        439.75        786.09        76.13 o                         
   2   7 -22          0.53        -85.78        85.78 o                         
   2   7  23         27.23        -17.27        97.00 o                         
   3  -1  -7       8312.67       8673.32       101.75 o                         
   3   0 -11        551.82        514.66        62.46 o                         
   3   0  14      13061.42      11740.83        99.30 o                         
   3   1 -14        423.77        469.90        69.66 o                         
   3   1  17         16.43        -21.01        54.83 o                         
   3   3 -18         56.82          9.93        78.58 o                         
   3   5 -21          3.65         85.06        76.57 o                         
   3   6 -22          2.86        -81.31        81.31 o                         
   4   3  22        248.56        313.74        77.28 o                         
   4   4 -20         12.27        106.79        85.20 o                         
   5  -2   3        180.57        320.65        29.94 o                         
   5  -1  -7       2354.35       2662.80        74.98 o                         
   5   0 -11       2120.05       2149.44        85.34 o                         
   5   1 -14         61.79        -56.85        75.27 o                         
   5   1  19        806.88        852.44        57.86 o                         
   5   4 -20        564.08        387.00        92.68 o                         
   6  -1  -6       3808.73       3824.23        91.96 o                         
   6   3 -18        268.07        185.22        89.23 o                         
   7  -1  -4        388.10        499.55        67.07 o                         
   7   0  -9        305.15        393.76        86.35 o                         
   7   1  19          7.37         94.12        41.30 o                         
   7   2 -15        301.77        375.77        89.95 o                         
   8  -1   0          0.84         40.15        54.11 o                         
   8  -1   1        406.80        428.59        48.93 o                         
   8   0  -7        453.63        455.94        82.18 o                         
   8   1  18          7.40        -37.28        37.28 o                         
  -2   4   2       3900.40       4015.50        57.42 o                         
  -2   5   5        488.17        574.24        58.29 o                         
  -2   6   7       1078.54       1225.04        61.02 o                         
  -2   7   8       1531.43       1652.20        71.53 o                         
  -2   8   8        864.83        812.14        81.03 o                         
  -2   9   8        523.92        698.15        85.49 o                         
  -2  10   8        620.60        637.85        87.07 o                         
  -2  11   7        784.39        603.02        87.07 o                         
  -1   2   5       1556.76       1484.53        56.85 o                         
  -1   5  12         46.70         95.56        61.31 o                         
  -1   6  13       4083.83       4333.85        97.29 o                         
  -1   8  14        139.55        156.15        74.98 o                         
  -1   9  14         34.39         69.66        75.41 o                         
  -1  10  14         30.43        114.56        81.31 o                         
   0   1   8        152.30         55.70        44.18 o                         
   0   2  11         16.88        -39.29        59.15 o                         
   0   3  13      17164.50      16094.11       138.74 o                         
   0   4  15         23.70        -25.19        61.60 o                         
   0   5  16         91.41        273.45        64.91 o                         
   0   6  17         70.59        -23.46        70.66 o                         
   0   8  18        557.50        599.28        87.07 o                         
   0   9  18         40.31        274.45        87.65 o                         
   1   0  -8        143.00         94.84        48.36 o                         
   1   1  12       8921.85       8317.70        93.98 o                         
   1   4 -18        661.21        617.27        84.19 o                         
   1   4  18        545.13        677.72        72.10 o                         
   1   5  19          2.26        -53.68        71.67 o                         
   1   7 -21        114.34        172.56        74.84 o                         
   1   8  21         30.41        117.58        80.74 o                         
   2  -1  -6       8595.04       9194.74        92.40 o                         
   2   2 -16       3857.17       4155.25        96.28 o                         
   2   2  17       1211.16       1336.58        73.40 o                         
   2   3 -18        705.10       1209.93        94.84 o                         
   2   4  20         51.91        137.88        80.60 o                         
   2   5  21          3.72        -40.01        88.65 o                         
   2   6  22        412.50        337.06        81.75 o                         
   3   0 -12         74.40        -71.96        71.96 o                         
   3   2 -17        295.54        235.16        91.82 o                         
   3   4 -20       1015.66       1281.32        92.40 o                         
   3   5  23         40.63         -8.49        68.65 o                         
   3   6  24        600.55        701.32        87.79 o                         
   4  -2   0          1.17         49.22        33.68 o                         
   4  -2   1         31.72         76.85        30.80 o                         
   4  -1  -8        460.12        463.85        61.31 o                         
   4   0 -12         26.90        208.11        69.23 o                         
   4   1 -15       1192.23       1470.43        85.34 o                         
   4   2 -17         22.60        -75.41        75.41 o                         
   4   2  20        675.99        914.18        72.39 o                         
   4   3 -19        659.36        737.01        92.54 o                         
   4   4  23        869.16       1085.15        90.24 o                         
   5  -2   0         65.22        117.58        39.43 o                         
   5  -2   1          1.26         -7.05        35.26 o                         
   5  -2   2       3985.93       3969.45        50.52 o                         
   5  -1  -8        576.45        752.56        77.43 o                         
   5   0 -12       1148.15        965.85        93.84 o                         
   5   1 -15        885.65        977.93       105.06 o                         
   5   2 -17        633.38        896.62        88.22 o                         
   5   2  21        645.63        440.54        70.66 o                         
   5   3 -19        716.34        422.12        93.26 o                         
   5   4  24        305.82        257.18        87.07 o                         
   6  -1  -7        200.38         93.98        73.26 o                         
   6   0 -11        835.07        846.82        76.57 o                         
   6   1 -14        908.78       1377.02        94.12 o                         
   6   3  23         27.38        107.65        70.38 o                         
   7  -1  -5         11.21          2.73        68.22 o                         
   7   0 -10        724.92        591.80        94.27 o                         
   7   1 -13         93.07         -3.17        80.16 o                         
   8  -1  -1        258.48        196.59        52.39 o                         
   8   0  -8         17.45        140.03        82.03 o                         
  -2   4   1       2369.44       2215.21        45.19 o                         
  -2   6   6       1599.53       1627.01        71.67 o                         
  -2   7   7        973.72        839.63        71.38 o                         
  -2   8   7        308.66        124.49        72.97 o                         
  -2   9   7       1253.37       1218.57        84.48 o                         
  -2  10   7        757.35        630.37        81.60 o                         
  -2  11   6         14.92        -56.56        75.56 o                         
  -1   3   8      16380.58      15004.06       106.50 o                         
  -1   4  10        995.81       1173.67        64.19 o                         
  -1   7  13        496.18        550.06        74.41 o                         
  -1   8  13       1046.54       1256.99        97.72 o                         
  -1  10  13        537.84        778.32        99.16 o                         
   0   1  -9       7451.11       5686.41        65.34 o                         
   0   4  14       2785.99       2878.68        89.81 o                         
   0   6  16          1.81        -29.94        83.76 o                         
   0   7  17        274.96        151.84        75.85 o                         
   0   8  17        175.16        230.13        95.27 o                         
   1   2 -15          0.06        124.06        72.39 o                         
   1   2  14        172.95        193.14        62.89 o                         
   1   3  16         46.41         45.05        58.43 o                         
   1   6  19         32.31        103.77        88.94 o                         
   1   7  20         83.70        239.63        76.42 o                         
   1   8 -22        537.35        614.54        85.20 o                         
   1   8  20          2.39        144.35        98.59 o                         
   2   0 -11         80.71        -38.43        52.10 o                         
   2   4 -20         45.52         80.60        86.93 o                         
   2   5 -21        546.56        553.08        78.00 o                         
   2   6 -22        382.29        350.59        78.29 o                         
   2   7  22        344.61        210.55       102.04 o                         
   3  -1  -8          4.04        124.20        54.40 o                         
   3   1 -15        379.37        575.68        72.54 o                         
   3   3 -19       1567.23       1632.48        98.15 o                         
   3   5 -22        524.43        570.21       106.50 o                         
   4  -2  -1       1092.61       1181.15        41.02 o                         
   4  -1  -9       3890.21       4226.49        95.27 o                         
   4   0 -13         54.70        146.94        85.63 o                         
   4   2 -18        543.84        938.36       103.77 o                         
   4   4 -21        901.07        895.04        99.30 o                         
   4   5  24        681.47        432.33        75.27 o                         
   5  -2  -1        330.88        338.93        40.87 o                         
   5  -1  -9        188.77        260.93        76.13 o                         
   6  -1  -8        367.35        321.95        77.43 o                         
   6   0 -12        165.39        214.73        90.67 o                         
   6   1 -15         41.81        336.92        99.88 o                         
   6   2 -17         38.50        -59.01        90.24 o                         
   6   2  21        715.40        424.71        62.32 o                         
   7  -1  -6        307.36        266.54        73.40 o                         
   7   1 -14         41.68        -46.20        99.74 o                         
   8  -1  -2        270.57        281.08        59.44 o                         
  -2   4  -4       3142.17       3217.61        26.77 o                         
  -2   4  -1       1511.94       1495.90        40.59 o                         
  -2   4   0        342.32        319.50        33.97 o                         
  -2   5   4        296.71        276.76        44.90 o                         
  -2   6   5       1197.91       1207.20        64.91 o                         
  -2   7   6        170.61        326.12        63.61 o                         
  -2  10   6        271.63        119.17        72.25 o                         
  -2  11   5         29.55        -51.67        71.53 o                         
  -2  12   3         15.89        143.78        81.03 o                         
  -2  12   4        239.19        -12.38        72.82 o                         
  -1   2   4        852.92        712.40        52.39 o                         
  -1   5  11         60.76        126.07        56.42 o                         
  -1   9  13        113.30         93.98        74.12 o                         
  -1  11  12        682.73        754.86       104.20 o                         
   0   1   7       3168.31       3049.66        62.03 o                         
   0   2  10        193.76          5.04        58.43 o                         
   0   3  12         66.71        -47.93        64.04 o                         
   0   5  15       1467.76       1843.90        78.58 o                         
   0   9  17       1959.61       1927.66       108.95 o                         
   0  10  17         31.51         57.42        86.21 o                         
   1   1 -13        706.57        504.58        72.25 o                         
   1   4 -19       2607.57       2579.33        99.88 o                         
   1   4  17       3132.61       3033.40        86.64 o                         
   1   5 -20        160.64        161.19        66.63 o                         
   1   5  18       1188.29       1082.56        78.58 o                         
   1   6 -21       1754.35       1481.22        93.98 o                         
   1   7 -22       1571.02       1610.32        95.71 o                         
   1   9  20          0.29        296.33        85.49 o                         
   2  -1  -7       8025.68       7589.75        81.75 o                         
   2   0 -12       3259.62       2944.74        86.93 o                         
   2   1 -15        530.62        544.30        81.03 o                         
   2   1  14        498.18        422.12        55.27 o                         
   2   3 -19          0.92         86.93        87.50 o                         
   2   3  18        310.26        338.93        61.45 o                         
   2   5  20        448.97        320.65        88.80 o                         
   2   6  21        671.00        788.25        99.45 o                         
   2   8  22         49.27       -101.75       101.75 o                         
   3  -1  -9        139.42        228.26        58.00 o                         
   3   0 -13         10.60        -74.12        77.43 o                         
   3   1 -16        124.65        240.92        87.36 o                         
   3   1  16       1813.71       1692.50        65.63 o                         
   3   2 -18         45.47        130.97        93.69 o                         
   3   4 -21        593.18        700.89        87.65 o                         
   3   4  21         56.06         19.29        62.89 o                         
   3   5  22         46.35        147.66        84.34 o                         
   4  -2  -3       6970.96       6964.56        77.43 o                         
   4  -2  -2       1019.00       1009.17        44.04 o                         
   4   1 -16        474.72        358.65        78.72 o                         
   4   3 -20        985.67        868.70        95.13 o                         
   4   3  21         62.07         26.91        74.69 o                         
   5  -2  -3         55.72        158.60        57.28 o                         
   5  -2  -2       2166.55       2197.51        57.71 o                         
   5   0 -13       1200.81       1052.77        84.77 o                         
   5   1 -16         33.11        -34.25        80.88 o                         
   5   1  18          7.30        -55.55        55.55 o                         
   5   2 -18         63.90         55.98        79.59 o                         
   5   3 -20        822.72        866.25       100.02 o                         
   5   3  22        388.49        306.12        72.25 o                         
   6  -2   0        423.40        336.20        47.21 o                         
   6  -2   1        579.21        753.42        42.60 o                         
   6  -2   2         34.90         81.31        34.11 o                         
   6  -2   3       4078.45       4217.57        54.11 o                         
   6  -2   4        943.56        965.13        35.98 o                         
   6   2 -18          7.91        340.66       105.92 o                         
   7  -1  -7        506.68        552.08        79.30 o                         
   7   0 -11          5.43        -71.24        71.24 o                         
   7   1  18         16.67         71.53        45.33 o                         
   8  -1  -3         14.51         53.25        64.04 o                         
   8   0  -9          0.00         82.61        67.50 o                         
  -2   4  -3       5021.91       4616.94        35.84 o                         
  -2   4  -2       8014.11       7654.95        49.22 o                         
  -2   5   3       8425.63       8560.20        83.19 o                         
  -2   8   6         37.97        -67.07        67.07 o                         
  -2   9   6        692.40        605.18        65.34 o                         
  -2  10   5         58.67        -69.80        69.80 o                         
  -2  11   4          7.12        171.70        73.26 o                         
  -2  12   2        661.58        677.86        82.18 o                         
  -1   3   7        315.63        268.84        49.36 o                         
  -1   4   9       3707.84       3972.62        75.70 o                         
  -1   5  10       1470.62       1325.64        77.72 o                         
  -1   6  11         96.12        153.71        78.72 o                         
  -1   7  12       2295.93       2288.90        88.94 o                         
  -1   8  12         21.12         62.46        84.19 o                         
  -1   9  12       1712.04       1984.37       103.62 o                         
  -1  10  12         90.02        292.44        80.02 o                         
   0   0  -3         13.70        152.12        25.33 o                         
   0   1 -10        144.93        130.68        46.20 o                         
   0   4  13        336.49        122.76        71.24 o                         
   0   6  15         17.55         -5.18        86.21 o                         
   0   7  16         11.94        -51.67        73.11 o                         
   0   8  16        203.79        510.34        98.44 o                         
   0   9  16         71.52        -65.05        98.59 o                         
   0  10  16        161.61        149.24       100.74 o                         
   1   0 -10       1878.24       1709.19        70.95 o                         
   1   2 -16       1074.01       1230.80        83.62 o                         
   1   3 -18       3250.44       3575.54       103.77 o                         
   1   3  15         82.08        178.46        54.83 o                         
   1   6  18        478.64        403.69        89.23 o                         
   1   7  19         68.35        -33.68        73.54 o                         
   1   8  19          0.16        -94.41        94.41 o                         
   2  -1  -8        185.68        132.12        62.75 o                         
   2   4 -21         23.51        -56.99        90.09 o                         
   2   5 -22        650.03        731.98        99.74 o                         
   2   6 -23       1194.86        978.37       104.20 o                         
   2   7  21         89.23         61.17        94.70 o                         
   3  -2  -1        137.36        401.97        40.01 o                         
   3  -1 -10        487.67        763.06        73.40 o                         
   3   3 -20        311.58        270.43        82.61 o                         
   3   5 -23          1.27         11.80        98.15 o                         
   3   7  23        556.71        501.42       104.77 o                         
   4  -2  -4        181.18         84.19        52.39 o                         
   4  -1 -10        242.29        269.85        63.18 o                         
   4   0 -14        410.33        481.27        77.43 o                         
   4   1 -17         63.02        190.98        95.56 o                         
   4   1  17         77.31        112.11        53.39 o                         
   4   2 -19        206.01        170.69       102.18 o                         
   4   2  19       1159.26       1017.51        69.94 o                         
   4   4 -22         38.74        -28.93        90.53 o                         
   4   4  22        139.46         22.60        66.35 o                         
   4   5  23        325.40        376.93        86.78 o                         
   4   6  24          1.60        180.62        74.26 o                         
   5  -2  -4        624.66        739.75        58.29 o                         
   5  -1 -10        363.07        277.05        69.94 o                         
   5   0 -14        106.45        224.37        93.26 o                         
   5   2 -19        234.10        166.23       106.79 o                         
   5   4  23         64.02         48.07        79.30 o                         
   5   5  24          6.28         41.59        85.78 o                         
   6  -2  -2        665.80        733.27        61.89 o                         
   6  -2  -1        570.47        671.96        47.49 o                         
   6  -2   5          0.11        -27.06        27.06 o                         
   6  -1  -9        158.23        288.99        64.19 o                         
   6   0 -13         42.55         64.91        75.99 o                         
   6   1 -16         23.56        212.14        86.50 o                         
   6   3  22          0.29        283.38        73.40 o                         
   7   0 -12        310.21        219.33        94.56 o                         
   8  -1  -5        357.14        257.04        73.40 o                         
  -2   5   2         44.03         95.42        41.45 o                         
  -2   6   4       1033.96       1002.26        62.61 o                         
  -2   7   5        415.18        427.73        52.96 o                         
  -2   8   5        488.60        504.58        68.65 o                         
  -2   9   5         25.50        -65.92        65.92 o                         
  -2  10   4          0.61         85.92        67.35 o                         
  -2  11   3        204.68         34.40        66.78 o                         
  -2  12  -8        223.40        211.56        40.15 o                         
  -2  12   1        971.63       1121.28        80.60 o                         
  -1   2   3      37749.93      37089.41       112.69 o                         
  -1   4   8       2490.53       2799.81        77.43 o                         
  -1   7  11        145.11         51.09        83.04 o                         
  -1  10  11        656.76        812.43        98.73 o                         
  -1  11  11          1.69        104.20        75.99 o                         
   0   0  -4       3620.23       3658.58        41.30 o                         
   0   5  14          7.50        -42.74        64.76 o                         
   0   7  15        263.51         81.31        87.50 o                         
   1  -1  -3      21338.48      27157.22        93.40 o                         
   1  -1  -2         21.77        178.89        40.59 o                         
   1  -1  -1       2137.76       2080.07        35.26 o                         
   1   1 -14        405.40        265.10        59.44 o                         
   1   2  13       4170.69       3911.31        72.68 o                         
   1   4 -20         13.83        125.64        80.16 o                         
   1   4  16        564.89        778.75        65.92 o                         
   1   5 -21        551.41        560.71        89.81 o                         
   1   5  17       2686.92       2723.68        90.53 o                         
   1   6 -22        191.31        158.46        83.04 o                         
   1   9  19        213.80        -51.81        84.19 o                         
   2   0 -13       8090.12       8294.24       115.42 o                         
   2   1 -16       1224.65       1101.56        89.95 o                         
   2   2 -18        341.07        390.31        73.54 o                         
   2   3 -20        111.10        271.58        91.25 o                         
   2   3  17        364.47        357.78        74.98 o                         
   2   6  20          0.87        -54.83        89.37 o                         
   2   8  21        700.13        308.42       108.23 o                         
   3  -2  -3       4688.78       4735.97        66.49 o                         
   3  -2  -2      13507.86      13009.62        82.90 o                         
   3   0 -14        960.42       1166.47        75.85 o                         
   3   1 -17       1460.75       1596.07       103.77 o                         
   3   2 -19        104.56         29.79        78.58 o                         
   3   3  19       4892.53       4766.33        94.12 o                         
   3   4 -22          2.85         33.39        81.60 o                         
   3   4  20          9.31         37.99        76.57 o                         
   3   5  21        249.34        284.96        85.49 o                         
   3   6  22          1.82        -32.53        73.11 o                         
   4  -2  -5       4625.67       4921.33        81.46 o                         
   4  -1 -11        143.99        139.46        67.93 o                         
   4   3 -21         12.26        -86.35        86.35 o                         
   5  -2  -5         96.24        102.61        57.57 o                         
   5  -1 -11        315.65        458.24        83.19 o                         
   5   1 -17        117.31        355.77        84.34 o                         
   5   3  21        971.76        984.27        77.28 o                         
   6  -2  -3        887.13        998.51        61.74 o                         
   6  -1 -10         63.32        -77.00        77.00 o                         
   6   0 -14        180.73        104.05        96.28 o                         
   6   1 -17         25.54        210.99       108.08 o                         
   6   4  23        138.91        168.39        80.31 o                         
   7  -1  -8         37.43        -63.32        63.32 o                         
   7   0 -13         89.56        170.40        95.42 o                         
   8  -1  -6          0.52         39.15        72.25 o                         
   8   1  17        931.34        619.72        43.75 o                         
   9  -1   2          3.98          2.16        47.64 o                         
   9  -1   3        121.36        196.02        49.22 o                         
   9  -1   4         20.54        -21.59        42.74 o                         
  -2   5   1         22.74        -44.18        44.18 o                         
  -2   6   3      10671.04      10852.99        98.15 o                         
  -2   7   4        332.33        319.36        60.30 o                         
  -2   8   4        289.98        278.34        63.61 o                         
  -2   9   4        107.83         87.65        65.34 o                         
  -2  10   3         51.34        -55.41        73.83 o                         
  -2  11   2        218.93        326.27        72.82 o                         
  -2  12  -1        516.77        600.00        65.20 o                         
  -2  12   0         13.83         -5.04        56.27 o                         
  -1   3   6       3590.99       3564.60        63.61 o                         
  -1   5   9          9.46         82.47        69.80 o                         
  -1   6  10        286.11        340.95        63.47 o                         
  -1   8  11        334.10        206.24        72.82 o                         
  -1   9  11         49.30        203.07        68.65 o                         
  -1  11  10        166.97         96.71        91.68 o                         
   0   0  -5          7.69        -19.57        36.12 o                         
   0   1 -11       3221.13       3215.31        62.03 o                         
   0   1   6          1.08         98.30        40.30 o                         
   0   2   9         25.12         16.41        46.63 o                         
   0   3  11       3858.27       3565.90        69.66 o                         
   0   6  14        652.14        418.66        88.65 o                         
   0   8  15         25.99        -77.28        77.28 o                         
   0   9  15         15.41        456.80       100.31 o                         
   1  -1  -4      11556.49      11544.81        71.10 o                         
   1  -1   0        606.42        437.80        21.88 o                         
   1   0 -11       8399.26       7707.76        89.95 o                         
   1   0   7       2679.71       2624.09        42.02 o                         
   1   1  10      25070.74      22989.88       127.80 o                         
   1   2 -17       2433.51       2520.90        95.99 o                         
   1   3 -19        105.26         52.39        81.46 o                         
   1   3  14         11.85        116.43        65.05 o                         
   1   7 -23        111.96        157.45        81.75 o                         
   1   7  18         70.25        -49.08        74.69 o                         
   1   8  18          8.26        122.76        92.83 o                         
   2  -1  -9        562.10        679.16        56.70 o                         
   2   1  13       1512.44       1498.78        60.30 o                         
   2   2  15      11636.13      11030.29       115.42 o                         
   2   4  18        234.97        174.43        63.47 o                         
   2   5 -23         44.38         58.14        95.99 o                         
   2   5  19        617.84        675.13        74.12 o                         
   3  -2  -4        103.82         40.73        50.80 o                         
   3  -1 -11          1.88        111.97        57.28 o                         
   3   0 -15       1068.78       1133.80        92.83 o                         
   3   2  17        901.07        922.09        55.70 o                         
   3   3 -21          5.82         44.47        84.34 o                         
   4  -2  -6       2175.65       2425.62        74.84 o                         
   4  -1 -12       1162.51       1358.31        90.81 o                         
   4   0 -15        287.48        166.52        74.26 o                         
   4   1 -18        223.45         59.73        98.15 o                         
   4   2 -20          0.16        300.07        84.05 o                         
   4   4  21        110.74        229.84        77.57 o                         
   4   5  22        154.64         44.04        81.75 o                         
   4   6  23        339.56        162.63        88.80 o                         
   5  -2  -6       2889.78       3286.26        81.60 o                         
   5  -1 -12        170.13         78.29        82.90 o                         
   5   0 -15        300.30        392.61        82.75 o                         
   5   1 -18         18.40         72.10       105.06 o                         
   5   1  17        571.50        408.16        56.70 o                         
   5   2 -20         71.19        156.44        86.50 o                         
   5   4  22        136.55        226.67        75.56 o                         
   6  -2  -5       2131.93       2354.53        77.43 o                         
   6  -2  -4        827.86        768.10        64.76 o                         
   6  -1 -11         29.74        -84.34        84.34 o                         
   7  -2   0       1429.22       1655.94        60.45 o                         
   7  -2   1        540.48        554.09        47.49 o                         
   7  -2   2         56.50        -29.50        42.46 o                         
   7  -1  -9       1264.62       1476.33        81.03 o                         
   8  -1  -7        152.15        512.07        81.31 o                         
   9  -1   5        144.12        124.49        39.15 o                         
  -2   6   2       2881.68       2949.63        67.50 o                         
  -2   7   3       3427.86       3394.49        74.84 o                         
  -2   9   3        950.85        951.02        79.16 o                         
  -2  11   1        450.43        460.40        71.67 o                         
  -2  12  -7       1534.36       1315.28        51.96 o                         
  -2  12  -3        140.69        155.15        58.43 o                         
  -2  12  -2        303.20        262.51        58.14 o                         
  -1   4   7       3428.09       3110.39        75.56 o                         
  -1   7  10        861.87       1026.15        72.82 o                         
  -1   8  10        120.30        222.36        83.04 o                         
  -1   9  10          2.25        -81.60        81.60 o                         
  -1  10  10         85.75        149.39        88.65 o                         
   0   0  -6       9266.58       8734.78        69.37 o                         
   0   2 -15         39.76        153.42        63.76 o                         
   0   4  12       4986.12       4384.95        81.89 o                         
   0   5  13       3273.51       2967.48        80.74 o                         
   0   7  14         84.53        167.95        86.93 o                         
   0  11  14          2.93         91.68        98.15 o                         
   1  -1  -5        894.26        805.66        45.62 o                         
   1   0 -12        475.08        481.41        69.08 o                         
   1   2  12       7850.04       7628.03        97.15 o                         
   1   4  15       4285.29       4265.49        90.38 o                         
   1   5 -22       1039.31        997.36        94.99 o                         
   1   5  16        365.97        518.54        67.21 o                         
   1   6 -23         91.86        110.67        83.91 o                         
   1   6  17       2146.41       2492.69        88.51 o                         
   1   9  18         19.15        385.13        84.05 o                         
   1  10  18          0.17        162.77        88.22 o                         
   2  -1 -10       2899.33       2714.18        70.95 o                         
   2   0 -14        227.63        150.11        61.45 o                         
   2   1 -17        458.81        483.71        71.96 o                         
   2   2 -19        638.43        844.52        80.88 o                         
   2   3 -21        722.81        682.90        98.15 o                         
   2   4 -22        957.08        997.80        86.21 o                         
   2   6  19       2036.12       1888.95       105.21 o                         
   2   7  20        131.77         89.95        79.44 o                         
   2   8  20         86.08         89.95        96.71 o                         
   3  -2  -5        923.20        716.29        50.80 o                         
   3  -1 -12       4668.41       4816.27       104.49 o                         
   3   1 -18        370.17        522.72        80.60 o                         
   3   2 -20          9.45        -27.20        81.60 o                         
   3   3 -22         29.66        -86.64       102.33 o                         
   3   3  18        277.08        230.70        71.10 o                         
   3   4 -23        191.00        299.07        87.93 o                         
   3   6  21          1.85         -7.92        88.08 o                         
   3   8  22         58.55        154.14       102.90 o                         
   4  -2  -7        589.62        699.74        68.36 o                         
   4   0 -16        273.13        504.58        96.86 o                         
   4   2  18       1263.77       1212.67        68.65 o                         
   4   3 -22          6.23         18.28        87.36 o                         
   5  -2  -7         43.64        105.78        62.61 o                         
   5   0 -16         61.04        214.30        99.74 o                         
   5   5  23        549.80        422.12        74.12 o                         
   6  -2  -6         65.46        -65.63        65.63 o                         
   6  -1 -12         18.12        188.97        85.78 o                         
   6   0 -15        404.93        704.49        85.78 o                         
   6   1 -18         78.63        -12.81        84.77 o                         
   6   3  21        118.15         40.44        71.10 o                         
   7  -2  -3        235.22        201.20        63.47 o                         
   7  -2  -2        130.14        114.56        51.96 o                         
   7  -2   4        435.75        455.07        38.28 o                         
   7  -1 -10         20.11        -32.24        70.23 o                         
   7   0 -14         68.49        -77.72        77.72 o                         
   8  -1  -8         10.90        -29.07        82.03 o                         
   9  -1   6        322.18        378.65        35.98 o                         
  -2   5   0       2903.00       2868.61        52.39 o                         
  -2   8   3        499.73        423.27        63.18 o                         
  -2  10   2       1327.98       1032.19        72.10 o                         
  -2  11   0        387.28        139.46        64.48 o                         
  -2  12  -6        303.07        304.10        48.64 o                         
  -2  12  -5         62.14         70.66        47.93 o                         
  -2  12  -4         17.30        -44.47        52.53 o                         
  -1   3   5        249.12        320.80        47.21 o                         
  -1   5   8      11229.59      11267.62       115.86 o                         
  -1   6   9         34.30        100.89        58.14 o                         
  -1  10   9          0.12         85.49        86.78 o                         
  -1  11   9          5.86        -71.10        71.10 o                         
  -1  12   8         37.54        -27.06        72.68 o                         
   0   0  -7        408.60        408.01        53.11 o                         
   0   2   8      19383.59      18043.36       103.77 o                         
   0   3  10         35.01         57.28        48.50 o                         
   0   4 -19         76.97        -68.65        68.65 o                         
   0   5 -20          2.98        -64.33        67.64 o                         
   0   6 -21          0.12        -47.93        69.08 o                         
   0   6  13         97.56        131.69        78.72 o                         
   0   8  14         90.57         94.56        75.99 o                         
   0   9  14          0.34        -78.58        78.58 o                         
   0  10  14        372.13        405.57        84.48 o                         
   1   2 -18        670.50        594.68        87.50 o                         
   1   3 -20       1839.97       2157.21        99.59 o                         
   1   4 -21       1942.80       2290.19        92.54 o                         
   1   7  17        309.72        525.16        76.42 o                         
   1   8  17        636.98        713.70       102.90 o                         
   1  10  17         46.68       -103.62       103.62 o                         
   2  -1 -11       1401.95       1414.73        74.84 o                         
   2   0 -15       1011.65       1079.40        84.48 o                         
   2   3  16       2241.37       2133.32        70.81 o                         
   2   4  17       1182.26       1198.13        85.49 o                         
   2   5 -24        586.20        613.39       103.33 o                         
   2   5  18         89.13        129.82        66.06 o                         
   2   9  20         22.85         18.57        82.18 o                         
   3  -2  -7       1544.84       1665.44        70.09 o                         
   3  -2  -6         71.62        144.50        48.64 o                         
   3   0 -16       3574.57       3678.16        97.87 o                         
   3   4  19        310.52        253.15        65.05 o                         
   3   5  20        311.54        379.80        69.51 o                         
   4  -2  -8        193.42        -24.32        68.51 o                         
   4  -1 -13        922.71       1047.74        77.14 o                         
   4   1 -19         76.28        -55.55        75.70 o                         
   4   2 -21        338.44        470.76        89.23 o                         
   4   3  19        221.96        160.47        70.09 o                         
   4   7  23         51.84        250.28        78.72 o                         
   5  -2  -8         98.25          6.33        70.81 o                         
   5  -1 -13        133.54        134.85        71.24 o                         
   5   1 -19        407.36        409.45        87.79 o                         
   5   3  20       1186.04       1235.26        78.72 o                         
   6  -2  -7         41.40         65.77        70.52 o                         
   6   0 -16        107.60        166.80        83.76 o                         
   6   4  22        260.24         98.44        76.85 o                         
   7  -2  -4         61.35        -57.57        57.57 o                         
   7  -1 -11         76.28        146.22        88.80 o                         
   7   1  17        143.80        148.81        40.44 o                         
   7   3  21          5.23        -26.77        62.89 o                         
  -2   5  -1       1137.94       1296.86        40.87 o                         
  -2   6   1        794.25        797.75        46.34 o                         
  -2   7   2       3119.39       3210.13        69.37 o                         
  -2   8   2       1817.96       1872.25        66.06 o                         
  -2   9   2       3288.36       3218.91        79.88 o                         
  -2  10   1        972.54        934.04        66.35 o                         
  -2  11  -1       1066.11       1164.89        66.35 o                         
  -1   7   9        736.17        904.10        67.79 o                         
  -1   8   9          7.28        128.38        79.59 o                         
  -1   9   9        130.86        338.93        82.61 o                         
  -1  11   8         74.68          5.47        84.05 o                         
  -1  12   7        171.81        -76.28        83.91 o                         
   0   0  -8      63096.27      74372.10       179.47 o                         
   0   1   5      36848.94      35757.28       104.34 o                         
   0   3 -18         71.15        120.46        67.93 o                         
   0   4  11          2.33        133.27        53.68 o                         
   0   5  12        242.01        585.90        62.89 o                         
   0   7  13       2063.06       2495.86       102.04 o                         
   0  11  13          2.60          8.49        78.87 o                         
   1  -1  -8       3778.96       3380.82        72.97 o                         
   1  -1  -7       4399.71       4145.75        63.04 o                         
   1   0 -13        825.23        641.02        60.30 o                         
   1   3  13          0.52        -17.41        51.24 o                         
   1   4  14        236.57        292.44        67.93 o                         
   1   5 -23        107.58         67.35        88.65 o                         
   1   5  15       1452.59       1357.74        87.79 o                         
   1   6  16        769.33        597.41        71.24 o                         
   1   9  17        527.76        706.21        89.23 o                         
   2   2 -20        231.06        202.64        80.74 o                         
   2   3 -22       1483.03       1513.75       109.38 o                         
   2   4 -23          2.19        122.33        75.41 o                         
   2   7  19        195.22        293.88        80.16 o                         
   2   8  19        713.97        776.16       101.32 o                         
   3  -2  -8       5932.80       5552.42        94.12 o                         
   3  -1 -13        234.28        126.36        65.34 o                         
   3   0 -17        714.43        946.70        92.25 o                         
   3   1 -19       1096.73       1090.05        85.78 o                         
   3   1  14        213.07        149.53        49.36 o                         
   3   2 -21       1031.59       1048.46        92.54 o                         
   3   3 -23        309.34        160.33       108.23 o                         
   3   7  21          3.05        -72.39        72.39 o                         
   4  -2  -9        177.79        219.33        71.24 o                         
   4  -1 -14        216.50        156.15        73.26 o                         
   4   0 -17        190.11        153.85        78.72 o                         
   4   1 -20        864.25       1206.19       112.40 o                         
   4   6  22        118.11         63.47        69.80 o                         
   5  -2  -9        121.57        283.38        76.28 o                         
   5  -1 -14         56.94        -92.40        92.40 o                         
   5   0 -17        242.10        283.52        84.77 o                         
   5   1 -20          8.23        107.22       105.49 o                         
   5   4  21        262.00        253.30        77.00 o                         
   5   5  22        371.58        253.15        88.37 o                         
   5   6  23         59.96        -68.65        68.65 o                         
   6  -2  -8        106.38        184.07        76.71 o                         
   6  -1 -13          3.35        -30.37        70.09 o                         
   6   0 -17         49.04        447.30       106.36 o                         
   6   5  23          0.07        116.57        67.64 o                         
   7  -2  -6        370.73        249.99        69.23 o                         
   7  -2  -5        209.15        231.85        64.33 o                         
   7  -2   5         84.12         30.94        28.93 o                         
   7  -1 -12         23.00        -46.05        87.93 o                         
   9  -1   7         30.73         60.01        28.35 o                         
  -2   7   1        130.58        234.73        55.84 o                         
  -2   8   1        344.28        332.60        60.59 o                         
  -2   9   1       1300.91       1456.32        63.47 o                         
  -2  10   0        562.60        571.94        66.06 o                         
  -2  11  -2        176.21         98.59        53.97 o                         
  -1   2   1      25993.66      26500.51        79.01 o                         
  -1   3   4       1947.92       2171.89        59.73 o                         
  -1   4   6       1034.36        911.30        52.39 o                         
  -1   5   7        359.74        286.26        65.48 o                         
  -1   6   8        558.32        611.08        61.17 o                         
  -1  10   8        164.26        277.33        84.48 o                         
   0   0  -9       1209.97       1216.55        64.04 o                         
   0   3   9          6.14        129.82        56.70 o                         
   0   4 -20         74.24        104.49        72.39 o                         
   0   5 -21        187.92        195.44        71.24 o                         
   0   6 -22        144.54        427.15        72.68 o                         
   0   6  12       4783.66       5140.52       107.36 o                         
   0   8  13         40.10        207.68        74.55 o                         
   0   9  13         16.71         -6.48        78.29 o                         
   0  10  13        100.03        -41.02        77.72 o                         
   1  -1  -9       1159.82        799.62        65.34 o                         
   1   0 -14        271.29        315.62        71.96 o                         
   1   0   6        398.94        555.96        37.42 o                         
   1   1   9        866.08       1042.12        46.20 o                         
   1   2  11        962.75        911.30        53.39 o                         
   1   3 -21        210.51        135.14        87.07 o                         
   1   4 -22        208.13         66.92        73.83 o                         
   1   6 -24         49.98         57.86        69.80 o                         
   1   7  16        943.50        707.37        80.60 o                         
   1   8  16        383.58        588.34        94.56 o                         
   1  10  16        141.66         60.01       104.34 o                         
   1  11  16        152.84        170.54        89.81 o                         
   2  -1 -12       5236.08       5147.86        87.79 o                         
   2   0 -16        762.83        884.53        72.68 o                         
   2   1 -19          0.70        -48.64        88.94 o                         
   2   4 -24        224.75         91.96       101.46 o                         
   2   5  17        293.83        211.13        80.16 o                         
   2   6  18         96.50        221.35        70.38 o                         
   2   9  19          0.52        -22.02        78.15 o                         
   2  10  19         86.99         13.67        84.19 o                         
   3  -2  -9        872.35        955.48        73.11 o                         
   3  -1 -14        461.17        465.44        72.39 o                         
   3   1 -20        588.94        479.68       106.21 o                         
   3   2 -22         47.56        237.04       108.23 o                         
   3   3  17        356.89        434.06        67.64 o                         
   3   4  18       2131.15       2013.58        88.65 o                         
   3   6  20         29.86         29.50        71.96 o                         
   3   8  21          0.32         54.40        84.34 o                         
   3   9  21         45.50        -81.75        81.75 o                         
   4  -2 -10        533.18        651.09        79.88 o                         
   4  -1 -15       1118.14       1174.10        98.15 o                         
   4   0 -18        548.49        424.99        99.02 o                         
   4   1  15        647.72        565.60        58.72 o                         
   4   2 -22        205.38        230.13        89.66 o                         
   4   2  17        364.46        387.29        60.73 o                         
   4   7  22        308.32        181.05        78.87 o                         
   5  -2 -10       1335.91       1389.11        87.50 o                         
   5  -1 -15       1050.91        912.31       103.48 o                         
   5   0 -18        654.34        749.10       110.67 o                         
   5   1  16        739.25        740.61        56.70 o                         
   5   2  18          4.85          9.50        58.58 o                         
   6  -2  -9        234.82        220.34        78.00 o                         
   6  -1 -14       1470.35       1369.83        92.68 o                         
   6   3  20        345.49        155.87        70.09 o                         
   7  -2  -7        114.24        -69.94        69.94 o                         
   7  -1 -13          9.69        -14.54        92.54 o                         
   8  -2  -2        319.99        196.16        58.29 o                         
   8  -2   0        310.38        172.42        49.94 o                         
   8  -2   1        222.16         73.40        50.23 o                         
  -2   5  -2       7679.97       7706.76        55.70 o                         
  -2   6   0       2298.09       2189.02        49.36 o                         
  -2   9   0        689.01        520.41        62.89 o                         
  -2  10  -1       1013.33        949.29        62.46 o                         
  -2  11  -9        248.36        279.20        32.81 o                         
  -2  11  -4        313.71        295.18        54.83 o                         
  -2  11  -3        111.14        179.47        52.53 o                         
  -1   7   8       2736.32       2785.85        76.57 o                         
  -1   8   8        119.95        -73.54        73.54 o                         
  -1   9   8        299.58        435.36        66.63 o                         
  -1  11   7          8.82        -63.04        63.04 o                         
  -1  12   6         47.40        -66.78        66.78 o                         
   0   1 -14         32.79         22.16        50.80 o                         
   0   2   7         32.17        -44.33        44.33 o                         
   0   4  10       3213.90       3716.44        81.89 o                         
   0   5  11        164.19        117.29        65.77 o                         
   0   7 -23        190.01        253.59        69.66 o                         
   0   7  12        332.02        417.66        85.20 o                         
   0  10  12        965.81        980.96        99.88 o                         
   0  11  12         44.61         81.75        74.55 o                         
   0  12  11         14.67        476.23        98.87 o                         
   1  -1 -10        523.07        442.12        64.33 o                         
   1   3  12       4927.25       4946.09        87.79 o                         
   1   5 -24          5.50        230.85        88.08 o                         
   1   6  15        117.37         79.88        64.33 o                         
   1   9  16        823.18       1058.96        89.95 o                         
   2  -2  -6       4264.52       4138.56        74.98 o                         
   2  -2  -5        681.95        806.09        49.51 o                         
   2  -2  -4       9819.40       9408.46        74.84 o                         
   2  -2  -3        892.40        736.29        40.59 o                         
   2  -2  -2         73.38         60.16        39.58 o                         
   2  -1 -13       1199.71       1184.32        66.63 o                         
   2   0 -17        693.27        776.73        93.98 o                         
   2   3 -23         62.35         32.38        97.43 o                         
   2   4  16        606.41        448.31        64.04 o                         
   2   7  18        276.90        425.14        77.14 o                         
   3  -2 -10       2487.30       2735.91        85.06 o                         
   3  -1 -15       2310.29       2433.68       101.03 o                         
   3   0 -18        530.71        440.25        81.60 o                         
   3   7  20         15.87        -21.30        74.69 o                         
   4  -2 -11       3720.00       3662.76       104.05 o                         
   4   1 -21         33.61        -58.43        86.06 o                         
   4   3  18       2009.30       1926.08        78.29 o                         
   4   6  21        407.44        380.67        73.97 o                         
   4   8  22        222.68        191.56        82.61 o                         
   5  -2 -11         32.86         21.59        80.45 o                         
   5   3  19        790.45        757.74        73.97 o                         
   6  -2 -10        467.40        357.21        83.04 o                         
   6  -1 -15         31.22        -50.52        93.69 o                         
   6   4  21        802.22        831.42        86.06 o                         
   7  -2  -8        521.41        295.18        79.01 o                         
   7   3  20         25.21        -31.23        73.11 o                         
   8  -2  -4        334.61        337.35        62.32 o                         
   8  -2  -3          8.26        101.46        54.11 o                         
   8  -2   2        132.66        328.86        45.33 o                         
   8   2  18          7.10        -51.67        51.67 o                         
  -2   6  -1       1585.46       1601.25        47.49 o                         
  -2   7   0       1149.36       1220.44        49.36 o                         
  -2   8   0        124.59         81.31        48.21 o                         
  -2   9  -1       2292.07       2136.92        66.63 o                         
  -2  10  -2        485.28        392.90        56.27 o                         
  -2  11  -8         59.00         61.89        36.84 o                         
  -2  11  -7       1218.86        989.59        46.63 o                         
  -2  11  -6        251.51         81.03        47.49 o                         
  -2  11  -5         84.10        102.04        48.64 o                         
  -1   4   5        971.62        908.28        59.87 o                         
  -1   5   6        135.64        207.82        60.73 o                         
  -1   6   7       6592.46       6473.65        90.24 o                         
  -1  10   7       1441.55       1919.17        96.14 o                         
  -1  11   6       1530.36       1311.68        91.68 o                         
  -1  12   5        182.97        350.44        81.03 o                         
   0   1 -15       3104.88       3286.69        85.20 o                         
   0   4 -21          2.13        -75.13        75.13 o                         
   0   5 -22         97.02         33.53        74.12 o                         
   0   6 -23         19.54         81.46        70.95 o                         
   0   8  12       3598.52       3897.49       101.46 o                         
   0   9  12         24.33        -71.67        71.67 o                         
   0  11  11        744.22        812.28       100.02 o                         
   1  -1 -11       5866.60       5677.63        90.67 o                         
   1   1 -18       8021.29       8349.50       123.48 o                         
   1   2 -20        735.73        780.04        75.85 o                         
   1   3 -22        228.90        105.21        87.50 o                         
   1   4 -23        130.91        147.66        77.14 o                         
   1   4  13        214.68        171.98        54.83 o                         
   1   5  14        833.03        899.50        68.51 o                         
   1   7  15        453.67        470.91        74.41 o                         
   1   8  15         85.16        203.21        93.26 o                         
   1  10  15         58.05        373.47       100.89 o                         
   1  11  15         37.24         30.08        83.04 o                         
   2  -2  -8       1847.51       1689.33        71.82 o                         
   2  -2  -7       3159.93       2630.28        64.19 o                         
   2  -2  -1        171.16        198.47        34.97 o                         
   2  -1 -14       1963.72       2099.36        76.42 o                         
   2   1 -20          4.26        -73.40        76.57 o                         
   2   1  11        213.70        168.24        49.08 o                         
   2   2 -22        509.98        616.84       105.06 o                         
   2   2  13        159.30         22.16        47.64 o                         
   2   6  17         19.62        -67.50        67.50 o                         
   2   8  18        242.45        113.98        77.00 o                         
   2   9  18       1517.41       1451.00        97.15 o                         
   2  10  18        147.81        232.00        86.78 o                         
   3  -2 -11       1119.79       1123.15        80.74 o                         
   3   1 -21         26.95        350.01        84.48 o                         
   3   2 -23         25.28        -35.69        88.08 o                         
   3   2  15        685.13        516.96        50.37 o                         
   3   6  19        331.26        324.25        91.39 o                         
   3   8  20         60.53        154.14        80.74 o                         
   3   9  20          1.64        -99.88        99.88 o                         
   4  -2 -12        337.90        617.42        84.19 o                         
   4  -1 -16        300.05        409.31        78.29 o                         
   4   0 -19        650.69        834.01        86.78 o                         
   4   5  20        266.31        343.82        65.77 o                         
   4   7  21        241.82        298.63        93.12 o                         
   5  -2 -12         21.55          7.05        80.74 o                         
   5  -1 -16        408.57        336.92        84.62 o                         
   5   0 -19        484.02        446.01        91.68 o                         
   5   4  20        547.77        511.92        77.28 o                         
   5   5  21         22.05        -81.46        81.46 o                         
   6  -2 -11       1547.02       1714.52        85.92 o                         
   6  -1 -16          9.94         35.84        99.45 o                         
   6   2  18        314.61        227.25        56.99 o                         
   7  -2  -9        201.21        386.14        65.20 o                         
   7   1  16        711.60        576.83        48.79 o                         
   7   4  21        297.94         71.24        87.07 o                         
   8  -2  -6          1.65        -21.01        68.22 o                         
   8  -2  -5        469.21        262.65        70.09 o                         
   8  -2   3        379.20        429.60        43.18 o                         
  -2   5  -3       1623.61       1463.66        33.68 o                         
  -2   7  -1        425.33        335.62        46.49 o                         
  -2   8  -1       1080.72        964.55        55.41 o                         
  -2  10  -3         99.32        -47.64        47.64 o                         
  -1   3   3       3933.52       3968.87        53.83 o                         
  -1   7   7        334.27        237.76        56.99 o                         
  -1   8   7       6666.94       7423.95       105.49 o                         
  -1   9   7        130.85        -61.02        61.02 o                         
  -1  10   6        126.44        100.31        78.15 o                         
  -1  12   4         41.56         91.25        77.00 o                         
   0   1   4         61.00         59.58        35.40 o                         
   0   2 -18         42.70         52.53        56.42 o                         
   0   3   8        233.09        135.14        48.64 o                         
   0   6  11         13.77         46.49        59.58 o                         
   0  10  11        154.03         52.39        90.96 o                         
   0  12  10        156.45         68.07        76.71 o                         
   1   1 -19         50.86        -12.09        86.35 o                         
   1   1   8          0.92        -48.79        48.79 o                         
   1   2 -21       1165.15       1204.18        96.14 o                         
   1   2  10       3624.71       3016.99        60.88 o                         
   1   4 -24          0.17        364.40        94.27 o                         
   1   6  14        243.24        343.82        79.16 o                         
   1   9  15        332.92        385.56        83.19 o                         
   2  -2  -9        527.29        419.24        66.63 o                         
   2  -2   0        604.80        708.23        34.25 o                         
   2  -1 -15       1328.10        945.84        86.93 o                         
   2   3 -24        170.19          8.64        84.77 o                         
   2   3  14      10031.31      10502.54       105.92 o                         
   2   4  15        294.26        265.96        73.11 o                         
   2   5  16        455.94        607.05        69.08 o                         
   2   7  17         37.46        114.13        87.22 o                         
   2  11  17        236.03         55.98       105.78 o                         
   3  -2 -12         11.83        -60.88        75.41 o                         
   3  -1 -16        108.83        -69.80        71.24 o                         
   3   3  16        108.09        129.10        53.54 o                         
   3   7  19        662.29        456.08        97.00 o                         
   4  -2 -13        635.74        362.25        87.22 o                         
   4  -1 -17        359.47        260.49        80.88 o                         
   4   0 -20         95.90        153.42        83.91 o                         
   4   1 -22        117.37         17.56        87.50 o                         
   4   2  16        617.05        456.23        60.45 o                         
   4   8  21         21.57        -95.27        97.29 o                         
   5  -3  -3       1252.26       1462.80        63.32 o                         
   5  -2 -13          4.09        107.51        83.62 o                         
   5  -1 -17          6.64        -79.44        79.44 o                         
   5   0 -20        532.01        696.72        95.42 o                         
   5   2  17       1207.71       1223.17        65.63 o                         
   5   7  22          2.01         -0.43        90.24 o                         
   6  -2 -12        309.43        655.27        75.27 o                         
   7  -2 -10        420.31        338.79        70.81 o                         
   8  -2  -7         54.03         38.86        72.54 o                         
  -2   6  -2       3317.96       3184.22        49.22 o                         
  -2   9  -2        481.62        507.17        52.39 o                         
  -2  10  -4        158.16         43.61        49.22 o                         
  -1   2   0       4575.06       4008.31        39.29 o                         
  -1   4   4       1184.54        913.60        56.70 o                         
  -1   6   6        368.82        164.50        62.17 o                         
  -1   9   6       1097.01       1298.88        79.01 o                         
  -1  11   5         30.11        -22.31        74.84 o                         
   0   0 -12       3698.55       3833.45        70.23 o                         
   0   1 -16         90.40         85.06        56.99 o                         
   0   2   6       9982.78       9348.74        73.26 o                         
   0   4 -22         40.71         28.50        78.15 o                         
   0   4   9         87.62        161.62        54.26 o                         
   0   5 -23       1859.65       1557.50        94.41 o                         
   0   5  10         70.75          4.17        54.11 o                         
   0   6 -24       1307.90       1191.80        99.59 o                         
   0   7  11       3064.79       2973.38        87.79 o                         
   0   8  11         38.85        -10.79        67.07 o                         
   0   9  11        564.54        512.07        76.57 o                         
   0  12   9         32.07         42.17        95.42 o                         
   1  -1 -12       7440.92       7295.29        92.11 o                         
   1   3 -23         14.67         81.89        92.25 o                         
   1   3  11         29.74         74.41        61.89 o                         
   1   5  13         14.81        119.89        69.94 o                         
   1   7  14       2474.32       2295.66       101.75 o                         
   1  10  14        613.82        653.83       102.90 o                         
   1  11  14        254.81        350.30        87.22 o                         
   1  12  13        457.46        411.47       104.92 o                         
   2  -2 -10        209.41        130.54        54.69 o                         
   2   1 -21       1646.18       1558.94        95.85 o                         
   2   8  17         23.06        108.80        77.57 o                         
   2   9  17         70.23         69.51        77.28 o                         
   3  -2 -13         90.55        -27.63        79.59 o                         
   3  -1 -17        166.63        157.74        74.98 o                         
   3   8  19        189.79         55.98        80.02 o                         
   3   9  19         52.60        240.63        98.87 o                         
   3  10  19          4.44        341.81       101.75 o                         
   4  -3  -5        310.73        437.95        55.27 o                         
   4  -3  -4        294.47        242.07        51.09 o                         
   4  -3  -3        369.54        373.47        44.04 o                         
   4  -2 -14       1127.94       1192.52        99.45 o                         
   4  -1 -18         15.15        -97.87        97.87 o                         
   4   1  14        182.49         51.09        44.76 o                         
   4   3  17         90.46        102.04        61.02 o                         
   4   5  19        330.79        302.23        79.30 o                         
   4   6  20          2.10         75.99        68.51 o                         
   4   9  21         85.53        -83.33        83.33 o                         
   5  -3  -6       1527.90       1347.66        72.10 o                         
   5  -3  -5        350.31        365.56        59.87 o                         
   5  -3  -4       1145.74       1408.54        61.60 o                         
   5  -3  -2       2295.29       2412.96        58.14 o                         
   5  -3  -1       3324.59       3478.40        61.89 o                         
   5  -2 -14        958.05        929.29        97.00 o                         
   5  -1 -18        171.68        141.19       106.79 o                         
   5   1  15        632.95        582.30        51.96 o                         
   5   8  22        110.40        -95.71        95.71 o                         
   6  -3  -4        106.75        131.69        56.42 o                         
   6  -3  -3         29.76        175.29        58.29 o                         
   6  -3  -2        411.04        272.30        53.83 o                         
   6  -2 -13        329.87        116.86        74.69 o                         
   6   3  19        311.42        241.64        67.93 o                         
   6   4  20        446.23        388.44        75.41 o                         
   6   5  21          7.78        -77.28        77.28 o                         
   7  -2 -12         86.08         61.89        87.79 o                         
   7  -2 -11        200.58        145.50        71.53 o                         
  -2   5  -4         15.57        -25.33        25.33 o                         
  -2   7  -2        172.45        175.01        40.44 o                         
  -2   8  -2        757.76        716.86        48.07 o                         
  -2   9  -3        896.93        829.41        49.80 o                         
  -2  10 -11         40.44         41.30        25.33 o                         
  -2  10  -5         69.41         55.27        43.75 o                         
  -1   5   5        589.67        479.11        50.80 o                         
  -1   7   6         60.88         99.88        53.97 o                         
  -1   8   6        611.81        972.90        61.31 o                         
  -1  10   5        180.01        166.52        73.40 o                         
  -1  11   4        953.69        913.31        80.45 o                         
  -1  12   3       2051.12       1720.13        91.53 o                         
  -1  13   1         18.18        142.05        69.08 o                         
   0   6  10       5200.41       5435.99        89.66 o                         
   0  10  10        460.97        733.99        90.38 o                         
   1  -1 -13         12.73         66.78        54.26 o                         
   1   0 -17       3533.66       3933.76        94.12 o                         
   1   1 -20       1553.02       1513.03        99.02 o                         
   1   4 -25         54.65          3.31        90.09 o                         
   1   4  12       2336.75       2321.86        67.35 o                         
   1   8  14       2614.54       2583.21        94.84 o                         
   1   9  14       1078.11       1039.68        87.79 o                         
   1  11  13        886.58        622.02       106.50 o                         
   2  -2 -11         31.31        -54.26        54.26 o                         
   2  -1 -16          9.41        -64.91        64.91 o                         
   2   2  12         58.26        154.86        57.71 o                         
   2   6  16          9.83        -65.63        65.63 o                         
   2  11  16        331.54        179.47       105.92 o                         
   3  -2 -14        677.93        689.81        88.08 o                         
   3  -1 -18         21.91        279.06        94.70 o                         
   3   0 -21        108.72        -52.96       100.46 o                         
   3   1 -23        207.59        265.82       109.24 o                         
   3   2  14       5787.05       5393.68        83.76 o                         
   3   6  18       3678.94       3286.41        99.16 o                         
   4  -3  -8       1124.48        897.34        71.53 o                         
   4  -3  -7       1977.61       1808.93        72.68 o                         
   4  -3  -6       1022.85       1255.99        56.42 o                         
   4  -3  -2       4107.18       4032.92        59.15 o                         
   4  -3  -1       3234.29       3418.38        54.69 o                         
   4  -2 -15        195.64        253.59        92.40 o                         
   4   0 -21         51.41         85.20        83.19 o                         
   4   4  18        495.95        507.17        62.75 o                         
   4   7  20        778.11        845.38        83.47 o                         
   5  -3  -8        273.68        316.77        71.53 o                         
   5  -3  -7        339.70        311.15        54.69 o                         
   5  -3   0        983.39        910.58        42.46 o                         
   5  -2 -15         20.84        -92.54        92.54 o                         
   5   4  19        127.33         77.72        73.26 o                         
   5   5  20        697.40        838.04        71.53 o                         
   6  -3  -7        477.88        722.19        74.41 o                         
   6  -3  -6        995.41       1019.38        72.97 o                         
   6  -3  -5        431.69        565.03        61.60 o                         
   6  -3  -1       1668.56       1858.00        53.54 o                         
   6  -3   0       1611.64       1580.96        51.67 o                         
   6  -2 -14         60.55         27.92        73.83 o                         
   6   2  17          4.53         36.84        60.30 o                         
   7   3  19         96.97        140.03        61.60 o                         
   8  -2   5        138.93        167.95        31.09 o                         
  -2   6  -3       4790.28       4589.46        51.24 o                         
  -2   8  -3       1339.23       1437.61        51.96 o                         
  -2   9  -4        944.55        720.46        49.80 o                         
  -2  10  -6       1297.09       1365.94        48.36 o                         
  -1   1 -10       1551.41       1496.62        48.93 o                         
  -1   2 -15         14.54          7.05        54.11 o                         
  -1   3   2      10844.22       9541.16        69.37 o                         
  -1   6   5       5741.69       6102.77        87.65 o                         
  -1   9   5        359.44        428.16        71.53 o                         
  -1  12   2         98.81        136.87        72.97 o                         
  -1  13   0          9.98         82.90        79.16 o                         
   0   0 -14       9367.53       8832.06        99.74 o                         
   0   3   7      18753.45      17553.89       103.91 o                         
   0   4 -23          2.07        -78.44        78.44 o                         
   0   5 -24         28.76        -21.44        79.30 o                         
   0   5   9        254.52        301.22        56.27 o                         
   0   7  10          9.58        139.75        63.04 o                         
   0   8  10       1486.53       1640.40        81.60 o                         
   0   9  10         24.18         56.85        68.22 o                         
   0  11   9       1292.66       1463.52        88.80 o                         
   0  12   8       1741.45       1661.84       109.95 o                         
   1  -1 -14        864.37        818.76        61.02 o                         
   1   2   9       4239.05       3796.89        71.10 o                         
   1   3 -24        318.96        432.19        80.60 o                         
   1   6  13         36.71        105.21        63.04 o                         
   1   7  13         95.96        -44.62        80.45 o                         
   1  10  13        881.47       1203.17       107.94 o                         
   1  12  12        165.64        197.89       100.46 o                         
   2  -2 -13        152.19        103.33        74.12 o                         
   2  -2 -12       6687.53       6590.37        95.99 o                         
   2  -1 -17       1004.16        865.25        76.71 o                         
   2   0 -20        510.78        541.14        83.62 o                         
   2   2 -24        311.36        518.54        91.96 o                         
   2   3  13        858.75        738.31        58.00 o                         
   2   4  14       3995.74       4024.86        88.22 o                         
   2   5  15       1015.84       1021.97        69.37 o                         
   2   7  16        292.62        556.68        72.54 o                         
   2   8  16         55.88         43.32        70.81 o                         
   2   9  16          5.00        -91.53        91.53 o                         
   2  10  16         11.33        176.88        83.19 o                         
   3  -3  -6       2031.81       2175.92        67.50 o                         
   3  -3  -5       3904.08       3860.65        71.38 o                         
   3  -2 -15        709.28        979.09        90.53 o                         
   3  -1 -19          3.87         11.08        95.85 o                         
   3   1  12       1064.46       1076.38        48.93 o                         
   3   3  15         44.16        -19.57        51.09 o                         
   3   5  17        116.23        307.41        65.92 o                         
   3   7  18        266.35        319.07        74.41 o                         
   3   8  18        753.26        643.18       105.92 o                         
   3  10  18        323.50        352.32       101.46 o                         
   4  -3 -10       1959.86       1843.61        86.64 o                         
   4  -3  -9        591.52        492.78        60.16 o                         
   4  -3   0        914.08        877.77        38.14 o                         
   4  -2 -16        462.10        570.35        98.73 o                         
   4  -1 -19          4.77         59.44        81.89 o                         
   4   6  19        671.81        657.57        88.08 o                         
   4   8  20        316.53         10.51        79.16 o                         
   4   9  20        340.05        404.56        88.80 o                         
   5  -3 -10       1772.11       2081.22        89.09 o                         
   5  -3  -9       1204.26       1232.10        71.82 o                         
   5  -3   1          4.87         15.69        32.81 o                         
   5  -2 -16        277.60        347.42        98.73 o                         
   5  -1 -19        112.27         52.67        86.78 o                         
   6  -3  -9        509.71        647.93        82.18 o                         
   6  -3  -8        225.21        210.55        75.13 o                         
   6  -3   1        483.73        661.17        42.60 o                         
   6  -2 -15         58.92         75.99        75.27 o                         
   6   6  21        197.97        215.16        83.47 o                         
   7  -3  -5        156.61        383.40        73.40 o                         
   7  -3  -4        302.60        313.60        66.35 o                         
   7  -3  -3        682.31        698.15        63.76 o                         
   7  -3  -2         52.63        226.10        54.40 o                         
   8   2  17        960.17        922.96        57.57 o                         
  -2   5  -5       4098.39       3836.90        32.81 o                         
  -2   7  -3       1265.16       1220.87        43.32 o                         
  -2  10 -10        272.37        257.76        29.36 o                         
  -2  10  -9        790.15        845.10        37.13 o                         
  -2  10  -8          5.13        -23.46        35.98 o                         
  -2  10  -7       1962.44       1832.67        49.51 o                         
  -1   3 -18         36.05        108.52        62.75 o                         
  -1   4   3       8813.31       8622.95        77.14 o                         
  -1   5   4         35.84         32.09        55.98 o                         
  -1   7   5       1662.78       1858.29        72.68 o                         
  -1   8   5       1297.45       1176.83        71.82 o                         
  -1  10   4        513.53        458.38        75.13 o                         
  -1  11   3         15.06        275.61        70.23 o                         
   0   3 -22         47.51         50.66        68.79 o                         
   0   4   8       2357.73       2281.70        62.03 o                         
   0   6   9        120.73         36.12        67.93 o                         
   0  10   9         34.94        -40.87        80.31 o                         
   1  -1 -15       1450.60       1562.68        71.67 o                         
   1   1 -21        102.09         21.44        70.23 o                         
   1   1   7       2118.51       2830.33        55.55 o                         
   1   2 -23        189.24         90.09        75.13 o                         
   1   3  10      11405.79       9623.34       103.91 o                         
   1   4  11       1002.00        561.72        69.37 o                         
   1   5  12       2519.09       2375.68        72.82 o                         
   1   8  13       1192.56       1473.59        81.46 o                         
   1   9  13        136.65        136.44        75.70 o                         
   1  11  12        332.30        418.52        99.30 o                         
   2  -2 -14        778.48        765.22        83.04 o                         
   2  -1 -18        935.72        931.59        79.01 o                         
   2   1 -23         46.08         90.09        83.91 o                         
   2   2 -25         34.44        116.29       104.49 o                         
   2   6  15         13.24        118.16        65.20 o                         
   2  11  15          0.38       -102.61       102.61 o                         
   3  -3  -9       3872.61       4292.55        92.11 o                         
   3  -3  -8       1693.14       1777.41        75.41 o                         
   3  -3  -7       6083.49       6061.03        81.46 o                         
   3  -3  -4        128.04         87.50        47.78 o                         
   3  -3  -3        104.18        176.45        42.46 o                         
   3  -2 -16       1152.19       1087.89        96.86 o                         
   3   6  17         11.92         61.89        79.88 o                         
   3   9  18        100.17        -65.20        78.00 o                         
   4  -3 -11         15.96        -27.34        78.29 o                         
   4  -2 -17        433.68        406.29       100.31 o                         
   4  -1 -20        483.56        518.69        92.25 o                         
   4   7  19         44.32        192.71        89.66 o                         
   5  -3 -11       1088.41       1623.27        91.82 o                         
   5  -2 -17          9.32          5.04       101.03 o                         
   5   2  16       2904.14       3133.85        76.13 o                         
   5   6  20        596.45        568.34        73.54 o                         
   5   8  21        109.05        382.83        80.31 o                         
   6  -3 -10        577.48        537.97        83.04 o                         
   6  -2 -16         85.90        -25.19        77.72 o                         
   6   3  18        174.50        212.86        61.60 o                         
   6   4  19          0.40        -67.79        67.79 o                         
   6   5  20        726.08        523.58        82.18 o                         
   7  -3  -8          2.17        -73.11        73.11 o                         
   7  -3  -7        272.78        182.35        73.54 o                         
   7  -3  -6        111.86         74.69        68.94 o                         
   7  -3  -1        900.13        743.63        55.12 o                         
   7  -3   0         77.39        224.80        50.52 o                         
  -2   6  -4         80.77         66.35        34.25 o                         
  -2   8  -4         94.53        179.32        41.30 o                         
  -2   9  -5        195.03        234.01        43.18 o                         
  -1   1 -13       9730.79       9825.97        92.25 o                         
  -1   9   4       3761.83       3790.85        92.25 o                         
  -1  12   1         33.41        132.55        68.22 o                         
  -1  13  -1         96.48        -14.10        64.62 o                         
   0  -1  -9       1998.52       2290.63        69.51 o                         
   0  -1  -8        152.30        -57.14        57.14 o                         
   0  -1  -7       3168.31       3228.26        64.33 o                         
   0   1 -19         15.02         95.56        75.41 o                         
   0   1   3       4794.01       5403.32        42.74 o                         
   0   2 -21         94.76        106.79        65.20 o                         
   0   2   5         40.21         52.96        41.16 o                         
   0   3 -23       2625.15       2554.72       108.37 o                         
   0   4 -24         27.96        -49.65        81.46 o                         
   0   5 -25          6.70        142.34        82.03 o                         
   0   7   9       3231.92       3679.16        96.71 o                         
   0   8   9        196.96        263.23        79.73 o                         
   0   9   9       4256.54       4661.56       105.06 o                         
   0  11   8        112.34        289.13        71.10 o                         
   0  12   7         64.62        180.91        91.82 o                         
   0  13   6          0.01        131.11        74.69 o                         
   1  -2  -9      15239.91      13775.71       113.55 o                         
   1  -2  -8       1614.77       1466.25        56.70 o                         
   1  -2  -7        217.42         54.55        48.07 o                         
   1  -2  -6        223.39        241.50        46.63 o                         
   1  -1 -16        735.15        702.18        67.07 o                         
   1   2 -24        248.83        291.15        93.40 o                         
   1   3 -25         81.29         36.27        73.97 o                         
   1   6  12          3.80        -74.26        74.26 o                         
   1  10  12         16.57        -58.86        96.43 o                         
   1  12  11         92.53          2.73        96.28 o                         
   2  -2 -15        186.80        138.74        81.17 o                         
   2  -1 -19          1.69         88.94        88.94 o                         
   2   1 -24         99.99         12.23       104.20 o                         
   2   5  14       9636.79       9569.37       122.62 o                         
   2   7  15          0.16        102.18        67.07 o                         
   2   8  15         14.45          7.05        85.49 o                         
   2   9  15          7.89        -94.84        94.84 o                         
   2  10  15          0.36         37.85        79.88 o                         
   2  12  14         41.54        366.85       106.79 o                         
   3  -3 -11        357.60        406.43        75.13 o                         
   3  -3 -10        327.20        370.59        59.73 o                         
   3  -3  -2        406.99        359.94        40.15 o                         
   3  -2 -17        709.13        613.10        95.85 o                         
   3  -1 -20       1171.06       1260.02        91.96 o                         
   3   0 -23          1.93        -19.14       101.18 o                         
   3   2  13          5.89        -25.47        52.67 o                         
   3   5  16          7.27         -3.60        76.42 o                         
   3   7  17        433.01        329.86        89.66 o                         
   3  11  17        436.66        472.06       108.23 o                         
   4  -3 -12        175.11         49.65        65.20 o                         
   4  -3   1       2022.16       2245.00        42.31 o                         
   4  -1 -21        415.66        271.29       108.95 o                         
   4   8  19        106.94        -12.38        92.25 o                         
   4   9  19          1.73        -81.75        99.02 o                         
   4  10  19        533.33        316.91       104.63 o                         
   5  -3 -13         47.27        115.42        86.64 o                         
   5  -3 -12        284.83        173.28        68.65 o                         
   5  -3   2       3616.51       4163.60        50.37 o                         
   5   3  17         87.42        128.52        62.89 o                         
   5   4  18        839.28        918.93        76.85 o                         
   5   5  19         90.77        209.12        62.75 o                         
   5   7  20         69.33         66.06        84.48 o                         
   6  -3 -12         20.00        -85.49        85.49 o                         
   6  -3 -11         19.32        -30.51        67.93 o                         
   6  -3   2        779.06        806.81        39.00 o                         
   6   7  21        313.04        129.24        89.23 o                         
   7  -3  -9        596.18        396.07        83.62 o                         
   7   3  18        183.92        330.01        71.24 o                         
   8   3  18         46.72         28.35        61.31 o                         
  -2   7  -4       1291.96       1032.34        42.02 o                         
  -2   9  -6       4682.21       4432.58        61.60 o                         
  -1   4 -21        134.96        293.88        66.63 o                         
  -1   5 -22       1354.53       1236.27        78.58 o                         
  -1   6   4         51.60        -44.47        44.47 o                         
  -1   7   4       3878.01       4070.48        82.18 o                         
  -1   8   4         25.60        -35.98        60.01 o                         
  -1  10   3       1513.38       1557.50        79.16 o                         
  -1  11   2         21.07         79.16        66.06 o                         
  -1  12   0          4.61        302.81        74.41 o                         
  -1  13  -2        408.96        305.25        63.61 o                         
   0  -1 -11         35.91        -61.31        61.31 o                         
   0  -1 -10          0.68         49.94        49.22 o                         
   0  -1  -6          1.08         84.91        41.45 o                         
   0   3   6          6.06         28.06        56.70 o                         
   0   4   7        114.69        277.19        61.02 o                         
   0   5   8         71.74         97.72        53.39 o                         
   0  10   8       1040.75       1165.75        92.11 o                         
   0  13   5        359.19        425.43        90.24 o                         
   1  -2 -11       4910.08       5079.79        78.87 o                         
   1  -2 -10         17.13        -48.79        48.79 o                         
   1  -2  -5       1556.76       1653.06        49.08 o                         
   1  -2  -4        852.92        679.44        52.53 o                         
   1  -1 -17        380.27        492.21        69.80 o                         
   1   0 -20         81.19        146.08        74.69 o                         
   1   7  12         14.39        -63.32        63.32 o                         
   1   8  12        100.16        133.13        86.06 o                         
   1   9  12        102.45        -33.53        72.25 o                         
   1  11  11         16.34        -96.57        96.57 o                         
   2  -2 -16        881.69       1156.54        88.08 o                         
   2   3  12       2233.49       2204.56        74.26 o                         
   2   4  13         53.71         58.29        53.68 o                         
   2  11  14         68.06        338.64       104.63 o                         
   3  -3 -12        526.61        351.16        83.33 o                         
   3  -2 -18        400.20        475.22        97.43 o                         
   3  -1 -21        157.78        463.28        82.47 o                         
   3   3  14          2.23        -50.37        59.15 o                         
   3   4  15       3855.53       4106.61        92.11 o                         
   3   8  17          0.93         84.34        75.85 o                         
   3   9  17       1299.32       1334.42        89.95 o                         
   3  10  17        131.62         40.01        80.45 o                         
   4  -3 -14        263.35        355.77        87.22 o                         
   4  -3 -13        353.18        303.09        72.10 o                         
   4  -2 -18         84.78        -80.16        80.16 o                         
   5  -3 -14        819.51       1253.68        98.01 o                         
   5  -2 -18        107.05          6.91        82.61 o                         
   5   9  20         14.06        172.13        98.44 o                         
   6  -3 -13         14.06        112.26        89.09 o                         
   6   2  16         12.43         10.22        57.86 o                         
   6   6  20          3.12        -70.95        83.76 o                         
   7  -3 -10         12.49        -58.29        66.49 o                         
   7   4  19         12.00        -63.18        69.80 o                         
   7   5  20        256.90        160.47        80.02 o                         
   8  -3  -4        215.19        337.92        68.94 o                         
   8  -3  -3        289.13        156.44        61.60 o                         
   8  -2   6          0.17          8.92        23.89 o                         
  -2   8  -5        373.04        218.33        37.71 o                         
  -2   9  -7       1384.51       1311.40        43.32 o                         
  -1   1 -15         33.85        104.49        58.29 o                         
  -1   2  -1       8263.91       9355.07        40.15 o                         
  -1   3   1       3538.79       4112.94        52.39 o                         
  -1   5   3         27.91         17.41        50.66 o                         
  -1   6 -23       1548.40       1443.66        79.30 o                         
  -1   9   3         18.20         23.60        63.76 o                         
  -1  11   1         21.92         52.24        64.91 o                         
  -1  13  -3         65.69         98.15        65.48 o                         
   0  -1 -13      13045.11      14858.27       124.49 o                         
   0  -1 -12        344.88        490.05        55.41 o                         
   0  -1  -5      36848.94      36611.59       107.94 o                         
   0   0 -18        115.53        147.66        79.44 o                         
   0   3 -24          2.30        -79.16        86.78 o                         
   0   4 -25         44.78        121.04        86.64 o                         
   0   6   8          8.62        107.08        55.41 o                         
   0   7   8         44.95        -70.66        70.66 o                         
   0   8   8        579.29        593.96        80.88 o                         
   0   9   8        180.10        352.60        70.95 o                         
   0  11   7         70.42         78.00        68.94 o                         
   0  12   6         11.32        160.04        70.66 o                         
   1  -2 -13         23.30        117.44        68.65 o                         
   1  -2 -12        348.64        402.26        57.28 o                         
   1  -1 -18        926.78        886.40        77.43 o                         
   1   0 -21        101.98        -76.71        76.71 o                         
   1   1 -23          4.19         62.17        75.70 o                         
   1   2 -25        246.53        369.73       103.19 o                         
   1   2   8       3283.73       3590.37        66.63 o                         
   1   4  10       2563.42       2282.57        72.82 o                         
   1   5  11       1256.92       1160.57        63.32 o                         
   1  10  11          5.25         29.07        95.13 o                         
   1  12  10         98.85        -26.63        74.69 o                         
   1  13   9          0.84        118.45        96.43 o                         
   2  -3  -9        840.15       1142.29        71.38 o                         
   2  -3  -8       1589.15       1816.41        71.38 o                         
   2  -3  -7       2189.48       2256.66        71.67 o                         
   2  -2 -17         75.13        124.49        80.60 o                         
   2  -1 -20        492.51        632.53        83.47 o                         
   2   1 -25        130.21        202.35        90.38 o                         
   2   6  14        821.42        605.04        70.95 o                         
   2   7  14        551.77        757.74        84.48 o                         
   2  10  14        290.87        360.23        98.15 o                         
   2  12  13         31.85        -99.16        99.16 o                         
   3  -3 -14         26.53        -17.56        83.47 o                         
   3  -3 -13       2926.88       3344.98        91.82 o                         
   3  -3  -1      16218.90      15968.90        83.47 o                         
   3  -1 -22          0.18         43.61       101.75 o                         
   3   6  16       2410.32       2545.08        87.07 o                         
   3  11  16          1.03        -16.41       101.75 o                         
   4  -3 -15        605.02        600.00        98.30 o                         
   4  -2 -19        503.79        520.13        90.96 o                         
   4   7  18        224.42        159.61        76.42 o                         
   5  -3 -15        461.48        641.88        97.29 o                         
   5   6  19        639.50        431.47        70.95 o                         
   6  -3 -14        226.51         86.93        92.83 o                         
   6  -3   3        469.11        585.61        33.68 o                         
   6   5  19        446.29        446.01        76.71 o                         
   7  -3   2          0.15         70.66        34.68 o                         
   8  -3  -2        294.34        120.46        47.93 o                         
  -2   5  -6        337.57        321.37        19.43 o                         
  -2   6  -5       7941.72       7320.04        50.52 o                         
  -2   7  -5       2353.09       2177.51        44.04 o                         
  -1   1 -16         16.20        -59.87        59.87 o                         
  -1   2 -19       3149.52       3698.88        91.82 o                         
  -1   4 -22       1672.43       1499.79        86.78 o                         
  -1   4   2       3826.17       3505.60        57.71 o                         
  -1   5 -23        625.76        381.53        73.26 o                         
  -1   6   3        451.35        522.43        56.27 o                         
  -1   7   3         63.24         17.85        57.71 o                         
  -1   8   3         25.20        -58.00        58.00 o                         
  -1  10   2         31.03         92.97        66.06 o                         
  -1  12  -1        246.18        404.99        63.04 o                         
   0  -1 -14        533.14        713.41        70.81 o                         
   0   1 -21         53.86        -24.18        67.50 o                         
   0   2 -23        139.73        165.51        89.95 o                         
   0  10   7          1.21         81.60        78.58 o                         
   0  11   6          1.14         86.50        82.90 o                         
   0  12   5          0.05         10.65        80.16 o                         
   0  13   4         19.02         92.11        84.34 o                         
   1  -2 -14         42.76         54.11        59.44 o                         
   1  -2  -3      37749.93      37473.24       113.26 o                         
   1  -1 -19        535.77        597.27        92.54 o                         
   1   0 -22        101.08         74.69        96.71 o                         
   1   1 -24          2.65         79.59        97.58 o                         
   1   3   9       5733.69       4962.93        70.81 o                         
   1   6  11       1362.05       1240.01        68.65 o                         
   1   7  11        479.28        797.46        82.47 o                         
   1   8  11        403.23        441.83        87.50 o                         
   1   9  11        160.03        -34.40        89.66 o                         
   1  11  10          5.86         28.93        92.68 o                         
   2  -3 -11       2030.73       2130.44        69.66 o                         
   2  -3 -10        840.60        875.03        59.15 o                         
   2  -3  -6       6501.94       6272.60        76.13 o                         
   2  -3  -5       1398.31       1512.74        59.73 o                         
   2  -2 -18        263.10         68.36        87.07 o                         
   2  -1 -21       1019.69       1203.89        92.11 o                         
   2   0 -24         30.49        157.30       109.09 o                         
   2   1   9       4694.22       4904.64        57.57 o                         
   2   5  13        298.32        338.93        71.38 o                         
   2   8  14        205.06        189.54        73.54 o                         
   2   9  14         27.07        211.56        75.27 o                         
   3  -3 -15       2193.63       2645.68       106.93 o                         
   3  -2 -19        187.00        340.51        82.75 o                         
   3   5  15         31.21         73.83        74.55 o                         
   3   7  16        239.18        184.36        69.37 o                         
   3   8  16        337.81        368.87        94.56 o                         
   3   9  16         22.55        -56.27        92.25 o                         
   3  10  16         23.47         21.73        78.15 o                         
   4  -3 -16        984.27       1219.86       105.21 o                         
   4  -3   2       1485.09       1435.74        34.11 o                         
   4  -2 -20         47.89         73.83        84.77 o                         
   4   3  15       1820.96       1428.12        67.79 o                         
   4   4  16        373.36        320.22        57.14 o                         
   4   8  18         72.68         31.95        76.13 o                         
   4   9  18        300.45        298.78        86.50 o                         
   4  10  18          5.19        109.24        81.89 o                         
   5  -3 -16        190.58        354.47        95.99 o                         
   5  -3   3       2608.96       2643.09        38.71 o                         
   5   3  16        135.74        305.54        60.01 o                         
   5   5  18       1049.24        870.43        70.38 o                         
   5   7  19        835.64        867.12        80.60 o                         
   6   4  18        139.38        110.39        68.65 o                         
   6   7  20        932.44        946.13        84.62 o                         
   8  -3   0         33.93         32.38        44.33 o                         
  -2   8  -6       3918.47       3731.26        49.22 o                         
  -2   9  -8        485.83        624.04        34.97 o                         
  -1   6 -24         42.54        105.64        66.92 o                         
  -1   9   2        229.75        -30.51        62.61 o                         
  -1  10   1        480.70        176.16        74.98 o                         
  -1  11   0          0.42         78.00        62.46 o                         
  -1  12  -2        448.08        527.61        71.10 o                         
   0  -1 -15        212.93        158.46        55.98 o                         
   0  -1  -4         61.00         74.12        36.84 o                         
   0   0 -19         41.96         63.18        67.21 o                         
   0   2   4       9136.31       9935.07        72.39 o                         
   0   3 -25       1169.60        772.85        84.77 o                         
   0   5   7       9480.18       9192.44        93.84 o                         
   0   9   7          0.00        176.88        76.71 o                         
   0  13   3        698.43        624.32        85.49 o                         
   1  -2 -16        423.53        419.53        83.19 o                         
   1  -2 -15        114.76        239.34        65.63 o                         
   1  -1 -20        647.64        640.87        95.85 o                         
   1   1   6        303.04        325.69        46.34 o                         
   1   5  10       2404.71       2756.21        80.31 o                         
   1  12   9         32.28        -75.56        75.56 o                         
   1  13   8         66.45         -7.77        76.71 o                         
   2  -3 -13       2888.16       2955.54        83.47 o                         
   2  -3 -12       6372.53       6600.01        97.72 o                         
   2  -3  -4      15365.35      13863.21        97.43 o                         
   2  -2 -19          9.84        -91.82        91.82 o                         
   2  -1 -22        200.91         61.02        84.05 o                         
   2   2  10       3638.92       3086.79        70.95 o                         
   2   4  12          8.47        -63.32        63.32 o                         
   2   6  13       5702.32       5863.00       111.39 o                         
   2  10  13        734.14       1130.35       104.20 o                         
   2  11  13         56.20        129.82        82.32 o                         
   2  12  12        157.57        307.84       102.61 o                         
   3  -3 -16        864.60        508.47        77.57 o                         
   3  -3   0        505.66        579.42        34.54 o                         
   3  -2 -20         30.76        198.47        80.45 o                         
   3  -1 -23        185.22          3.60        87.50 o                         
   3   4  14        683.53        689.23        71.38 o                         
   3  11  15        730.42        587.05       106.93 o                         
   4  -3 -17        125.39         67.50        79.59 o                         
   4  -2 -21         11.22        -82.90        82.90 o                         
   4  11  17         84.58       -100.17       100.17 o                         
   5  -4  -9        246.10        517.54        77.72 o                         
   5  -4  -8          1.35        205.37        68.65 o                         
   5  -4  -7        724.88        922.09        69.94 o                         
   5  -4  -6       1485.30       1482.23        71.67 o                         
   5  -4  -5        118.49        164.07        58.58 o                         
   5  -3 -17         49.54        113.84        81.17 o                         
   5   9  19        236.53        270.14        83.33 o                         
   6   6  19         88.67          1.58        82.18 o                         
   6   8  20          1.94        -11.51        75.99 o                         
   7   3  17        535.91        604.61        66.63 o                         
   7   5  19        635.92        574.96        83.62 o                         
   8  -3   1         42.29          1.87        43.61 o                         
   8   3  17        472.22        428.74        65.92 o                         
  -2   9  -9        536.36        440.39        33.97 o                         
  -1   0 -12        539.06        439.67        60.30 o                         
  -1   0 -11       3978.42       3690.53        68.07 o                         
  -1   0 -10       6103.80       6704.21        73.69 o                         
  -1   0  -9        657.77        875.46        51.38 o                         
  -1   1 -18       2169.56       2492.11        81.75 o                         
  -1   4 -23        667.34        511.63        79.73 o                         
  -1   5 -24          4.45        -38.71        71.24 o                         
  -1   5   2       9394.13       8715.78        79.16 o                         
  -1   8   2        428.24        379.37        60.88 o                         
   0  -1 -16          2.64         91.82        61.17 o                         
   0   0 -20       1256.28       1071.63        77.86 o                         
   0   3 -26         15.74        167.67        91.96 o                         
   0   3   5      37871.13      37151.58       133.85 o                         
   0   4   6         55.26        240.35        49.94 o                         
   0   6   7         61.96        172.13        55.98 o                         
   0   7   7        184.03        358.94        73.54 o                         
   0   8   7         75.24         87.65        60.73 o                         
   0  10   6        204.74        267.11        80.60 o                         
   0  11   5        118.94        117.29        82.32 o                         
   0  12   4         13.25        108.95        79.73 o                         
   1  -2 -17       7479.55       7490.30       129.53 o                         
   1  -1 -21        131.06        235.31        95.71 o                         
   1   1 -25         52.06        293.16        83.04 o                         
   1   9  10         46.13        241.35        84.91 o                         
   1  10  10         57.67         89.52        73.69 o                         
   1  11   9         10.43         59.29        88.22 o                         
   2  -3 -15        234.83        371.60        86.35 o                         
   2  -3 -14        747.60        907.41        72.10 o                         
   2  -3  -3       5363.68       4674.08        62.03 o                         
   2  -2 -20        655.14        697.15       100.46 o                         
   2  -1 -23         43.71         62.03       101.32 o                         
   2   3  11        276.13        280.64        52.82 o                         
   2   7  13        954.98       1249.51        75.56 o                         
   2   8  13       4424.37       4465.68       116.57 o                         
   2   9  13        904.10        919.36        84.48 o                         
   3  -3 -17        284.75        337.06        79.30 o                         
   3  -2 -21         34.74        -81.60        81.60 o                         
   3   3  13       9118.00       8451.40        92.25 o                         
   3   6  15         32.27         34.54        64.33 o                         
   3   7  15        981.65        847.54        93.12 o                         
   3  10  15          9.71         89.95        95.42 o                         
   4  -4 -11        899.26        904.39        83.19 o                         
   4  -4 -10          0.53         80.02        72.68 o                         
   4  -4  -9         67.99         78.29        57.71 o                         
   4  -4  -8       1615.64       1784.32        67.21 o                         
   4  -4  -7        952.89       1006.14        57.28 o                         
   4  -4  -6       1718.07       1561.67        67.79 o                         
   4  -4  -5        864.99        978.22        59.44 o                         
   4  -3 -18        186.14        248.98        84.05 o                         
   4   7  17        415.05        418.23        79.30 o                         
   4   8  17          2.85        -88.37        93.40 o                         
   4   9  17        196.26        179.18        97.87 o                         
   4  10  17          2.81        -71.53        81.46 o                         
   5  -4 -12          2.48        -33.82        82.18 o                         
   5  -4 -11        244.58        201.20        81.17 o                         
   5  -4 -10        816.39       1284.05        75.56 o                         
   5  -4  -4        131.18        261.07        53.11 o                         
   5  -4  -3       1279.20       1479.06        62.17 o                         
   6  -4 -10          3.06        -65.63        75.56 o                         
   6  -4  -9          0.83        -32.38        72.10 o                         
   6  -4  -8          0.22         52.82        67.07 o                         
   6  -4  -7         79.45         45.33        64.62 o                         
   6  -4  -6         53.55        206.81        61.89 o                         
   6  -4  -5       2644.35       2881.13        78.87 o                         
   6  -4  -4         10.12        -14.54        50.52 o                         
   6   2  15       2007.42       1803.17        70.81 o                         
   8   4  18         23.38         23.03        71.82 o                         
  -2   6  -6       3956.44       3962.97        39.00 o                         
  -2   7  -6       6136.96       5907.47        51.81 o                         
  -2   8  -7         21.00          2.01        32.09 o                         
  -2   9 -10        515.38        388.01        29.07 o                         
  -1   0 -14          0.50         18.57        58.72 o                         
  -1   0 -13       8805.92       8390.23        86.78 o                         
  -1   1 -19       1656.25       1669.76        80.88 o                         
  -1   4 -24          1.29         16.84        73.83 o                         
  -1   4   1         88.89        242.94        46.49 o                         
  -1   6   2       1616.68       1845.48        58.00 o                         
  -1   7   2       5893.11       6146.09        83.76 o                         
  -1   9   1        187.93        368.87        63.61 o                         
  -1  10   0        758.04        794.44        72.68 o                         
  -1  11  -1          6.43          1.87        64.19 o                         
  -1  12  -3        827.91        820.20        61.89 o                         
   0  -1 -18         21.18         87.07        81.89 o                         
   0  -1 -17         34.31        -62.46        62.46 o                         
   0   0 -21         26.27        -74.69        85.06 o                         
   0   2 -25          1.04        -92.25        92.25 o                         
   0   9   6         18.28        -65.63        74.55 o                         
   0  13   2         37.65         77.43        77.00 o                         
   1  -2 -18          0.64        -39.15        85.92 o                         
   1   2   7        102.06        -22.45        52.53 o                         
   1   4   9      12309.65      11506.24        98.59 o                         
   1   6  10        244.29        191.84        56.99 o                         
   1   7  10          6.04        -44.47        61.02 o                         
   1   8  10        689.33        713.70        74.12 o                         
   1  12   8        243.42        -71.24        75.13 o                         
   1  13   7        318.57        226.82        81.75 o                         
   2  -3 -16        584.51        834.59        75.70 o                         
   2  -2 -21        105.01        -81.75        94.56 o                         
   2   5  12        383.03        369.59        68.94 o                         
   2  11  12       1370.93       1473.31        96.57 o                         
   2  12  11         73.07       -100.17       100.17 o                         
   3  -4 -10         23.64        -69.51        69.51 o                         
   3  -4  -9          7.88        120.60        67.50 o                         
   3  -4  -8        373.36        540.27        66.49 o                         
   3  -3 -18          5.50         75.85        77.00 o                         
   3  -2 -22        253.23        280.36        86.06 o                         
   3   5  14        521.55        395.78        76.28 o                         
   3   8  15          3.81        120.60        71.53 o                         
   3   9  15       2078.92       2042.51        96.71 o                         
   3  12  14        861.28        412.04        96.28 o                         
   4  -4 -13         16.83         53.54        83.19 o                         
   4  -4 -12        982.91       1102.86        74.12 o                         
   4  -4  -4       2095.84       2112.31        62.03 o                         
   4  -3 -19         53.14         46.49        86.64 o                         
   4   2  13         41.24        124.92        49.80 o                         
   4   4  15       7525.45       7290.83       107.94 o                         
   4   6  16        115.47         47.06        80.74 o                         
   5  -4 -13          2.08         49.94        85.49 o                         
   5  -4  -2       1991.84       2112.60        59.87 o                         
   5   5  17        658.66        606.19        63.32 o                         
   5   7  18         69.78        -70.95        70.95 o                         
   5   8  18        118.03        172.85        94.70 o                         
   5  10  18        240.98        -36.27       104.20 o                         
   6  -4 -12         36.24        150.83        84.34 o                         
   6  -4 -11         54.18         38.28        65.92 o                         
   6  -4  -3         14.48          8.06        45.48 o                         
   6   3  16        607.04        487.60        64.48 o                         
   6   4  17         29.76         70.81        66.49 o                         
   7  -4  -8        453.40        408.30        76.57 o                         
   7  -4  -7          5.49        -13.96        65.34 o                         
   7  -4  -6        477.75        450.47        67.50 o                         
   7  -4  -5        317.16        201.34        66.78 o                         
   8  -3   2        422.39        525.31        43.75 o                         
  -1   0 -16         11.24        -50.95        64.62 o                         
  -1   0 -15        259.53        214.30        50.95 o                         
  -1   0  -7       2679.71       2768.30        50.23 o                         
  -1   2 -22       1025.10        979.81        89.81 o                         
  -1   3   0      24588.11      23904.20        78.29 o                         
  -1  12  -4         38.97        -59.87        59.87 o                         
   0  -1  -3       4794.01       5778.09        50.52 o                         
   0   0 -22       2834.33       2599.19       110.10 o                         
   0   1 -24          0.22         15.98        94.12 o                         
   0   2 -26          2.57        -68.65        97.15 o                         
   0   5   6          3.77        -50.95        50.95 o                         
   0   8   6       2822.45       3252.73        90.24 o                         
   0  10   5         31.23        -76.28        76.28 o                         
   0  11   4         17.03        182.63        81.31 o                         
   0  12   3         35.02        -29.50        76.71 o                         
   1  -3 -12        679.33        820.05        73.83 o                         
   1  -3 -11        849.48        804.80        71.10 o                         
   1  -3 -10        884.75        535.38        68.07 o                         
   1  -3  -9        889.44        881.08        67.93 o                         
   1  -2 -19        354.66        434.93        91.53 o                         
   1  -1 -22        649.00        594.39        82.61 o                         
   1   0 -25        471.19        140.32       107.94 o                         
   1   3   8        135.70         91.96        49.51 o                         
   1  10   9        195.08        149.39        72.25 o                         
   2  -3 -17        970.51        898.20        81.03 o                         
   2  -3  -2         37.09        112.40        39.00 o                         
   2  -1 -24          1.26        -70.52        85.63 o                         
   2   6  12        117.98        183.50        75.13 o                         
   2   9  12       1470.92       1546.85       101.03 o                         
   2  10  12        192.19        222.93        78.58 o                         
   2  13  10        258.87         47.21        86.21 o                         
   3  -4 -13         75.27        115.28        80.74 o                         
   3  -4 -12        487.31        440.83        67.79 o                         
   3  -4 -11       2458.83       2357.40        80.16 o                         
   3  -4  -7        226.10        262.37        51.67 o                         
   3  -4  -6       2907.18       2993.96        72.97 o                         
   3  -3 -19         19.19        -47.93        80.16 o                         
   3  -3   1       9361.32       8398.58        55.70 o                         
   3  11  14         98.94        172.42        82.61 o                         
   4  -4 -15        102.89         77.57        90.53 o                         
   4  -4 -14        274.66        303.09        70.81 o                         
   4  -4  -3       2074.17       2077.77        55.12 o                         
   4  -3 -20        118.02        -73.40        83.33 o                         
   4   7  16        214.09         12.81        87.79 o                         
   4  10  16        121.86        233.15       102.76 o                         
   4  11  16         49.42        184.79        83.04 o                         
   5  -4 -15        378.48        319.07        94.12 o                         
   5  -4 -14        299.40        482.56        79.30 o                         
   5   2  14        552.67        547.47        54.11 o                         
   5   3  15        876.79        952.60        65.92 o                         
   5   4  16        978.46       1036.37        63.47 o                         
   5   6  17        252.90        413.77        81.03 o                         
   6  -4 -13        845.74        810.41        82.75 o                         
   6  -4  -2         54.60         50.95        42.74 o                         
   6  -3   4       1169.11       1178.13        31.23 o                         
   6   6  18         38.11        -80.16        80.16 o                         
   6   9  19         14.36        145.07        80.74 o                         
   7  -4  -4          0.01          8.35        50.23 o                         
   7  -4  -3         75.50         95.71        53.54 o                         
   7   5  18         54.23        -26.05        71.38 o                         
  -2   9 -11        967.93        981.10        28.50 o                         
  -1   0 -17         82.52        -63.90        68.65 o                         
  -1   1 -20         44.50          4.32        57.86 o                         
  -1   3 -24         44.63         70.81        79.88 o                         
  -1   4 -25          0.51        -70.66        75.85 o                         
  -1   8   1        552.53        644.90        58.58 o                         
  -1  10  -1       2313.10       2252.20        79.01 o                         
  -1  11  -2       3945.97       3835.60        86.21 o                         
   0  -2 -14       3175.74       3099.31        87.65 o                         
   0  -2 -13        455.62        355.48        57.71 o                         
   0  -2 -12        513.82        506.74        56.85 o                         
   0  -2 -11         16.88         64.19        52.39 o                         
   0  -2 -10        193.76        300.79        49.94 o                         
   0  -2  -9         25.12         27.49        49.22 o                         
   0   0 -23         10.92        221.35        91.25 o                         
   0   1 -25        695.82        659.44       100.89 o                         
   0   4   5        176.95        264.38        60.59 o                         
   0   6   6       5352.41       5411.38        82.32 o                         
   0   7   6          8.83         68.94        56.99 o                         
   0  13   1         32.68          8.78        74.69 o                         
   1  -3 -14       6269.01       5819.54       108.95 o                         
   1  -3 -13        179.41         67.93        57.28 o                         
   1  -3  -8      16380.58      15385.88       108.08 o                         
   1  -3  -7        315.63        288.13        59.29 o                         
   1  -2 -20         76.10         46.05        73.54 o                         
   1  -1 -23        162.83        -21.16        82.18 o                         
   1   5   9       6767.64       6421.55        87.93 o                         
   1   9   9        971.58        950.59        78.00 o                         
   1  11   8       1156.90       1139.99        84.34 o                         
   1  12   7       1017.82        669.51        84.05 o                         
   1  13   6        119.00        129.67        80.16 o                         
   2  -3 -19        149.18        -38.86        91.82 o                         
   2  -3 -18        422.62        522.57        81.03 o                         
   2  -2 -22          0.27         60.73        82.47 o                         
   2   4  11       1221.16       1116.10        60.73 o                         
   2   7  12          0.18         62.61        66.06 o                         
   2   8  12        155.95         42.89        68.65 o                         
   2  12  10        166.34        214.87        98.15 o                         
   3  -4 -15         38.68         67.07        88.94 o                         
   3  -4 -14        358.06        325.69        71.10 o                         
   3  -4  -5        812.79        686.50        56.27 o                         
   3  -3 -20        416.46        465.00        87.93 o                         
   3   3  12       1785.50       1792.52        67.79 o                         
   3   4  13        420.16        345.41        55.98 o                         
   3   6  14        477.30        435.79        70.23 o                         
   3   7  14       1321.80       1495.76        94.12 o                         
   3   8  14        316.19        409.88        89.37 o                         
   3   9  14         53.70        -87.79        87.79 o                         
   3  10  14       1176.93       1278.29        90.96 o                         
   3  12  13         32.46        -86.50        86.50 o                         
   4  -4 -16         37.51        131.11        77.72 o                         
   4  -4  -2         50.30          7.92        39.29 o                         
   4   8  16        411.01        512.79        81.31 o                         
   4   9  16          7.14        122.91        81.03 o                         
   5  -4 -16         23.97         62.75        75.85 o                         
   5  -4  -1        548.29        456.95        43.61 o                         
   5   7  17         23.60        -86.21        86.21 o                         
   6  -4  -1        129.71         37.28        44.62 o                         
   7  -4  -2         58.51        172.27        48.93 o                         
   7   3  16       1346.94       1202.74        71.67 o                         
   7   4  17        653.63        548.19        75.56 o                         
   7   7  19        155.64         76.85        73.26 o                         
   8   3  16        330.26        261.79        65.77 o                         
   8   5  18        113.77         46.49        73.26 o                         
  -2   7  -7        831.66        810.84        31.23 o                         
  -2   9 -12       2123.62       1888.51        30.94 o                         
  -1   0 -18       2527.22       2338.12        84.77 o                         
  -1   1 -21       1456.02       1367.53        76.71 o                         
  -1   2 -23         25.29         47.21        66.49 o                         
  -1   5   1        196.20        439.82        46.05 o                         
  -1   6   1       1117.79       1092.64        51.96 o                         
  -1   7   1       3051.83       3128.53        66.63 o                         
  -1   9   0        102.71        170.83        57.86 o                         
  -1  11  -3         53.26         50.37        64.04 o                         
  -1  12  -5       1350.93       1199.71        68.65 o                         
   0  -2 -16       3718.20       3741.77        98.44 o                         
   0  -2 -15         10.83        -44.47        57.28 o                         
   0  -2  -8      19383.59      17543.53       104.77 o                         
   0  -2  -7         32.17         35.84        55.98 o                         
   0  -1 -21       1634.16       1632.91       101.90 o                         
   0   9   5        736.77       1077.10        64.91 o                         
   0  10   4       2245.68       2475.13        93.40 o                         
   0  12   2       1184.96       1384.94        86.78 o                         
   1  -3 -16       3434.29       3332.75       102.47 o                         
   1  -3 -15        489.63        631.95        68.36 o                         
   1  -3  -6       3590.99       3909.87        73.69 o                         
   1  -2 -21         25.49        -55.12        77.00 o                         
   1  -1 -24         57.04        145.07        82.03 o                         
   1   4   8          1.37        215.74        58.43 o                         
   1   6   9       8674.66       8048.42        99.45 o                         
   1   7   9       2419.58       2471.68        76.13 o                         
   1   8   9       2309.38       2187.87        83.19 o                         
   1  10   8       1115.12       1243.18        93.55 o                         
   1  13   5        436.37        406.14        97.58 o                         
   2  -4 -12       1972.39       2137.06        90.38 o                         
   2  -4 -11       2255.59       2150.02        86.50 o                         
   2  -4 -10        124.72          5.47        69.80 o                         
   2  -4  -9       2426.04       2690.00        81.89 o                         
   2  -3 -20        911.27        947.42       103.33 o                         
   2  -2 -23          6.29         28.93        81.17 o                         
   2   2   9      14197.09      14148.03        99.59 o                         
   2   3  10          9.48         -1.30        48.93 o                         
   2   5  11        687.70        650.23        69.66 o                         
   2  10  11         97.54        132.84        74.98 o                         
   2  13   9        243.44        217.75        85.78 o                         
   3  -4 -16        404.32        365.27        78.29 o                         
   3  -4  -4       1448.18       1428.12        54.26 o                         
   3  -3 -21        522.41        424.85        90.09 o                         
   3   2  11        229.10        186.09        43.75 o                         
   3   5  13       2401.05       2478.73        85.63 o                         
   3  11  13         22.02        231.14        79.73 o                         
   4  -4 -18         26.33         14.10        99.30 o                         
   4  -4 -17         46.96        -79.44        79.44 o                         
   4  -3   3         13.64          5.90        21.44 o                         
   4  11  15        369.20        296.62        85.34 o                         
   5  -3   4       2379.19       2318.83        30.22 o                         
   5   5  16        599.13        577.98        76.85 o                         
   5   9  17         68.75        141.33        78.44 o                         
   5  10  17          7.94         77.28        82.75 o                         
   6   5  17        782.14        633.10        67.64 o                         
   6   8  18        200.93        191.41        91.39 o                         
   6   9  18         20.20        172.85       100.60 o                         
   7  -3   4        614.60        694.84        29.50 o                         
   7   6  18          1.22        -79.16        79.16 o                         
   8  -3   3         61.73         35.84        33.53 o                         
   8   4  17         17.87        106.07        67.79 o                         
  -1   0 -19       5711.09       5342.73        98.44 o                         
  -1   0  -6        398.94        541.57        39.00 o                         
  -1   1 -22        615.69        561.57        86.64 o                         
  -1   3 -25         24.23        -57.71        66.35 o                         
  -1   8   0        463.13        584.31        64.76 o                         
  -1  12  -6         76.56         49.65        62.89 o                         
   0  -2 -18        556.35        310.43        84.77 o                         
   0  -2 -17        222.43         87.50        65.05 o                         
   0  -1 -22        174.81        262.22        94.70 o                         
   0   0 -24       1015.06        856.75        86.06 o                         
   0   2   3          6.98         10.07        46.77 o                         
   0   3   4         19.18          7.92        42.46 o                         
   0   5   5       7307.70       6938.08        86.93 o                         
   0   8   5          0.05        -57.28        57.28 o                         
   0  11   3       3451.30       3605.62        91.96 o                         
   0  13   0         29.60        155.43        73.69 o                         
   1  -3 -18        130.74        259.78        85.63 o                         
   1  -3 -17         34.33        152.70        66.78 o                         
   1  -2 -22          5.52         55.41        77.72 o                         
   1  -2  -1      25993.66      28062.76        80.16 o                         
   1   9   8       3725.95       3778.76       110.39 o                         
   1  11   7        536.15        319.21        73.26 o                         
   1  12   6         52.59         -9.35        74.55 o                         
   2  -4 -15          2.83         93.40        84.19 o                         
   2  -4 -14        108.00        121.18        66.35 o                         
   2  -4 -13        335.84        376.64        66.35 o                         
   2  -4  -8        844.33        845.10        57.57 o                         
   2  -4  -7        214.71        172.13        59.44 o                         
   2  -3 -21        480.57        204.94       103.05 o                         
   2  -3  -1        103.04        310.15        39.15 o                         
   2  -2 -24        165.64          4.17        87.50 o                         
   2   6  11       2389.29       2491.97        86.06 o                         
   2   9  11        258.75        405.57        73.11 o                         
   2  11  10       1209.82       1648.46       107.80 o                         
   3  -4 -18         61.04         -0.14        95.27 o                         
   3  -4 -17        156.56        192.85        74.55 o                         
   3  -4  -3       3403.55       3110.25        56.42 o                         
   3  -3 -22         77.50         25.62        83.47 o                         
   3  10  13        309.50        653.68        83.47 o                         
   3  12  12         36.76        196.45        86.64 o                         
   3  13  11         77.25        -79.59       106.21 o                         
   4  -4 -19        360.11        570.64       107.51 o                         
   4  -4  -1       1883.09       2016.89        50.37 o                         
   4   4  14        744.14        711.68        58.00 o                         
   4   6  15       2160.04       2172.47        84.48 o                         
   4   7  15        459.35        686.21        87.50 o                         
   4   8  15       1382.18       1086.88       100.46 o                         
   4   9  15          3.47        -89.09        89.09 o                         
   4  10  15        306.40        345.70        83.47 o                         
   4  12  14         17.87         63.90        83.76 o                         
   5  -4   0       1127.84       1098.11        42.60 o                         
   5   4  15        239.37        135.86        64.48 o                         
   5   6  16        450.31        373.90        79.59 o                         
   5  11  16        429.72        404.56       110.53 o                         
   6  -4   0        119.38        203.07        39.58 o                         
   6   3  15          2.99        -29.22        60.01 o                         
   6   6  17        461.73        206.96        84.91 o                         
   7  -4  -1          6.51        -17.85        44.47 o                         
   8   6  18        122.46         22.31        79.16 o                         
  -2   2 -16       1786.62       1889.67        62.61 o                         
  -2   3 -19        660.79        646.34        58.43 o                         
  -2   6  -7        489.82        446.30        22.31 o                         
  -2   8  -9        343.01        313.60        28.93 o                         
  -1  -1 -15        121.05         33.10        66.63 o                         
  -1  -1 -12       8921.85       8466.22        86.35 o                         
  -1  -1 -11       2184.99       2081.51        67.64 o                         
  -1   0 -20          1.04         -0.58        64.48 o                         
  -1   1 -23         25.02          1.01        84.77 o                         
  -1   3 -26          5.46        119.60        83.33 o                         
  -1   4   0       5525.43       5384.18        53.25 o                         
  -1   9  -1        759.28        936.34        60.30 o                         
  -1  10  -2        451.37        434.93        55.84 o                         
  -1  11  -4       1610.38       1533.46        71.38 o                         
   0  -2 -19         69.08        195.16        84.91 o                         
   0  -2  -6       9982.78       9442.43        74.26 o                         
   0   0 -25         49.14        180.19        77.14 o                         
   0   6   5        130.78         -3.60        53.39 o                         
   0   7   5       2638.93       2790.46        70.23 o                         
   0   9   4         39.98        137.73        68.07 o                         
   0  12   1         24.65        -72.68        72.68 o                         
   0  13  -1        580.85        661.31        78.44 o                         
   1  -3 -19        211.31        432.62        90.09 o                         
   1  -3  -5        249.12         34.54        47.78 o                         
   1  -2 -23         40.72         51.96        79.59 o                         
   1   1   5       7016.97       6963.12        53.83 o                         
   1   3   7        275.57        115.71        47.35 o                         
   1   5   8       2038.64       2001.35        64.76 o                         
   1   8   8       1506.30       1736.39        87.93 o                         
   1  10   7        997.58       1126.89        94.27 o                         
   1  13   4       1607.57       1336.73       103.05 o                         
   2  -4 -17       1332.63       1435.17       101.32 o                         
   2  -4 -16        708.36        579.13        76.71 o                         
   2  -4  -6       2339.19       2138.79        68.94 o                         
   2  -3 -22         80.18        148.09        97.29 o                         
   2   4  10        950.88        692.54        67.64 o                         
   2   7  11         51.25        -61.60        61.60 o                         
   2   8  11       1844.40       2093.46        83.33 o                         
   2  10  10         66.08        -89.66        89.66 o                         
   2  12   9       1680.05       1625.57       101.75 o                         
   2  13   8        242.45        392.18        82.03 o                         
   3  -4 -19        387.87        382.68        84.19 o                         
   3   4  12         15.31        169.11        65.20 o                         
   3   6  13         44.65        131.97        60.16 o                         
   3   7  13        278.27        447.30        68.94 o                         
   3   8  13        702.62        902.66        73.26 o                         
   3   9  13          3.18         15.98        70.66 o                         
   3  11  12         46.48         86.64        99.02 o                         
   4  -5 -12          3.49        -78.00        78.00 o                         
   4  -5 -11        283.39        257.18        79.16 o                         
   4  -5 -10       1861.67       1666.73        89.23 o                         
   4  -5  -9         13.46        184.36        71.96 o                         
   4   2  12       1554.16       1310.82        58.00 o                         
   4   3  13        384.93        496.09        48.21 o                         
   4  11  14        986.21        688.08       108.37 o                         
   5  -5 -12         27.80        168.39        85.92 o                         
   5  -5 -11        265.75        134.71        80.45 o                         
   5  -5 -10        108.37         97.00        76.85 o                         
   5  -5  -9        145.96         61.31        73.97 o                         
   5  -5  -8        129.09        161.91        69.37 o                         
   5  -5  -7        581.11        666.92        70.23 o                         
   5   3  14        824.38        885.83        62.75 o                         
   5   7  16        110.30        -76.42        83.04 o                         
   5  10  16         44.92       -103.33       103.33 o                         
   6   7  17          8.05        -83.47        83.47 o                         
   7  -4   0       1645.30       1912.98        59.29 o                         
   7   7  18          0.67        -45.19        71.24 o                         
   7   8  18        199.04        149.39        93.84 o                         
  -2   3 -20        141.99        183.07        57.71 o                         
  -2   7  -8       1127.33        970.88        29.50 o                         
  -1  -1 -18       2282.21       2518.31        90.96 o                         
  -1  -1 -17         18.77         -2.59        57.57 o                         
  -1  -1 -10      25070.74      23613.91       117.15 o                         
  -1   0 -21       1520.84       1510.15        78.15 o                         
  -1   1 -24         45.58         54.26        84.77 o                         
  -1   7   0       2927.68       2764.12        60.73 o                         
  -1  12  -7         52.56         86.06        53.39 o                         
   0  -2 -20        245.55        181.91        73.54 o                         
   0   0 -26         23.92         85.78       101.61 o                         
   0  10   3        244.11        127.80        73.83 o                         
   0  11   2         60.07         13.96        74.12 o                         
   1  -3 -20        117.19        129.10        76.13 o                         
   1   2   6        203.45        161.48        42.46 o                         
   1   6   8       2333.01       1878.44        67.93 o                         
   1   7   8       5511.17       5268.90        91.10 o                         
   1  11   6         41.55        343.97        85.92 o                         
   1  12   5        621.25        711.68        93.98 o                         
   2  -4 -18        146.35        -17.41        75.41 o                         
   2  -4  -5       2112.11       1991.99        63.76 o                         
   2  -3 -23         20.03         22.60        98.30 o                         
   2   9  10       2640.69       3287.56       107.65 o                         
   2  11   9        539.87        569.20        98.44 o                         
   3  -4 -20        151.89        242.50        89.37 o                         
   3  -4  -2         49.47         70.95        33.68 o                         
   3  10  12         70.02        -28.93        92.25 o                         
   3  12  11         37.79        104.20        85.92 o                         
   3  13  10         34.03        278.34       107.94 o                         
   4  -5 -15        167.79        118.59        91.25 o                         
   4  -5 -14         19.57         64.19        85.06 o                         
   4  -5 -13        234.89        297.77        68.94 o                         
   4  -5  -8       1128.12       1220.73        64.33 o                         
   4  -5  -7        423.12        520.41        65.77 o                         
   4  10  14         76.96        -90.09        91.68 o                         
   4  12  13        137.11          5.33       105.35 o                         
   5  -5 -15        460.81        580.14        99.45 o                         
   5  -5 -14         10.43        -56.42        72.39 o                         
   5  -5 -13        253.55        415.93        74.98 o                         
   5  -5  -6          3.24         -1.15        59.01 o                         
   5   9  16        549.65        501.70        80.88 o                         
   6  -5 -11         39.80        -42.74        68.65 o                         
   6  -5 -10        977.09       1077.10        76.57 o                         
   6  -5  -9        167.27        183.07        61.45 o                         
   6  -5  -8         64.43         76.28        71.53 o                         
   6  -5  -7         76.83        186.66        68.94 o                         
   6  -5  -6         24.46         98.73        69.80 o                         
   6  -4   1        118.58        141.04        37.28 o                         
   6   9  17          8.67         -6.62        78.87 o                         
   6  10  17         14.80          6.04        82.47 o                         
   7   3  15         72.98        195.87        59.15 o                         
   8   4  16       1165.73       1194.68        85.20 o                         
  -2   2 -19        986.91       1031.33        69.08 o                         
  -2   3 -21        188.71        149.24        64.04 o                         
  -1  -1 -19       1418.57       1432.43        87.93 o                         
  -1  -1  -9        866.08        822.07        48.93 o                         
  -1   2 -26          2.20        -44.90        90.81 o                         
  -1   3  -1        331.83        412.47        30.94 o                         
  -1   5   0      20099.31      18643.65        92.54 o                         
  -1   6   0       1719.67       2146.42        52.53 o                         
  -1   8  -1       7099.44       6960.68        89.66 o                         
  -1   9  -2       7598.26       7456.48        94.41 o                         
  -1  10  -3         58.25        159.03        51.09 o                         
  -1  11  -5         67.40         -4.61        55.84 o                         
   0  -3 -15       4166.40       4381.64       100.74 o                         
   0  -3 -14         44.42        161.91        71.67 o                         
   0  -3 -13      17164.50      17359.02       135.57 o                         
   0  -3 -12         66.71         -8.49        65.63 o                         
   0  -3 -11       3858.27       3803.51        81.03 o                         
   0  -2 -21         68.16        220.05        77.00 o                         
   0  -2  -5         40.21        122.04        51.24 o                         
   0  -1  -2         19.00        -12.38        29.79 o                         
   0   4   4      10031.47       8624.39        77.57 o                         
   0   8   4       7291.52       6867.99        95.13 o                         
   0  12   0       3514.17       3633.83       104.05 o                         
   0  13  -2          2.21         24.03        68.94 o                         
   1  -4 -15        204.42         93.98        78.87 o                         
   1  -4 -14        452.02        600.58        80.60 o                         
   1  -4 -13       1119.84       1180.29        80.74 o                         
   1  -4 -12        389.41        344.69        69.94 o                         
   1  -4 -11       3208.46       3250.57        85.20 o                         
   1  -3 -21          5.67        -77.72        77.72 o                         
   1  -3  -4       1947.92       2178.22        51.81 o                         
   1   4   7       3226.10       3013.39        73.83 o                         
   1   9   7       1258.15       1447.98        76.71 o                         
   1  13   3          4.92        -84.05        84.05 o                         
   2  -4 -20        965.45        552.80       104.34 o                         
   2  -4 -19        129.98        381.53        80.74 o                         
   2   3   9       4245.43       3829.70        70.23 o                         
   2   5  10        650.79        635.41        59.01 o                         
   2   8  10       1888.16       1936.30        94.56 o                         
   2  12   8         64.17        214.01        79.88 o                         
   2  13   7         51.26         60.01        77.14 o                         
   3  -5 -15        625.40        514.23        93.98 o                         
   3  -5 -14         85.16        122.04        84.91 o                         
   3  -5 -13        458.38        608.49        71.82 o                         
   3  -5 -12        358.35        367.86        69.51 o                         
   3  -5 -11          2.42        -24.90        62.46 o                         
   3  -5 -10        994.02       1264.91        69.08 o                         
   3  -5  -9        433.17        438.67        69.23 o                         
   3  -5  -8        669.40        840.20        67.50 o                         
   3  -4 -21         42.94        -50.66        83.76 o                         
   3   2  10        560.84        501.27        50.95 o                         
   3   5  12        237.85        125.64        57.57 o                         
   3   9  12         48.90        197.60        84.19 o                         
   4  -5 -17        123.45        -85.92        97.43 o                         
   4  -5 -16        324.32        362.53        79.01 o                         
   4  -5  -6        302.21        213.58        61.31 o                         
   4  -4   0       5234.30       5340.57        58.43 o                         
   4   4  13         17.57         -3.60        63.61 o                         
   4   6  14       1345.96       1140.28        72.54 o                         
   4   7  14       2118.65       2323.73        98.73 o                         
   4   8  14        396.77        437.08        90.81 o                         
   4   9  14       1427.34       1465.82        88.51 o                         
   5  -5  -5       1512.87       1690.77        67.79 o                         
   5  -4   1       1777.80       1721.28        43.03 o                         
   5  11  15        669.75        471.34        89.37 o                         
   6  -5  -5         19.25         82.32        54.69 o                         
   6   4  15       2129.74       1891.11        77.86 o                         
   8   3  15          8.86        -53.83        53.83 o                         
  -2   1 -17        805.06        811.85        63.61 o                         
  -2   1 -16       6196.91       6654.70        89.81 o                         
  -2   1 -15        995.14        912.02        55.84 o                         
  -2   1 -14          3.44         66.35        45.19 o                         
  -2   1 -13        565.35        656.13        43.75 o                         
  -2   3 -22         81.33        184.07        66.63 o                         
  -2   4 -23         59.31        -58.43        58.43 o                         
  -2   8 -10        255.06        357.78        26.77 o                         
  -1  -1 -20        431.77        482.99        71.38 o                         
  -1  -1  -8          0.92         44.33        51.67 o                         
  -1   0  -5      48248.28      54481.10       104.92 o                         
  -1   2  -2          4.50         24.90        16.69 o                         
  -1  12  -8         22.59         51.81        48.21 o                         
   0  -3 -18         81.10        -53.39        86.06 o                         
   0  -3 -17         31.52        -66.78        66.78 o                         
   0  -3 -16        130.70         18.85        62.32 o                         
   0  -3 -10         35.01        -49.51        49.51 o                         
   0  -1 -25         13.34         27.49        81.46 o                         
   0   5   4        324.99        316.62        50.37 o                         
   0   6   4      21152.09      21589.97       133.85 o                         
   0   7   4        453.89        305.97        53.97 o                         
   0   9   3       2936.69       2898.54        75.56 o                         
   0  10   2       4207.30       4234.12        96.71 o                         
   0  11   1       1198.11        913.17        80.16 o                         
   1  -4 -17       2237.23       2215.50        99.74 o                         
   1  -4 -16        517.35        805.66        73.97 o                         
   1  -4 -10        995.81       1211.08        63.90 o                         
   1  -4  -9       3707.84       4122.15        85.34 o                         
   1  -3 -22       1289.76       1304.78        95.56 o                         
   1   8   7        138.49        226.39        63.18 o                         
   1  10   6        623.55        753.28        74.98 o                         
   1  11   5       1383.24       1518.35        94.84 o                         
   1  12   4        378.64        317.63        90.53 o                         
   2  -4 -21        100.17          1.73        81.46 o                         
   2  -4  -4       2726.64       2480.31        60.45 o                         
   2   2   8       1802.33       1714.37        59.44 o                         
   2   6  10        384.76        227.11        59.58 o                         
   2   7  10       1881.01       2136.78        77.43 o                         
   2  10   9        784.03        776.30        81.46 o                         
   2  14   5         27.63        -96.57        96.57 o                         
   3  -5 -17        122.65        -90.38        95.13 o                         
   3  -5 -16        642.68        832.86        84.77 o                         
   3  -5  -7       4514.34       4718.55        88.65 o                         
   3   6  12       2818.05       2701.95        79.88 o                         
   3   8  12        648.94        529.34        72.39 o                         
   3  11  11          2.34        -79.30        79.30 o                         
   3  12  10         33.93        -39.15        98.59 o                         
   3  13   9        446.26        507.60       110.24 o                         
   4  -5 -18        264.35        192.13        81.75 o                         
   4  -5  -5       1061.97        946.56        63.76 o                         
   4  11  13        324.49        138.88        83.76 o                         
   5  -5  -4         36.93        -13.24        49.65 o                         
   5   4  14        339.73        329.72        62.17 o                         
   5   6  15        138.56         14.10        65.92 o                         
   5   7  15        987.67       1076.38        94.84 o                         
   5   8  15        258.57        119.45        94.99 o                         
   5   9  15        653.17        566.18       100.74 o                         
   5  10  15         13.73        123.48        80.45 o                         
   5  12  14        173.29        183.64        87.79 o                         
   6  -5  -4        655.38        591.80        56.27 o                         
   6   3  14        139.91        154.28        60.16 o                         
   6   7  16          1.60        140.18        83.47 o                         
   7  -5  -6         18.40         62.89        61.45 o                         
   7  -4   1         47.09         -1.58        36.99 o                         
   7   5  16        171.88        236.89        71.96 o                         
   7   7  17        316.93        143.92        77.14 o                         
   7   8  17         82.43          4.75        94.27 o                         
   7   9  17          7.38         40.73        98.15 o                         
   8  -3   4        254.26        267.40        27.78 o                         
   8   6  17          0.63        290.00        68.22 o                         
  -2   1 -19        540.12        424.28        66.63 o                         
  -2   1 -18       5042.30       4821.89        89.37 o                         
  -2   1 -12       5088.01       4902.05        61.17 o                         
  -2   2 -22         18.75         62.61        69.80 o                         
  -2   3 -23        315.83        103.91        70.52 o                         
  -2   4 -24         23.84        152.99        75.27 o                         
  -1  -2 -15        302.90        122.04        71.24 o                         
  -1  -2 -14        172.95        428.31        69.80 o                         
  -1  -1 -21        446.44        528.76        72.82 o                         
  -1   0 -24         43.79        -73.97        73.97 o                         
  -1   1 -26        184.78        186.52        77.86 o                         
  -1   7  -1        671.66        524.44        45.91 o                         
  -1  10  -4        811.67        709.09        61.89 o                         
  -1  11  -6         24.90        -52.24        52.24 o                         
  -1  12  -9          0.59         28.50        49.08 o                         
   0  -3 -19       1252.74       1489.71        83.19 o                         
   0  -3  -9          6.14         53.25        48.50 o                         
   0  -1 -26          2.62         -4.61        82.90 o                         
   0   3   3       1915.38       1726.32        55.70 o                         
   0   8   3         52.00         21.73        64.33 o                         
   0  12  -1         34.00        -21.88        72.25 o                         
   0  13  -3         20.49         -4.03        67.35 o                         
   1  -4 -19         13.84        -39.72        89.37 o                         
   1  -4 -18        207.86        296.19        72.39 o                         
   1  -4  -8       2490.53       2429.22        67.07 o                         
   1  -3 -24        272.72        488.18       108.52 o                         
   1  -3  -3       3933.52       3643.76        60.45 o                         
   1   5   7        778.65        710.10        55.41 o                         
   1   6   7         65.35        -54.98        54.98 o                         
   1   7   7         99.45          1.73        57.42 o                         
   1   9   6       1497.14       1315.57        87.65 o                         
   1  13   2          3.57         49.08        83.04 o                         
   2  -5 -15        241.44        119.17        86.78 o                         
   2  -5 -14        110.19        283.67        86.93 o                         
   2  -5 -13          0.55        -58.72        64.91 o                         
   2  -5 -12         91.83        259.20        64.48 o                         
   2  -5 -11       1713.48       1813.82        87.36 o                         
   2  -4 -22         19.95         15.69        83.47 o                         
   2  -3   0       6332.17       5943.45        49.22 o                         
   2   4   9       6071.66       5637.05        87.65 o                         
   2   9   9        555.88        548.77        88.37 o                         
   2  11   8        161.67         38.86        75.99 o                         
   2  12   7          5.70          7.20        76.13 o                         
   2  13   6          0.20        -77.57        77.57 o                         
   3  -5 -19          0.07        163.92       102.04 o                         
   3  -5 -18          1.82          0.58        78.87 o                         
   3  -5  -6        237.68        145.50        56.85 o                         
   3  -4  -1        146.79        104.77        31.37 o                         
   3   4  11        874.83        877.77        69.80 o                         
   3  10  11         89.11        180.04        77.57 o                         
   4  -5  -4        682.40        766.52        55.41 o                         
   4   3  12        421.89        468.75        47.93 o                         
   4   5  13       3176.93       3176.88        80.88 o                         
   4  10  13        629.06        545.46        84.19 o                         
   4  12  12          0.36        -83.76        83.76 o                         
   4  13  11         84.71         51.24        89.09 o                         
   5  -5  -3         17.50        -50.80        50.80 o                         
   5   3  13         69.87        102.61        56.13 o                         
   5  11  14         17.20         19.57       102.61 o                         
   6  -5  -3        346.01        460.11        54.98 o                         
   6   5  15          4.28        131.83        74.55 o                         
   6   8  16        927.40        921.52        86.06 o                         
   7  -5  -5        353.37        371.03        60.30 o                         
   8   5  16        763.66        683.91        74.12 o                         
   8   7  17        261.83         54.11        89.95 o                         
  -2   1 -20        150.78        206.81        68.79 o                         
  -2   1 -11       2276.86       2594.87        47.64 o                         
  -2   3 -24       1429.93       1568.87        87.22 o                         
  -2   4 -25       1155.57        881.36        87.93 o                         
  -1  -2 -18       2022.98       2150.16        94.70 o                         
  -1  -2 -17        717.55        682.47        66.06 o                         
  -1  -2 -13       4170.69       4072.64        76.57 o                         
  -1  -2 -12       7850.04       7436.33        89.37 o                         
  -1  -1 -23         34.81        197.17        86.50 o                         
  -1  -1  -7       2118.51       2406.77        57.71 o                         
  -1   6  -1      23925.88      22707.51       111.68 o                         
  -1   8  -2       1483.09       1516.05        62.89 o                         
  -1   9  -3        177.52        101.03        56.70 o                         
  -1  12 -10        603.76        512.35        52.67 o                         
   0  -3 -21       2068.57       2038.62       112.83 o                         
   0  -3 -20         18.75        -66.78        72.68 o                         
   0  -3  -8        233.09        392.90        49.51 o                         
   0  -2 -25         25.99        159.03       101.75 o                         
   0  -2  -4       9136.31       9317.36        71.67 o                         
   0   9   2          7.55        -22.74        64.62 o                         
   0  11   0         55.11        -51.81        66.06 o                         
   0  13  -4          0.04        106.36        75.41 o                         
   1  -4 -21        516.84        417.22        99.16 o                         
   1  -4 -20        222.00        161.62        76.42 o                         
   1  -4  -7       3428.09       3442.85        76.71 o                         
   1   3   6       1735.80       1871.82        53.25 o                         
   1  10   5       2514.07       2518.88        98.87 o                         
   1  11   4        852.99        975.78        88.51 o                         
   1  12   3         16.18        -83.62        83.62 o                         
   2  -5 -18         32.43         29.36        93.55 o                         
   2  -5 -17        827.76       1004.42        85.78 o                         
   2  -5 -16          2.46        130.82        71.53 o                         
   2  -5 -10         92.73        106.07        58.00 o                         
   2  -5  -9       1060.74       1430.42        76.85 o                         
   2  -4  -3       7065.85       6264.97        70.09 o                         
   2   5   9       1753.32       1796.69        76.28 o                         
   2   8   9         36.67         89.52        62.89 o                         
   2  10   8          1.73        -38.71        87.50 o                         
   2  14   4        197.83         56.13        79.44 o                         
   3  -5 -20        100.91        -18.71        82.75 o                         
   3  -5  -5        163.34        133.85        53.54 o                         
   3   5  11       7100.81       6998.24       104.63 o                         
   3   9  11         60.34         50.08        68.51 o                         
   3  11  10        541.89        474.36        84.91 o                         
   3  12   9         71.15        377.93       104.05 o                         
   3  13   8        156.13        188.97       101.03 o                         
   4  -4   1        956.41        941.67        36.41 o                         
   4   6  13        131.92        113.12        65.48 o                         
   4   7  13        274.35         35.26        83.76 o                         
   4   8  13        446.13        379.37        74.12 o                         
   4   9  13        127.62         23.31        73.54 o                         
   4  11  12          0.17        -41.45        78.87 o                         
   5   5  14       2256.69       2221.26        75.70 o                         
   5  10  14        197.54        287.70       102.76 o                         
   5  12  13        142.74         71.24       100.17 o                         
   6  -4   2         52.88        -32.81        32.81 o                         
   6  11  15        451.25        360.23        91.10 o                         
   7  -5  -4         62.43        217.75        51.09 o                         
   7   3  14          6.19         51.67        66.78 o                         
   8   4  15         28.62        -72.97        72.97 o                         
  -2   0 -17       4763.14       4806.34        89.37 o                         
  -2   0 -15       6470.82       6463.15        88.80 o                         
  -2   1 -22         19.93        -36.27        74.69 o                         
  -2   1 -21          8.48        -54.83        54.83 o                         
  -2   2 -24        633.71        769.97        86.50 o                         
  -2   3 -25         50.29         98.87        71.38 o                         
  -2   7  -9         69.18         81.89        23.46 o                         
  -1  -2 -20        621.82        680.45        88.51 o                         
  -1  -2 -19        763.43        676.28        74.12 o                         
  -1  -2 -11        962.75       1190.50        57.42 o                         
  -1  -2 -10       3624.71       3353.76        74.55 o                         
  -1  -1 -24        619.30        563.59        96.28 o                         
  -1   4  -1       3828.47       3447.60        42.74 o                         
  -1   5  -1       1429.44       1267.07        45.33 o                         
  -1  10  -5        715.82        842.79        59.73 o                         
  -1  11  -7          0.13        -48.50        48.50 o                         
   0  -3 -22         86.99         18.42        79.16 o                         
   0  -3  -7      18753.45      18206.28       112.83 o                         
   0  -2 -26        135.21        258.62       104.63 o                         
   0   4   3          6.79        126.51        53.97 o                         
   0   7   3      12298.96      12217.78       104.92 o                         
   0  10   1          6.55        -29.50        52.82 o                         
   0  12  -2         23.40        -47.64        66.49 o                         
   1  -4 -22         26.64        -19.43        81.60 o                         
   1  -4  -6       1034.36        890.14        61.45 o                         
   1   8   6       3677.05       3785.81        86.21 o                         
   1  13   1          0.32        139.17        80.02 o                         
   2  -5 -20        127.53         91.82       102.61 o                         
   2  -5 -19        323.88        336.77        84.05 o                         
   2  -5  -8        774.85        949.29        58.14 o                         
   2   6   9         51.18         -9.21        55.84 o                         
   2   7   9        232.49        111.68        60.45 o                         
   2  11   7         63.43        246.39        73.83 o                         
   2  12   6          5.23        -90.81        90.81 o                         
   2  13   5        153.80        118.45        79.73 o                         
   3   6  11       1099.43        882.66        66.20 o                         
   3   7  11        343.39        346.99        66.06 o                         
   3   8  11        110.52         -2.59        64.91 o                         
   3  10  10        472.94        471.77        95.71 o                         
   4  -6 -15        670.46        691.25        98.44 o                         
   4  -6 -14        267.82        485.01        94.27 o                         
   4  -6 -13          0.04         91.25        86.50 o                         
   4  -6 -12        357.46        243.37        85.92 o                         
   4  -6 -11        240.29        469.03        82.90 o                         
   4  -5  -3        284.57        394.92        47.35 o                         
   4   4  12       1285.39       1182.16        70.95 o                         
   4  10  12         59.65        289.13        95.85 o                         
   4  12  11       1099.72        784.65        95.99 o                         
   4  13  10        465.96        558.41       113.26 o                         
   5  -6 -13        313.80        -13.53        87.36 o                         
   5  -6 -12         58.99        -48.79        82.90 o                         
   5  -6 -11         43.40         72.25        80.31 o                         
   5  -6 -10        795.15        661.74        82.90 o                         
   5  -5  -2        160.17         67.21        40.44 o                         
   5  -4   2       1125.50       1264.62        36.56 o                         
   5   7  14        245.11        221.06        85.34 o                         
   5   9  14         66.27        254.45        80.60 o                         
   6  -5  -2       1328.84       1345.65        57.86 o                         
   6   4  14        524.45        325.98        65.20 o                         
   6   6  15        312.28        283.09        67.50 o                         
   6  10  15          3.59        -54.11        82.90 o                         
   7  -5  -3          1.36         45.62        51.96 o                         
   7  -4   2        632.48        674.55        39.72 o                         
   7   8  16        795.37        720.46       100.46 o                         
   7   9  16        702.48        702.76        87.79 o                         
   8   3  14        418.91         60.88        66.78 o                         
   8   6  16        141.09        -37.56        79.73 o                         
  -2   0 -20         79.43        215.16        70.81 o                         
  -2   0 -13        690.09        758.89        53.54 o                         
  -1  -2 -22         77.56        -88.22        88.22 o                         
  -1  12 -11       1681.46       1289.95        56.85 o                         
   0  -4 -18       1290.59       1740.42        98.44 o                         
   0  -4 -17         52.50         87.79        67.64 o                         
   0  -4 -16          3.11         25.76        66.06 o                         
   0  -4 -15         23.70        207.68        65.92 o                         
   0  -4 -14       2785.99       2824.14        81.46 o                         
   0  -4 -13        336.49        225.23        60.01 o                         
   0  -4 -12       4986.12       4855.28        95.56 o                         
   0  -3 -24          6.91        -56.99       102.76 o                         
   0  -3 -23        186.88         75.99        82.90 o                         
   0   2   2       4101.07       3874.89        43.90 o                         
   0   5   3       1903.94       1980.62        65.48 o                         
   0   6   3        133.07        279.49        50.08 o                         
   0   8   2       1530.92       1300.75        70.81 o                         
   0  11  -1         18.31         47.49        64.76 o                         
   0  13  -5        283.64        103.91        75.56 o                         
   1  -5 -16       3821.54       3556.26       115.57 o                         
   1  -5 -15         67.67         52.67        84.05 o                         
   1  -5 -14        171.96          3.74        83.33 o                         
   1  -5 -13         50.58          0.58        78.00 o                         
   1  -4 -23        186.21        238.47        84.91 o                         
   1  -2   0       4575.06       4122.72        36.12 o                         
   1   2   5       6651.15       7063.58        62.46 o                         
   1   6   6        535.38        250.13        70.09 o                         
   1   7   6       3944.74       4233.25        82.32 o                         
   1   9   5        121.13        102.18        76.28 o                         
   1  12   2         38.26         39.87        83.47 o                         
   2  -5 -21         97.22        229.12        81.75 o                         
   2  -5  -7       1087.55       1083.72        56.85 o                         
   2   3   8      11857.41      10515.06        89.95 o                         
   2  14   3       1373.52        971.46        93.55 o                         
   3  -6 -15        566.42        421.54        95.13 o                         
   3  -6 -14        891.13        760.90        94.99 o                         
   3  -6 -13          2.61         73.26        82.18 o                         
   3  -6 -12       2040.25       2306.46        98.44 o                         
   3  -5  -4        209.79        268.55        49.80 o                         
   3  11   9       2283.54       2427.78       118.16 o                         
   3  14   6        793.20         86.35       107.36 o                         
   4  -6 -16         92.58        418.37        82.90 o                         
   4  -6 -10         47.66        218.61        64.19 o                         
   4  -6  -9        658.59        494.80        80.60 o                         
   4   9  12        892.13        729.10        95.56 o                         
   4  11  11        749.22        434.49       105.64 o                         
   5  -6  -9        565.10        651.52        65.92 o                         
   5  -6  -8        284.91        376.06        69.08 o                         
   5   4  13         42.55         17.99        62.03 o                         
   5  11  13        375.01        312.16        86.06 o                         
   6  -6  -9        530.88        597.84        81.17 o                         
   6   8  15         52.91        -73.83        73.83 o                         
   7  -5  -2        251.06        141.19        54.55 o                         
   7   5  15         26.46        103.62        58.86 o                         
   8  -4   1          0.01        -34.68        34.68 o                         
   8   7  16          0.80        -16.84        85.34 o                         
   8   8  16         80.87         42.89        92.40 o                         
  -2   0 -21        602.63        525.88        79.44 o                         
  -2   1 -24       1994.55       2068.56        97.87 o                         
  -2   2 -25          1.11        -77.43        77.43 o                         
  -1  -3 -17       2241.97       2511.26        97.29 o                         
  -1  -3 -16         46.41         63.61        74.84 o                         
  -1  -2 -23        241.33        336.77        95.13 o                         
  -1  -2  -9       4239.05       3963.55        64.62 o                         
  -1  -1 -26        349.63        346.41       102.04 o                         
  -1  -1  -6        303.04        365.41        49.08 o                         
  -1   7  -2        506.90        586.33        43.03 o                         
  -1   8  -3        654.63        563.73        54.40 o                         
  -1   9  -4       2237.84       2314.37        65.34 o                         
  -1  11  -8        401.28        349.72        54.26 o                         
   0  -4 -20        572.52        333.03        94.41 o                         
   0  -4 -19          1.66        -71.67        71.67 o                         
   0  -4 -11          2.33        196.88        54.26 o                         
   0  -3 -25          8.15         -3.17       105.35 o                         
   0   9   1       4368.60       4558.23        90.24 o                         
   0  10   0       2303.46       2192.33        82.75 o                         
   0  12  -3          3.83        -64.04        64.04 o                         
   1  -5 -18          0.04          2.88        74.41 o                         
   1  -5 -17          0.09        -71.10        71.10 o                         
   1  -5 -12         46.70        289.71        62.46 o                         
   1  -5 -11         60.76         43.90        56.56 o                         
   1  -4 -24         89.74        206.38        92.25 o                         
   1  -4  -5        971.62        905.25        58.72 o                         
   1  -3  -2      10844.22      10247.23        70.09 o                         
   1   5   6       1237.93       1215.11        58.14 o                         
   1  10   4         98.32        179.18        66.20 o                         
   1  11   3         26.69         80.74        66.78 o                         
   1  13   0        132.88        400.96        81.46 o                         
   2  -5  -6       1969.04       1747.62        66.20 o                         
   2  -4  -2       3900.40       3806.24        53.25 o                         
   2   8   8       1298.89       1495.90        74.98 o                         
   2  10   7        299.49        240.92        74.26 o                         
   2  11   6         36.62        230.99        86.64 o                         
   2  12   5          3.59        422.12        88.94 o                         
   2  13   4        562.77        579.85        81.03 o                         
   3  -6 -18        106.95        341.81        98.87 o                         
   3  -6 -17         36.08         14.82        77.57 o                         
   3  -6 -16          4.81        -76.85        76.85 o                         
   3  -6 -11        624.46        483.71        68.51 o                         
   3  -6 -10         94.79        326.55        74.98 o                         
   3  -4   0          4.85         -0.58        30.37 o                         
   3   4  10       8398.39       7616.95       100.31 o                         
   3   9  10        407.22        301.66        73.97 o                         
   3  12   8       1202.06       1394.87        98.01 o                         
   3  13   7         94.00         33.39        81.03 o                         
   4  -6  -8         56.18          5.90        54.98 o                         
   4  -6  -7       1125.63       1527.85        72.10 o                         
   4  -5  -2       6072.26       6023.47        72.39 o                         
   4   5  12         98.54         53.68        57.71 o                         
   4   6  12         18.73         78.44        78.58 o                         
   4   7  12        734.40        607.63        87.22 o                         
   4   8  12       2232.12       2508.52        91.96 o                         
   4  12  10         23.19        204.94        84.91 o                         
   5  -6  -7        333.80        442.70        66.49 o                         
   5  -5  -1        759.30        848.98        46.49 o                         
   5  10  13         18.75        -28.35        80.02 o                         
   5  12  12        141.91        133.13        87.50 o                         
   6  -6  -8        208.78         75.56        69.66 o                         
   6  -6  -7          3.19        -61.74        61.74 o                         
   6  -5  -1        474.49        518.25        46.34 o                         
   6   3  13        377.61        373.47        61.02 o                         
   6   5  14        515.72        532.79        77.00 o                         
   6  10  14          1.32        -11.80       102.61 o                         
   7   4  14        142.11         61.60        62.17 o                         
   7  10  15         52.66         -6.62        99.02 o                         
   8   5  15          0.54         32.67        70.23 o                         
  -2  -1 -18       1417.26       1334.14        76.71 o                         
  -2   0 -23       2047.62       2248.75       101.32 o                         
  -2   0 -11        908.47       1207.20        48.79 o                         
  -2   1 -25          1.11        -50.37        82.90 o                         
  -2   2 -26        103.08        106.50        81.31 o                         
  -1  -3 -19        104.07         92.54        69.80 o                         
  -1  -3 -18       4865.54       4934.14       103.91 o                         
  -1  -3 -15         82.08        190.55        57.71 o                         
  -1  -3 -14         11.85          2.30        56.99 o                         
  -1  -3 -13          0.52         -0.72        67.35 o                         
  -1  -2 -24        543.14        667.21        82.47 o                         
  -1  10  -6         19.92         84.77        51.38 o                         
   0  -4 -22        422.57        544.16       106.50 o                         
   0  -4 -21        189.65        238.62        84.19 o                         
   0  -4 -10       3213.90       2844.29        71.38 o                         
   0   7   2         17.75        109.52        57.42 o                         
   0  13  -6         47.72         19.86        71.24 o                         
   1  -5 -21          1.60         71.24        95.56 o                         
   1  -5 -20          0.43        -78.44        78.44 o                         
   1  -5 -10       1470.62       1430.56        66.35 o                         
   1  -5  -9          9.46         33.39        67.07 o                         
   1   8   5       2368.63       2658.05        78.72 o                         
   1  12   1          0.40         42.02        82.47 o                         
   2  -6 -17        168.26        333.03        97.58 o                         
   2  -6 -16        475.41        471.19        97.15 o                         
   2  -6 -15        560.53        734.42        95.71 o                         
   2  -6 -14          3.72        -82.75        82.75 o                         
   2  -6 -13         27.67         22.02        80.60 o                         
   2   4   8       3426.37       3451.19        69.23 o                         
   2   5   8       7420.26       6710.26        95.13 o                         
   2   6   8       1256.07        952.17        73.11 o                         
   2   7   8       2598.41       2651.86        77.00 o                         
   2  14   2          3.01        219.77        73.69 o                         
   3  -6  -9         39.87         29.36        57.71 o                         
   3  -6  -8        296.30        345.26        65.20 o                         
   3  -5  -3         96.25        155.43        43.61 o                         
   3   5  10          3.63          6.04        67.21 o                         
   3   8  10       4487.85       4495.48        99.88 o                         
   3  10   9        174.56        245.38        75.27 o                         
   3  14   5         29.32        429.74       103.91 o                         
   4  -6  -6       1007.57       1189.35        69.51 o                         
   4  10  11        921.42        686.64        85.63 o                         
   5  -6  -6        437.57        626.34        64.91 o                         
   5   3  12       2787.32       2794.78        72.54 o                         
   5   6  13        220.22        524.88        79.59 o                         
   5   7  13        122.77        278.05        85.20 o                         
   5   8  13        586.75        714.85        94.70 o                         
   5   9  13          1.59        147.09        77.57 o                         
   5  11  12        271.68        289.71        84.34 o                         
   6  -6  -6        189.48        259.06        61.31 o                         
   6   8  14          4.39        -17.27        89.52 o                         
   6   9  14        217.47        194.00        99.74 o                         
   7   7  15         19.99         16.69        69.80 o                         
   7   9  15        294.66        238.47        81.31 o                         
   8   6  15        213.71        315.62        81.17 o                         
   9   4  14         40.51         33.82        55.41 o                         
  -2  -1 -21         13.85        -77.28        77.28 o                         
  -2  -1 -20         92.54        146.94        77.14 o                         
  -2  -1 -19         49.16        208.83        59.44 o                         
  -1  -3 -21          3.60        -74.98        74.98 o                         
  -1  -3 -12       4927.25       4577.22        79.16 o                         
  -1  -2 -25         40.14        -78.58        78.58 o                         
  -1  -2  -8       3283.73       2954.38        59.29 o                         
  -1   6  -2        172.32        167.23        36.41 o                         
  -1  11  -9         39.63        110.96        49.80 o                         
   0  -4 -23         50.80         -5.18        84.48 o                         
   0  -4  -9         87.62        247.97        53.68 o                         
   0   3   2        141.31         -4.03        48.36 o                         
   0  11  -2          3.29        -63.18        63.18 o                         
   0  12  -4        161.13        272.30        64.76 o                         
   1  -5 -23          8.17        286.40       101.03 o                         
   1  -5 -22        329.50        649.22        89.09 o                         
   1   3   5          7.07         30.37        45.48 o                         
   1   7   5         59.49         23.75        69.37 o                         
   1   9   4          8.22         82.32        74.41 o                         
   1  10   3        164.37        216.89        78.72 o                         
   1  11   2        271.91         54.98        81.17 o                         
   1  13  -1       1109.80       1028.59        88.65 o                         
   2  -6 -20        279.89        239.19       105.06 o                         
   2  -6 -19        574.92        553.23        89.37 o                         
   2  -6 -18         66.57        -34.11        78.00 o                         
   2  -6 -12       1284.40       1461.22        77.28 o                         
   2  -6 -11       3233.71       2938.41        87.65 o                         
   2  -6 -10        661.43        703.19        77.57 o                         
   2  -5  -5        488.17        427.59        45.91 o                         
   2   9   7        301.48        127.94        69.23 o                         
   2  10   6        342.28        273.74        87.50 o                         
   2  13   3        209.98        253.44        77.43 o                         
   2  14   1        707.05        569.63        97.15 o                         
   3  -6  -7       1711.93       1728.48        73.54 o                         
   3   6  10       9116.64       8874.23       107.22 o                         
   3   9   9       5663.17       5861.27       125.21 o                         
   3  11   8         27.08        105.92        76.57 o                         
   3  12   7         89.43        150.68        82.03 o                         
   3  13   6          5.37        -77.14        77.14 o                         
   4  -5  -1          5.66         -0.29        38.57 o                         
   4   4  11        591.07        486.30        65.34 o                         
   4   9  11          0.97         19.29        70.66 o                         
   4  11  10        569.96        372.18        85.34 o                         
   4  12   9        337.28        704.63       108.52 o                         
   4  13   8          4.10       -106.64       106.64 o                         
   5  -6  -5        537.79        680.60        59.15 o                         
   5  10  12        518.40        344.98       101.61 o                         
   5  12  11         13.72         81.89        83.76 o                         
   5  13  10         99.56        191.41       111.39 o                         
   6  -6  -5        521.41        285.39        63.90 o                         
   6   4  13       1511.15       1594.63        74.98 o                         
   6  11  13         14.41         19.14        86.93 o                         
   7  -5  -1        287.95        161.19        43.32 o                         
   7   3  13         41.27         47.64        54.26 o                         
   7   5  14         86.16        189.54        74.84 o                         
   8   7  15        560.80        525.02        92.68 o                         
  -2  -1 -22        279.26        532.65        87.93 o                         
  -2  -1 -13       1512.44       1434.02        63.32 o                         
  -2   0 -10       3643.47       3592.09        55.84 o                         
  -1  -3 -11         29.74        168.67        53.83 o                         
  -1   7  -3       2414.53       2343.73        56.70 o                         
  -1   9  -5         59.19        -11.66        48.50 o                         
  -1  10  -7       1550.29       1692.78        64.19 o                         
   0  -5 -18        204.78         82.90        87.79 o                         
   0  -5 -17        626.75       1073.50        90.67 o                         
   0  -5 -16         91.41        -78.72        78.72 o                         
   0  -5 -15       1467.76       1773.95        91.82 o                         
   0  -4 -24        138.93         99.88        85.49 o                         
   0  -4  -8       2357.73       2136.20        72.39 o                         
   0  -3  -5      37871.13      35507.58       127.37 o                         
   0   6   2       4926.30       4577.51        70.66 o                         
   0   8   1         59.30         -9.93        48.36 o                         
   0   9   0         98.15        149.39        61.89 o                         
   0  10  -1         16.62        234.45        66.63 o                         
   0  13  -7        523.91        445.14        62.89 o                         
   1  -5  -8      11229.59      11224.01       107.80 o                         
   1  -4  -4       1184.54        961.67        55.98 o                         
   1   6   5         39.13         65.48        66.78 o                         
   2  -6  -9       1044.19        988.73        77.00 o                         
   2  -3   1       2883.46       2775.20        35.26 o                         
   2   8   7       2203.82       2529.53        90.24 o                         
   2  11   5        305.84        104.92        75.13 o                         
   2  12   4        673.73        444.42        78.15 o                         
   3   3   9        213.97        220.05        58.43 o                         
   3  14   4         20.37        -37.42        99.59 o                         
   4  -6  -5        141.97        160.47        57.71 o                         
   4  -4   2       1332.79       1447.69        34.97 o                         
   4   5  11       1487.75       1526.27        81.31 o                         
   4   8  11        728.19        899.07        77.86 o                         
   4  10  10        194.25        117.73        96.86 o                         
   5  -6  -4         18.22        -58.86        58.86 o                         
   5  -5   0         72.04         31.66        38.86 o                         
   5   4  12       2380.72       2342.73        76.57 o                         
   5   9  12        279.40        121.47        94.99 o                         
   6  -5   0        409.10        371.17        42.31 o                         
   6  -4   3       2724.22       3064.91        42.31 o                         
   6  10  13          2.63        167.09        80.88 o                         
   6  12  12        272.32        227.97        89.81 o                         
   7   6  14        406.64        357.64        84.91 o                         
   7   9  14        196.09         26.91        96.43 o                         
   7  10  14         65.81         97.43        84.48 o                         
   8  -4   2         65.04        -12.23        32.24 o                         
   8   5  14        196.49        149.82        74.55 o                         
   9   5  14         27.73        -60.88        60.88 o                         
  -2  -1 -12        440.82        417.94        56.99 o                         
  -2   0 -26         39.26         23.46        94.12 o                         
  -1  -4 -19         68.93         89.66        86.21 o                         
  -1  -4 -18        545.13        459.97        91.10 o                         
  -1  -4 -17       3132.61       3331.45       105.92 o                         
  -1  -4 -16        564.89        576.54        81.17 o                         
  -1  -3 -25        362.49        403.12       106.07 o                         
  -1  -3 -10      11405.79      10782.18        97.29 o                         
  -1  -2  -7        102.06         62.32        54.69 o                         
  -1   3  -2        314.27        397.22        22.31 o                         
  -1   5  -2         19.21         16.55        32.24 o                         
  -1   8  -4          3.63        -22.31        46.05 o                         
   0  -5 -21       1077.50       1478.06       108.95 o                         
   0  -5 -20         15.09        -76.13        76.13 o                         
   0  -5 -19       1003.34       1079.69        86.93 o                         
   0  -5 -14          7.50        -61.74        61.74 o                         
   0  -5 -13       3273.51       3093.99        84.48 o                         
   0  -5 -12        242.01        246.97        75.85 o                         
   0   4   2        992.19       1065.29        46.05 o                         
   0   5   2         15.96         67.21        44.62 o                         
   0  11  -3        528.71        631.81        70.23 o                         
   1  -6 -19         23.74        -39.72        94.99 o                         
   1  -6 -18        126.76         91.39        81.31 o                         
   1  -6 -17         55.82        144.21        75.41 o                         
   1  -6 -16         42.33        -67.21        72.68 o                         
   1  -6 -15        976.28       1108.04        80.45 o                         
   1  -6 -14        157.86        357.50        72.68 o                         
   1  -6 -13       4083.83       4516.63       110.96 o                         
   1  -5  -7        359.74        265.39        54.11 o                         
   1   4   5       1589.61       1717.39        57.86 o                         
   1   5   5        608.54        670.95        55.98 o                         
   1   8   4        265.10        378.22        75.70 o                         
   1  12   0        158.56         15.54        65.77 o                         
   1  13  -2        536.51        628.50        88.51 o                         
   2  -6  -8       3206.06       3479.26        87.93 o                         
   2  -5  -4        296.71        218.90        49.94 o                         
   2  -4  -1       2369.44       2300.56        46.77 o                         
   2   3   7       1407.46       1310.68        54.11 o                         
   2   7   7         86.07        217.75        71.82 o                         
   2   9   6        173.09        272.01        85.20 o                         
   2  13   2        431.29        472.63        95.99 o                         
   2  14   0        144.88        235.31        88.94 o                         
   3  -7 -17         97.18         17.56        94.41 o                         
   3  -7 -16        130.60        149.96        94.70 o                         
   3  -7 -15        178.62        260.78        92.83 o                         
   3  -7 -14          1.16         -3.02        84.48 o                         
   3  -6  -6       3870.24       4187.63        77.14 o                         
   3  -5  -2       3779.61       3854.31        60.45 o                         
   3   8   9         21.93          7.34        65.63 o                         
   3  10   8        607.39        696.86        79.44 o                         
   3  11   7        684.22        641.74       101.32 o                         
   3  12   6       1657.93       1921.47       111.97 o                         
   3  13   5        904.43       1180.00        91.53 o                         
   4  -7 -14         76.22        200.91        73.69 o                         
   4  -7 -13        176.51        307.70        73.54 o                         
   4  -7 -12         13.61        144.93        85.34 o                         
   4  -7 -11        778.35        783.36        88.51 o                         
   4  -6  -4        424.03        270.43        61.74 o                         
   4   6  11       1190.06       1067.88        71.24 o                         
   4   7  11        490.82        901.08        72.10 o                         
   4  11   9        339.38        445.00        98.59 o                         
   4  14   6        533.75        533.65       109.09 o                         
   5   5  12       1584.99       1626.87        79.73 o                         
   5   8  12        104.55        -19.14        85.92 o                         
   5  11  11        294.34        461.55        83.91 o                         
   5  12  10        473.18        305.69       107.65 o                         
   5  13   9        219.92        581.15       114.13 o                         
   6  -6  -4        187.36        287.98        50.80 o                         
   6   3  12        606.93        624.04        63.04 o                         
   6   9  13        435.27        488.90        82.90 o                         
   7  -4   3        308.29        279.92        30.08 o                         
   7   4  13        431.46        377.36        66.20 o                         
   7   7  14          6.76          9.21        70.09 o                         
  -2  -2 -22         49.90        -84.48        84.48 o                         
  -2  -2 -21        164.47         15.11        69.37 o                         
  -2  -2 -20        157.90        113.55        68.94 o                         
  -2  -2 -16          3.11         33.68        58.29 o                         
  -2  -2 -15      11636.13      11416.00       120.46 o                         
  -2  -1 -11        213.70        228.11        54.40 o                         
  -1  -4 -21          8.49        142.48        79.16 o                         
  -1  -4 -20        409.09        409.74        78.15 o                         
  -1  -4 -15       4285.29       4232.82        93.40 o                         
  -1  -4 -14        236.57        105.06        58.29 o                         
  -1  -3 -26        570.45        316.48        90.96 o                         
  -1  -3  -9       5733.69       5596.32        84.19 o                         
  -1  -1  -5       7016.97       6288.14        54.55 o                         
  -1   4  -2        784.34        545.60        30.37 o                         
   0  -5 -23         59.41        133.27        84.34 o                         
   0  -5 -22          6.67        190.41        80.45 o                         
   0  -5 -11        164.19        534.81        69.37 o                         
   0  -4  -7        114.69         58.14        50.08 o                         
   0   7   1       1523.38       1663.86        64.48 o                         
   0  10  -2        276.54        515.95        68.36 o                         
   1  -6 -22         17.72       -101.90       101.90 o                         
   1  -6 -21        929.63       1047.45        95.27 o                         
   1  -6 -20         23.92         73.83        80.16 o                         
   1  -6 -12         90.17         73.54        66.63 o                         
   1  -6 -11         96.12        160.76        78.15 o                         
   1   9   3        164.35         20.72        74.55 o                         
   1  10   2        392.13        569.35        78.72 o                         
   1  11   1        701.97        692.97        74.98 o                         
   2   4   7        245.85         21.16        63.18 o                         
   2   6   7       1490.59       1191.51        74.98 o                         
   2  10   5       1259.93       1738.98        97.87 o                         
   2  11   4       4636.91       5363.46       124.35 o                         
   2  12   3       1615.05       1717.97        86.93 o                         
   3  -7 -13         90.54         51.09        68.22 o                         
   3  -7 -12        364.74        287.12        70.23 o                         
   3  -7 -11        398.32        349.87        85.34 o                         
   3  -6  -5        746.75        708.80        61.60 o                         
   3  -4   1         29.65        115.57        30.51 o                         
   3   4   9        644.30        469.47        57.42 o                         
   3   5   9        775.41        667.36        70.81 o                         
   3   6   9       1044.69        982.54        75.56 o                         
   3   7   9       3993.17       3780.34        88.51 o                         
   3   9   8        383.18        638.00        90.67 o                         
   3  14   3        130.24         84.48        98.30 o                         
   4  -7 -10        799.83        904.25        72.54 o                         
   4  -7  -9        122.63        232.86        73.83 o                         
   4   9  10        858.25        858.05        75.99 o                         
   4  12   8        126.10        -39.00        83.19 o                         
   4  13   7        125.92        229.12        89.81 o                         
   5  -7 -10         12.06         80.88        65.63 o                         
   5  -7  -9         74.29         47.21        72.68 o                         
   5  -6  -3        311.93        284.67        54.69 o                         
   5  -4   3        405.00        431.62        27.34 o                         
   5   3  11       2103.87       1371.70        69.37 o                         
   5   6  12       1061.55       1081.41        73.83 o                         
   5   7  12         90.66        273.59        71.10 o                         
   5  10  11        317.82        555.96        83.19 o                         
   6   6  13         20.58        -29.36        63.90 o                         
   6   7  13        286.93        240.49        73.40 o                         
   6  12  11        204.50        262.08        89.09 o                         
   7  -5   0        246.74        322.67        42.31 o                         
   7  10  13        144.36         82.61       100.89 o                         
   8   4  13        150.78        110.39        72.82 o                         
   8   6  14        121.76         98.15        67.21 o                         
   8   8  14          2.86          8.92        92.68 o                         
   9   4  13        973.69        750.11        63.61 o                         
  -2  -2 -24         23.94         31.66        93.40 o                         
  -2  -2 -23       2762.75       2566.23        97.58 o                         
  -2  -2 -14        744.07        724.35        57.28 o                         
  -2  -1 -26        211.34        453.49        81.03 o                         
  -2   0  -9      14599.47      14233.08        81.17 o                         
  -1  -4 -23        634.08        597.27        91.96 o                         
  -1  -4 -13        214.68        160.47        57.86 o                         
  -1  -4 -12       2336.75       2207.15        79.73 o                         
  -1   9  -6        454.40        591.80        48.07 o                         
  -1  10  -8        766.17        844.95        48.64 o                         
   0  -5 -24         13.34        -84.34        84.34 o                         
   0  -5 -10         70.75        158.17        66.49 o                         
   0  -3  -4         19.18         18.13        52.10 o                         
   0   8   0         42.35        127.94        59.29 o                         
   0   9  -1        919.64       1195.97        69.23 o                         
   0  11  -4          0.36        -69.51        69.51 o                         
   0  12  -6       2742.61       2577.17        82.75 o                         
   1  -6 -10        286.11        289.13        75.41 o                         
   1  -5  -6        135.64        138.45        50.66 o                         
   1  -4  -3       8813.31       8807.45        77.86 o                         
   1  -3  -1       3538.79       4123.30        51.24 o                         
   1   2   4      31851.15      34822.09       110.24 o                         
   1   7   4        230.70        170.83        57.71 o                         
   1  12  -1       3058.45       3255.61       106.36 o                         
   1  13  -3         50.16        -78.58        78.58 o                         
   2  -7 -19        134.02       -101.03       101.03 o                         
   2  -7 -18          1.83        150.11        82.90 o                         
   2  -7 -17        204.10        346.99        80.16 o                         
   2  -7 -16        655.96        548.48        84.05 o                         
   2  -7 -15        394.59        162.92        77.00 o                         
   2  -7 -14         39.45         42.89        86.50 o                         
   2  -7 -13         20.65        290.14        82.75 o                         
   2  -6  -7       1078.54       1165.17        61.17 o                         
   2  -5  -3       8425.63       8188.31        79.73 o                         
   2   5   7        299.37        307.70        53.25 o                         
   2   8   6        313.72        191.27        75.27 o                         
   2  13   1        320.88        530.06        94.56 o                         
   2  14  -1         46.89         66.49        92.40 o                         
   3  -7 -10        778.99       1067.88        84.19 o                         
   3  10   7          6.24        108.23        88.80 o                         
   3  13   4        535.21        470.33        82.18 o                         
   4  -7  -8         57.29        -68.65        68.65 o                         
   4  -5   0        257.68        282.37        40.30 o                         
   4   8  10        658.54        526.75        73.40 o                         
   4  10   9        448.81        580.57        96.57 o                         
   4  14   5        897.05        889.14       116.86 o                         
   5  -7  -8        206.71        419.81        71.10 o                         
   5   9  11        915.58       1329.39       101.90 o                         
   5  11  10       1138.51       1356.88        94.41 o                         
   6  -6  -3         39.85         44.18        43.46 o                         
   6   4  12        746.57        693.26        70.81 o                         
  -3   2 -22        611.82        623.89        75.27 o                         
  -3   3 -21       1749.71       1526.70        63.90 o                         
  -2  -3 -19        200.40        270.86        83.47 o                         
  -2  -3 -18        310.26        195.01        81.60 o                         
  -2  -2 -25         93.51        160.04        80.02 o                         
  -2  -2 -13        159.30         71.53        51.38 o                         
  -2  -1 -10       8491.96       8365.05        82.18 o                         
  -1  -4 -25        404.70        235.31        88.94 o                         
  -1  -4 -11       1002.00        973.33        72.82 o                         
  -1  -3  -8        135.70         85.92        61.74 o                         
  -1  -2  -6        203.45        317.34        54.55 o                         
  -1   6  -3        121.09        189.11        32.53 o                         
  -1   8  -5         13.97        -42.60        42.60 o                         
  -1  11 -11        204.37        127.94        41.59 o                         
   0  -6 -20       1073.44        805.37       104.92 o                         
   0  -6 -19         13.45        280.50        94.41 o                         
   0  -6 -18       2027.56       2064.53       111.11 o                         
   0  -6 -17         70.59         -9.35        89.23 o                         
   0  -6 -16          1.81        222.93        84.48 o                         
   0  -5  -9        254.52        292.88        66.78 o                         
   0  -4  -6         55.26        127.23        58.86 o                         
   0   6   1          0.57         28.64        52.82 o                         
   1  -6  -9         34.30        -37.71        69.08 o                         
   1   6   4         23.26        187.24        67.64 o                         
   1   8   3       4298.70       4483.39        95.56 o                         
   1  11   0       2021.39       2051.58        92.11 o                         
   2  -7 -12         63.66        133.85        65.92 o                         
   2  -7 -11       2039.54       1847.64        94.70 o                         
   2  -6  -6       1599.53       1900.32        70.52 o                         
   2   9   5       1383.18       1497.20        91.82 o                         
   2  12   2        196.50        349.58        88.08 o                         
   3  -7  -9          9.92         98.59        62.03 o                         
   3  -6  -4       3011.50       3316.34        71.38 o                         
   3  -5  -1       4799.31       4719.70        63.04 o                         
   3   8   8         46.54        171.12        65.92 o                         
   3  11   6         30.58         83.91        79.59 o                         
   3  12   5         30.17         19.57        78.29 o                         
   3  14   2          1.79         26.05        78.58 o                         
   4  -7  -7        131.76        117.58        65.05 o                         
   4  -6  -3        100.81         77.57        46.05 o                         
   4   4  10        772.44        703.62        55.98 o                         
   4   6  10       1049.84        835.89        76.57 o                         
   4   7  10       1453.48       1568.15        77.43 o                         
   4  11   8         35.64        -77.28        77.28 o                         
   4  12   7          3.47        141.19        86.06 o                         
   4  13   6        329.98        299.07        88.80 o                         
   5  -7  -7        317.58        238.33        68.36 o                         
   5   4  11        302.86        372.03        63.32 o                         
   5   8  11       2185.78       2131.31       103.19 o                         
   5  12   9        299.20        152.70        90.09 o                         
   5  13   8        131.56        264.81        93.69 o                         
   6  -5   1         93.67        143.92        36.84 o                         
   6  11  11         55.25         67.35        86.50 o                         
   6  12  10         27.52         42.89       102.90 o                         
   7   6  13        461.94        448.45        69.80 o                         
   7   7  13          3.95        -56.56        83.91 o                         
   8   5  13       1246.38       1366.81        84.34 o                         
   9   5  13         10.54         66.78        67.07 o                         
  -3   1 -21        743.65        788.39        69.94 o                         
  -3   1 -20          8.07        -59.73        59.73 o                         
  -3   1 -19        380.26        453.35        61.02 o                         
  -3   1 -18       1217.69       1140.28        63.32 o                         
  -3   2 -24        161.25        224.95        78.72 o                         
  -3   2 -23         26.43        108.08        62.89 o                         
  -3   2 -17        335.84        305.40        44.90 o                         
  -3   3 -24          1.32         32.96        65.92 o                         
  -2  -3 -15        583.41        642.17        76.28 o                         
  -2  -2 -26         92.64        190.84        80.31 o                         
  -2  -2 -12         58.26        235.31        51.09 o                         
  -1  -5 -22        382.46        382.54       101.18 o                         
  -1  -5 -21          5.26        153.27        97.15 o                         
  -1  -5 -20         64.09        172.56        76.85 o                         
  -1  -5 -19          2.26        -72.39        72.39 o                         
  -1  -5 -18       1188.29       1031.62        80.60 o                         
  -1  -5 -17       2686.92       2720.37        94.99 o                         
  -1  -5 -16        365.97        185.80        81.46 o                         
  -1   7  -4        891.01        997.36        44.90 o                         
   0  -6 -23          1.38       -100.31       100.31 o                         
   0  -6 -22          0.02        -81.60        81.60 o                         
   0  -6 -21         51.59        120.17        79.88 o                         
   0  -6 -15         17.55         -4.46        69.80 o                         
   0  -6 -14        652.14        567.19        74.55 o                         
   0  -6 -13         97.56          9.79        78.15 o                         
   0  10  -3         13.52         63.76        63.76 o                         
   0  12  -7          2.85        -33.25        67.50 o                         
   1  -7 -20        130.27        374.34       102.33 o                         
   1  -7 -19         36.75       -101.03       101.03 o                         
   1  -7 -18          0.12        119.02        79.30 o                         
   1  -7 -17        118.48        134.13        80.60 o                         
   1  -7 -16        747.59       1387.39       101.61 o                         
   1  -7 -15         71.17        -86.50        86.50 o                         
   1  -5  -5        589.67        380.81        59.44 o                         
   1   3   4      30823.34      35643.44       126.65 o                         
   1   5   4       8646.91       7410.28        92.83 o                         
   1   9   2        745.34       1036.08        79.16 o                         
   1  10   1        106.71        208.97        74.69 o                         
   1  12  -2        137.14         96.28        77.72 o                         
   1  13  -4       1068.42        868.56        84.48 o                         
   2  -7 -10        801.44        853.16        84.19 o                         
   2   2   6       4199.39       3916.06        57.57 o                         
   2   7   6        723.21        801.34        65.20 o                         
   2  10   4        862.90        793.43        77.86 o                         
   2  11   3        846.73        981.53        78.29 o                         
   2  13   0        379.78        559.99        93.12 o                         
   2  14  -2         34.87        240.35        90.67 o                         
   3  -7  -8        114.21        114.70        68.79 o                         
   3   3   8        959.53       1040.83        63.18 o                         
   3   7   8        848.92        698.30        64.91 o                         
   3   9   7       2490.66       2497.73       102.47 o                         
   3  13   3         19.24        -49.80        92.97 o                         
   4   9   9        582.57        322.38        71.67 o                         
   4  14   4        120.97         83.33       107.94 o                         
   5  -7  -6        238.96        434.78        61.89 o                         
   5  -6  -2       1317.35       1739.27        59.58 o                         
   5  -5   1        202.38        219.91        33.97 o                         
   5   5  11        991.95        991.61        77.86 o                         
   5   6  11       3093.29       3311.30        99.74 o                         
   5   7  11       2365.55       2437.57        87.50 o                         
   5  10  10       1130.91       1018.52        87.36 o                         
   6  -6  -2         96.37        112.69        45.77 o                         
   6   5  12       3988.84       3877.92        88.51 o                         
   6   6  12        169.74        126.94        79.88 o                         
   6   7  12       2108.15       2075.32        87.93 o                         
   7  10  12          0.02          0.43        83.04 o                         
   8   6  13        423.28        234.30        83.91 o                         
   8   7  13        471.75        465.44        94.84 o                         
   8   8  13         53.80        177.88        94.41 o                         
   8   9  13        575.47        262.08        86.50 o                         
   9   6  13        310.65        180.33        84.62 o                         
  -3   0 -22       1876.41       2134.76        88.51 o                         
  -3   0 -21          3.35        -17.41        69.23 o                         
  -3   1 -17        506.30        449.75        55.41 o                         
  -3   2 -25        307.30        411.90        73.97 o                         
  -3   3 -25          6.78         37.85        68.36 o                         
  -3   4 -24        958.02        542.87        65.05 o                         
  -2  -3 -25          0.07        -16.26        97.15 o                         
  -2  -3 -24         74.20         23.89        73.40 o                         
  -2  -3 -14      10031.31       9770.57       116.14 o                         
  -2  -2 -11       3532.17       3947.72        76.71 o                         
  -1  -5 -24        196.59         62.03       108.08 o                         
  -1  -5 -23        386.72        494.65        89.23 o                         
  -1  -5 -15       1452.59       1249.51        77.00 o                         
  -1  -5 -14        833.03        811.71        70.23 o                         
  -1  -4 -10       2563.42       2314.80        64.76 o                         
  -1   9  -7        779.33        742.77        44.18 o                         
  -1  11 -12        245.66        297.05        44.76 o                         
   0  -6 -12       4783.66       4305.79       105.35 o                         
   0  -5  -8         71.74        165.65        53.39 o                         
   0  -2  -2       4101.07       3757.46        44.04 o                         
   0   2   1         34.50         -5.90        30.65 o                         
   0   5   1        218.70        521.42        44.33 o                         
   0   7   0          0.50         11.66        53.68 o                         
   0   8  -1         12.06         21.59        58.00 o                         
   0   9  -2         57.90        -60.73        60.73 o                         
   0  11  -5       4623.61       4489.00        92.54 o                         
   1  -7 -14        305.32        223.36        73.69 o                         
   1  -7 -13        496.18        770.26        90.67 o                         
   1  -6  -8        558.32        679.88        60.88 o                         
   1   4   4       8654.43       7974.45        78.44 o                         
   2  -7  -9        391.51        522.86        77.43 o                         
   2  -6  -5       1197.91       1431.57        64.19 o                         
   2   6   6        883.49        631.95        61.45 o                         
   2  12   1       1786.77       2166.57       101.75 o                         
   3  -8 -15        534.47        342.10        97.15 o                         
   3  -8 -14        111.93         76.42        90.81 o                         
   3  -7  -7        390.38        543.15        66.92 o                         
   3   4   8        455.69        422.55        66.92 o                         
   3   5   8        692.83        814.30        70.66 o                         
   3   6   8       1773.69       1842.46        69.08 o                         
   3  10   6       1799.43       2001.92        88.22 o                         
   3  11   5        280.19        249.41        94.99 o                         
   3  12   4         83.00        293.88        77.14 o                         
   3  14   1        158.93        299.50        80.16 o                         
   4  -8 -12          3.75        -82.18        82.18 o                         
   4  -7  -6        589.93        437.80        62.17 o                         
   4  -6  -2         38.72        -34.40        46.20 o                         
   4   8   9        592.93        489.18        87.22 o                         
   4  10   8        323.66        279.78        76.42 o                         
   4  11   7       1078.02        925.12       106.93 o                         
   4  12   6          7.92        -99.45        99.45 o                         
   4  13   5         74.32        178.32        86.93 o                         
   5   9  10        473.55        567.33        80.16 o                         
   5  11   9         24.74        324.11        83.91 o                         
   5  12   8          1.73         32.53        83.62 o                         
   5  13   7          5.22        -90.53        90.53 o                         
   6   9  11         14.24        234.45        97.58 o                         
   6  11  10        725.59        552.94       108.95 o                         
   7  -5   1        548.04        561.57        37.99 o                         
   7   4  12       1060.04        957.35        73.83 o                         
   7   9  12        241.92        322.09        82.61 o                         
   7  11  11         58.81        -98.44       107.51 o                         
   8   4  12         65.15         40.44        72.82 o                         
  -3   0 -24         19.11        134.13        78.87 o                         
  -3   0 -18        309.52        142.19        63.76 o                         
  -3   0 -17         23.86        -58.58        58.58 o                         
  -3   1 -26        188.63         73.26        77.86 o                         
  -2  -4 -22        218.97        138.31        96.57 o                         
  -2  -4 -20         51.91         85.63        88.80 o                         
  -2  -4 -19        654.00        696.86        89.95 o                         
  -2  -4 -18        234.97        418.95        85.63 o                         
  -2  -3 -26         23.26        -56.70        85.06 o                         
  -2  -3 -13        858.75       1028.02        75.13 o                         
  -2  -1  -9       4694.22       5588.98        68.65 o                         
  -1  -5 -13         14.81        -59.15        59.15 o                         
  -1  -4  -9      12309.65      11575.32       105.64 o                         
  -1  -3  -7        275.57        293.45        48.93 o                         
  -1   5  -3        276.76        166.66        29.50 o                         
   0  -6 -11         13.77        -70.95        70.95 o                         
   0  -4  -5        176.95        113.12        47.35 o                         
   0   3   1       1744.85       1799.14        49.94 o                         
   0   4   1         91.65        256.46        49.22 o                         
   0  12  -8       2253.19       2253.49        79.59 o                         
   1  -7 -12       2295.93       2324.16        85.63 o                         
   1  -6  -7       6592.46       6549.21        96.86 o                         
   1  -4  -2       3826.17       3112.55        56.99 o                         
   1   7   3       2146.37       1973.43        67.50 o                         
   1  11  -1       1151.68       1217.27        71.38 o                         
   1  12  -3       1176.06        963.25        82.75 o                         
   1  13  -5         38.92        111.68        74.84 o                         
   2  -8 -17         59.32         52.10        98.01 o                         
   2  -8 -16        759.50        836.46       105.21 o                         
   2  -7  -8       1531.43       1678.97        80.16 o                         
   2  -5  -2         44.03         26.34        35.69 o                         
   2  -4   0        342.32        320.51        29.65 o                         
   2   3   6      11565.64       9855.62        84.62 o                         
   2   4   6       6535.33       6015.12        88.80 o                         
   2   5   6      19894.23      18472.38       122.33 o                         
   2   8   5      13414.41      13459.52       127.94 o                         
   2   9   4       4865.99       4959.62       108.37 o                         
   2  11   2        951.83       1414.16        92.68 o                         
   2  13  -1         69.89        -85.34        85.34 o                         
   2  14  -3         28.29        195.87        90.09 o                         
   3  -8 -13          0.61        -49.80        70.09 o                         
   3  -8 -12        892.60        872.73        95.99 o                         
   3  -6  -3        556.58        602.74        51.24 o                         
   3   8   7          1.75        146.22        63.76 o                         
   3  13   2        158.40        102.33        93.98 o                         
   4  -8 -11         35.92        -22.88        82.18 o                         
   4  -7  -5        856.69        867.69        70.52 o                         
   4   3   9        436.64        346.27        55.84 o                         
   4   7   9        684.51        743.20        84.05 o                         
   4  14   3         27.23         46.49       104.77 o                         
   5  -7  -5        848.92       1204.90        64.19 o                         
   5   8  10        335.97        279.78        88.80 o                         
   5  10   9         33.81        -42.02        95.85 o                         
   6  -7  -5         60.76        -23.03        60.88 o                         
   6   8  11       1909.19       2375.39       107.65 o                         
   6  12   9          7.53        -30.94        84.77 o                         
   6  13   8        181.01        245.81        92.54 o                         
   7   5  12       1239.52       1225.04        84.91 o                         
   7   6  12         97.28         66.49        81.17 o                         
   7   7  12        747.45        644.76        89.81 o                         
   7   8  12         53.21        168.53        75.13 o                         
   8   9  12        396.21        538.26       100.60 o                         
   8  10  12        603.42        529.62        90.96 o                         
   9  -1   7         30.73        -11.37        31.37 o                         
  -3  -1 -24        461.97        328.57        89.95 o                         
  -3  -1 -22          9.38        -62.46        80.60 o                         
  -3  -1 -19       3111.13       3109.96        88.51 o                         
  -3  -1 -18         62.03        -66.35        66.35 o                         
  -3   0 -26        294.15        182.78        88.37 o                         
  -3   0 -25         22.36         74.55        81.75 o                         
  -3   0 -16         22.85         61.89        55.55 o                         
  -2  -4 -25         74.07        162.49       102.04 o                         
  -2  -4 -24          0.16        150.11        96.14 o                         
  -2  -4 -23        406.44        513.22        84.48 o                         
  -2  -4 -17       1182.26       1486.40        78.87 o                         
  -2  -4 -16        606.41        414.34        83.76 o                         
  -2  -3 -12       2233.49       2154.33        78.58 o                         
  -2  -2 -10       3638.92       4293.99        76.13 o                         
  -1  -6 -21          0.02        126.51        97.29 o                         
  -1  -6 -20         52.53         58.72        97.72 o                         
  -1  -6 -19         32.31        -90.81        90.81 o                         
  -1  -6 -18        478.64        606.62        95.85 o                         
  -1  -5 -12       2519.09       2433.68        74.55 o                         
  -1  11 -13         61.68         39.43        41.30 o                         
   0  -7 -22         67.44        -38.28       102.61 o                         
   0  -7 -21        362.87         -1.58       103.33 o                         
   0  -7 -20         74.31         70.23        84.19 o                         
   0  -7 -19          7.84        -77.57        77.57 o                         
   0  -7 -18         33.22         32.67        76.13 o                         
   0  -7 -17        274.96        227.82        94.70 o                         
   0  -7 -16         11.94        279.92        90.24 o                         
   0  -6 -10       5200.41       5678.93        99.74 o                         
   0  -5  -7       9480.18       8654.76        92.83 o                         
   0  -3  -3       1915.38       1486.69        54.83 o                         
   0  10  -4        402.83        457.38        61.60 o                         
   0  11  -6          7.11        -64.48        64.48 o                         
   1  -7 -11        145.11         64.33        65.77 o                         
   1  -5  -4         35.84         -4.61        43.75 o                         
   1   8   2       4255.10       4232.97        81.89 o                         
   1   9   1        564.86        589.78        72.82 o                         
   1  10   0       1860.73       2049.27        71.53 o                         
   2  -8 -15         26.79        -70.52        70.52 o                         
   2  -8 -14          0.67        -54.55        69.37 o                         
   2  -8 -13         92.04        127.37        85.78 o                         
   2  -6  -4       1033.96        833.15        57.42 o                         
   2   7   5       5870.25       5658.35        99.74 o                         
   2  10   3        114.78         -9.79        66.06 o                         
   3  -8 -11         94.50        132.98        83.19 o                         
   3  -7  -6         33.37        -49.65        49.65 o                         
   3   9   6         37.13        -81.89        81.89 o                         
   3  12   3          6.74         66.49        90.96 o                         
   3  14   0       1508.18       1751.65       101.32 o                         
   4  -8 -10         24.58         23.17        78.44 o                         
   4  -5   1        294.32        348.14        34.25 o                         
   4   4   9       2691.06       2614.16        78.00 o                         
   4   6   9       4742.58       4843.33        99.59 o                         
   4   9   8        867.20        803.50        77.14 o                         
   4  13   4       1300.65        904.10       111.83 o                         
   5  -6  -1       1281.69       1628.60        53.11 o                         
   5  11   8        493.92        462.56        85.34 o                         
   5  12   7        392.03        139.60       108.23 o                         
   5  13   6        175.30        106.64        89.81 o                         
   6  -6  -1        802.96        811.56        52.39 o                         
   6   4  11        123.71        -51.09        53.25 o                         
   6   5  11       1713.23       1743.44        83.04 o                         
   6  10  10        116.57        153.85        80.74 o                         
   7  10  11        365.29        193.86        84.77 o                         
   8   5  12        179.25        291.58        73.26 o                         
   8   6  12        440.52        520.27        87.22 o                         
   8   7  12        101.89        167.81        92.54 o                         
   8   8  12       1014.23        731.11       103.77 o                         
   9   5  12        944.40        706.65        81.75 o                         
   9   6  12          0.86        -58.72        83.91 o                         
  -3  -1 -26          0.19          6.91        90.53 o                         
  -3  -1 -25        213.09        395.20        89.52 o                         
  -3   0 -15         71.96         14.82        50.95 o                         
  -2  -4 -15        294.26        333.32        65.48 o                         
  -2  -4 -14       3995.74       3873.74        92.40 o                         
  -1  -6 -24         40.82         86.35       103.05 o                         
  -1  -6 -23        264.96        -33.68        86.78 o                         
  -1  -6 -22        212.90        150.97        82.75 o                         
  -1  -6 -17       2146.41       2512.84        91.68 o                         
  -1  -6 -16        769.33        465.44        71.53 o                         
  -1  -6 -15        117.37        -23.46        78.29 o                         
  -1  -5 -11       1256.92       1345.36        66.78 o                         
  -1  -4  -8          1.37        -59.29        59.29 o                         
  -1  -2  -5       6651.15       6068.66        61.02 o                         
  -1  -1  -4      43764.72      45343.49       103.19 o                         
  -1   6  -4        302.96        308.42        32.38 o                         
  -1   7  -5          0.94         -6.48        35.55 o                         
  -1   9  -8        910.34        817.32        48.21 o                         
  -1  10 -10        534.54        528.90        42.02 o                         
   0  -7 -15        263.51        294.60        74.12 o                         
   0  -7 -14         84.53        -84.34        84.34 o                         
   0   6   0        288.72        425.28        44.47 o                         
   0   9  -3       4639.97       4614.35        85.92 o                         
   0  12  -9          8.37         30.94        58.43 o                         
   1  -8 -19         22.67         49.94       104.92 o                         
   1  -8 -18         43.40        -54.98        99.02 o                         
   1  -8 -17        242.09         28.64        94.84 o                         
   1  -7 -10        861.87        940.23        71.24 o                         
   1  -6  -6        368.82        275.03        61.74 o                         
   1   6   3       8463.30       7916.74        90.67 o                         
   1  11  -2        135.42        268.99        72.82 o                         
   1  13  -6         72.99        290.14        72.68 o                         
   2  -8 -12        390.42        281.08        84.62 o                         
   2  -7  -7        973.72       1221.59        71.82 o                         
   2  12   0        330.22        493.50        73.26 o                         
   2  13  -2        295.72        270.86        85.92 o                         
   2  14  -4        156.21        256.32        87.22 o                         
   3  -8 -10          0.83          0.14        63.18 o                         
   3  -7  -5        565.76        545.46        63.18 o                         
   3  -5   0        101.93        155.87        35.12 o                         
   3   7   7       1188.41        921.81        66.63 o                         
   3  10   5       1663.25       1572.75        84.77 o                         
   3  11   4        457.32        628.35        80.88 o                         
   3  13   1        589.03        555.96        98.01 o                         
   4  -8  -9        191.93        161.62        74.98 o                         
   4  -7  -4         81.52         -2.73        56.42 o                         
   4   8   8       1969.86       1876.43        97.15 o                         
   4  10   7         83.06        119.60        75.56 o                         
   4  11   6       1726.43       1755.82        98.01 o                         
   4  12   5        870.27        431.18        87.07 o
[truncated: 1,438,075 more chars]
